# Supplementary material for: THAP11F80L cobalamin disorder-associated mutation reveals normal and pathogenic THAP11 functions in gene expression and cell proliferation
Source: PLoS One. 2020 Jan 6;15(1):e0224646. doi: 10.1371/journal.pone.0224646 (PMC6944463; doi:10.1371/journal.pone.0224646)
Supplement: S2 Table — Complete results of the KEGG, GO, BIOCARTA and REACTOME analyses performed on the 1138 expressed genes associated with the 1114 TSS-associated THAP11WT peaks. (XLSX) [file pone.0224646.s011.xlsx]

## Sheet: GO analysis THAP11WT peaks
KEGG pathways terms
GO term	Ontology description	Genes in genome	% in genome	Genes in list	% in list	Pvalue	Genes
hsa03013	RNA transport	172	0.73 %	25	2.19 %	9.19809e-07	POP1 ; RPP30 ; RPP21 ; RPP40 ; XPOT ; KPNB1 ; TPR ; SEC13 ; NUP205 ; NDC1 ; POM121C ; POM121 ; NUP88 ; RANGAP1 ; GEMIN7 ; EIF3CL ; EIF1B ; EIF2S2 ; EIF2B4 ; EIF5B ; PABPC1 ; EIF4EBP1 ; TACC3 ; THOC6 ; UPF3B ;
hsa03010	Ribosome	137	0.58 %	22	1.93 %	1.16004e-06	RPS3 ; RPS7 ; RPS13 ; RPS21 ; RPS23 ; RPS26 ; MRPL19 ; MRPL21 ; MRPL24 ; MRPL32 ; MRPL33 ; RPL6 ; RPL8 ; RPL13A ; RPL15 ; RPL18 ; RPL18A ; RPL23A ; RPL26 ; RPL37 ; RPL41 ; RPLP2 ;
hsa05206	MicroRNAs in cancer	297	1.26 %	2	0.17 %	4.07218e-05	CDC25A ; STMN1 ;
hsa04024	cAMP signaling pathway	199	0.84 %	1	0.08 %	0.000491468	CREB3 ;
hsa05016	Huntington_s disease	193	0.82 %	20	1.75 %	0.000702417	AP2M1 ; AP2S1 ; ITPR1 ; DLG4 ; POLR2E ; POLR2J3 ; DCTN2 ; CREB3 ; NDUFV1 ; NDUFA3 ; NDUFAB1 ; NDUFB10 ; NDUFS7 ; UQCR10 ; COX7C ; ATP5A1 ; ATP5D ; ATP5G1 ; ATP5O ; ATP5J ;
hsa03410	Base excision repair	33	0.14 %	7	0.61 %	0.000735987	NTHL1 ; NEIL1 ; SMUG1 ; MUTYH ; HMGB1 ; LIG1 ; FEN1 ;
Total genes found in KEGG pathways : 76 (over 1138)
GO biological process terms
GO term	Ontology description	Genes in genome	% in genome	Genes in list	% in list	Pvalue	Genes
GO_0006351	transcription, DNA-templated	1899	8.09 %	192	16.87 %	1.67163e-23	ACAD8 ; AKAP8 ; AKIRIN2 ; ALKBH4 ; ARID4B ; ARID5A ; ASXL1 ; ATF6B ; BIRC5 ; BRD3 ; BRD8 ; BRMS1L ; CALCOCO1 ; CC2D1A ; CCAR2 ; CHCHD3 ; CIC ; COMMD9 ; CREB3 ; CREBL2 ; CRTC2 ; DMAP1 ; DPF1 ; ELP6 ; FGFR1 ; FHIT ; GTF2H2 ; GTF3C2 ; GTF3C5 ; HACE1 ; HBP1 ; HDAC8 ; HDGF ; HMBOX1 ; HMG20A ; IGHMBP2 ; ING3 ; IRF2BP1 ; IWS1 ; KMT2B ; L3MBTL2 ; MAF1 ; MAP2K6 ; MED11 ; MED29 ; NCOA3 ; NFKBIB ; NR6A1 ; P…
GO_0006355	regulation of transcription, DNA-templated	1651	7.04 %	173	15.2 %	8.90811e-23	ACAD8 ; AHCTF1 ; AKAP8 ; ALKBH4 ; ARID4B ; ASXL1 ; BRD8 ; CAPN15 ; CCAR2 ; COMMD9 ; DPF1 ; ELP6 ; FHIT ; GTF2E1 ; GTF2H2 ; HACE1 ; HBP1 ; HMG20A ; ING3 ; IRF2BP1 ; IRF3 ; IWS1 ; KAT2A ; KRBA1 ; L3MBTL2 ; MAP2K6 ; MED23 ; MED29 ; MITF ; MZF1 ; NARFL ; NFATC3 ; NR6A1 ; PHB ; PRDM15 ; PTOV1 ; REXO4 ; RPL6 ; RPS3 ; SAP130 ; SFSWAP ; SNAPC3 ; SND1 ; TAF6 ; TFPT ; THAP11 ; TRAF7 ; TRIM16 ; TXLNG ; UBE2…
GO_0007186	G-protein coupled receptor signaling pathway	937	3.99 %	1	0.08 %	1.0575e-19	INPP5K ;
GO_0006364	rRNA processing	208	0.88 %	34	2.98 %	3.64125e-10	BMS1 ; DDX47 ; DDX49 ; EXOSC1 ; EXOSC4 ; ISG20L2 ; KRR1 ; NOP14 ; PA2G4 ; RPL13A ; RPL15 ; RPL18A ; RPL18 ; RPL23A ; RPL26 ; RPL37 ; RPL41 ; RPL6 ; RPL8 ; RPLP2 ; RPP21 ; RPP30 ; RPP40 ; RPS13 ; RPS21 ; RPS23 ; RPS26 ; RPS3 ; RPS7 ; RRP1 ; RRP7A ; SENP3 ; WDR46 ; YBEY ;
GO_0000184	nuclear-transcribed mRNA catabolic process, nonsense-mediated decay	119	0.5 %	24	2.1 %	1.94947e-09	CTIF ; DCP1A ; ETF1 ; GSPT1 ; PABPC1 ; RPL13A ; RPL15 ; RPL18A ; RPL18 ; RPL23A ; RPL26 ; RPL37 ; RPL41 ; RPL6 ; RPL8 ; RPLP2 ; RPS13 ; RPS21 ; RPS23 ; RPS26 ; RPS3 ; RPS7 ; SMG7 ; UPF3B ;
GO_0019083	viral transcription	111	0.47 %	23	2.02 %	2.42889e-09	NDC1 ; NUP205 ; NUP88 ; POM121C ; POM121 ; RPL13A ; RPL15 ; RPL18A ; RPL18 ; RPL23A ; RPL26 ; RPL37 ; RPL41 ; RPL6 ; RPL8 ; RPLP2 ; RPS13 ; RPS21 ; RPS23 ; RPS26 ; RPS3 ; RPS7 ; TPR ;
GO_0015031	protein transport	390	1.66 %	46	4.04 %	1.7101e-08	AGAP1 ; AHCTF1 ; AKAP8 ; AP5S1 ; APBA3 ; ARFGAP2 ; ATG4A ; ATG4B ; ATG4C ; BBS9 ; BET1 ; C11orf73 ; CCDC22 ; CCDC53 ; CEP290 ; CNIH4 ; COPE ; CORO7 ; DENND1A ; ENY2 ; EXOC3 ; EXOC4 ; EXOC6B ; HSP90B1 ; KIAA1033 ; KIF20A ; LMAN2 ; LMAN2L ; MTM1 ; NDC1 ; POM121C ; POM121 ; PRAF2 ; PTPN23 ; RAB1B ; RAB5C ; SCAMP3 ; SCAMP4 ; SNX12 ; SNX14 ; SNX3 ; TIMM13 ; TMED5 ; TMEM115 ; TSNAX ; ZW10 ;
GO_0006955	immune response	502	2.14 %	3	0.26 %	3.05535e-08	COL4A3BP ; OTUD7B ; TNFAIP1 ;
GO_0006413	translational initiation	136	0.58 %	23	2.02 %	1.23141e-07	EIF1B ; EIF2B4 ; EIF2S2 ; EIF3CL ; EIF5B ; PABPC1 ; RPL13A ; RPL15 ; RPL18A ; RPL18 ; RPL23A ; RPL26 ; RPL37 ; RPL41 ; RPL6 ; RPL8 ; RPLP2 ; RPS13 ; RPS21 ; RPS23 ; RPS26 ; RPS3 ; RPS7 ;
GO_0000086	G2/M transition of mitotic cell cycle	134	0.57 %	22	1.93 %	3.82403e-07	ACTR1A ; BIRC5 ; BTRC ; CCP110 ; CDC25A ; CENPJ ; CEP290 ; DCTN2 ; DYNC1H1 ; DYNC1I2 ; FBXW11 ; HAUS1 ; HAUS6 ; MARK4 ; PCM1 ; PPP1R12B ; SDCCAG8 ; SKP2 ; SSNA1 ; TPX2 ; TUBB ; YWHAG ;
GO_0007155	cell adhesion	445	1.89 %	3	0.26 %	3.99454e-07	ADAM22 ; CFDP1 ; SYMPK ;
GO_0006614	SRP-dependent cotranslational protein targeting to membrane	94	0.4 %	18	1.58 %	4.25415e-07	RPL13A ; RPL15 ; RPL18A ; RPL18 ; RPL23A ; RPL26 ; RPL37 ; RPL41 ; RPL6 ; RPL8 ; RPLP2 ; RPS13 ; RPS21 ; RPS23 ; RPS26 ; RPS3 ; RPS7 ; SSR3 ;
GO_0006606	protein import into nucleus	46	0.19 %	12	1.05 %	1.17882e-06	C11orf73 ; ING1 ; IPO13 ; IPO7 ; KPNA1 ; KPNA2 ; KPNB1 ; MCM3AP ; NUP88 ; RPAIN ; TPR ; TSC2 ;
GO_0030970	retrograde protein transport, ER to cytosol	14	0.05 %	7	0.61 %	1.51417e-06	AUP1 ; DERL1 ; DERL2 ; HSP90B1 ; SEL1L ; TMEM129 ; UFD1L ;
GO_0051301	cell division	334	1.42 %	37	3.25 %	1.6848e-06	ANAPC2 ; BABAM1 ; BIRC5 ; BOD1 ; BUB1B ; BUB3 ; CCND3 ; CDC25A ; CDC26 ; CDC6 ; CDCA3 ; CDCA8 ; CDK5 ; CENPJ ; CHFR ; CTDP1 ; FAM175B ; FSD1 ; HAUS1 ; HAUS6 ; LIG1 ; LIG4 ; MARK4 ; MAU2 ; MIS12 ; NUMA1 ; PHF13 ; RPS3 ; SAC3D1 ; SIRT2 ; TPR ; TPX2 ; TUBB ; USP39 ; VRK1 ; ZFYVE19 ; ZW10 ;
GO_0043161	proteasome-mediated ubiquitin-dependent protein catabolic process	184	0.78 %	24	2.1 %	7.06272e-06	ANAPC2 ; BTRC ; BUB1B ; BUB3 ; CDC26 ; CDC34 ; FBXL19 ; FBXW11 ; GSK3A ; GTSE1 ; KCTD10 ; KCTD17 ; PSMA2 ; PSMC3 ; PSMC4 ; PSMD10 ; PSMD11 ; PSMD2 ; PSMD3 ; PSMD4 ; SIRT2 ; TNFAIP1 ; UBE2D1 ; UBE2H ;
GO_0007067	mitotic nuclear division	248	1.05 %	29	2.54 %	7.30773e-06	AKAP8 ; ANAPC2 ; BABAM1 ; BIRC5 ; BOD1 ; BUB1B ; CDC25A ; CDC26 ; CDC6 ; CDCA3 ; CHFR ; DCTN2 ; FSD1 ; HAUS1 ; HAUS6 ; INCENP ; JTB ; MARK4 ; MIS12 ; NUMA1 ; NUP88 ; RPS3 ; SAC3D1 ; SIRT2 ; TPR ; TPX2 ; VCPIP1 ; VRK1 ; ZW10 ;
GO_0051437	positive regulation of ubiquitin-protein ligase activity involved in regulation of mitotic cell cycle transition	76	0.32 %	14	1.23 %	1.21278e-05	ANAPC2 ; BTRC ; BUB1B ; BUB3 ; CDC26 ; PSMA2 ; PSMC3 ; PSMC4 ; PSMD10 ; PSMD11 ; PSMD2 ; PSMD3 ; PSMD4 ; UBE2D1 ;
GO_0030433	ER-associated ubiquitin-dependent protein catabolic process	57	0.24 %	12	1.05 %	1.24543e-05	AUP1 ; DERL1 ; DERL2 ; EDEM3 ; HSP90B1 ; PSMC3 ; PSMC4 ; RNF121 ; SEL1L ; TMEM129 ; TMUB1 ; UBXN4 ;
GO_0031145	anaphase-promoting complex-dependent proteasomal ubiquitin-dependent protein catabolic process	77	0.32 %	14	1.23 %	1.41099e-05	ANAPC2 ; BUB1B ; BUB3 ; CDC26 ; PSMA2 ; PSMC3 ; PSMC4 ; PSMD10 ; PSMD11 ; PSMD2 ; PSMD3 ; PSMD4 ; SKP2 ; UBE2D1 ;
GO_0000398	mRNA splicing, via spliceosome	222	0.94 %	26	2.28 %	1.98919e-05	CDC40 ; CPSF1 ; CPSF7 ; CWC22 ; DGCR14 ; GEMIN7 ; GPKOW ; PABPC1 ; POLR2E ; PRPF19 ; PRPF31 ; PRPF4 ; RBM41 ; RBM5 ; SF3A1 ; SF3B5 ; SNRNP70 ; SNRPD3 ; SNW1 ; SRRM2 ; SUGP1 ; U2AF1L4 ; UPF3B ; USP39 ; ZCCHC8 ; ZMAT5 ;
GO_0075733	intracellular transport of virus	51	0.21 %	11	0.96 %	2.22782e-05	KPNA1 ; KPNA2 ; KPNA3 ; KPNB1 ; NDC1 ; NUP205 ; NUP88 ; POM121C ; POM121 ; TPR ; VPS28 ;
GO_0031297	replication fork processing	20	0.08 %	7	0.61 %	2.54163e-05	CDK9 ; RAD51 ; RTEL1 ; SETMAR ; SMARCAL1 ; WRN ; ZRANB3 ;
GO_0051436	negative regulation of ubiquitin-protein ligase activity involved in mitotic cell cycle	71	0.3 %	13	1.14 %	2.59462e-05	ANAPC2 ; BUB1B ; BUB3 ; CDC26 ; PSMA2 ; PSMC3 ; PSMC4 ; PSMD10 ; PSMD11 ; PSMD2 ; PSMD3 ; PSMD4 ; UBE2D1 ;
GO_0032007	negative regulation of TOR signaling	27	0.11 %	8	0.7 %	2.61214e-05	GSK3A ; MAPKAPK5 ; MTM1 ; NPRL2 ; PDCD6 ; TMEM127 ; TSC2 ; UBR2 ;
GO_0006888	ER to Golgi vesicle-mediated transport	152	0.64 %	20	1.75 %	3.34154e-05	ARFGAP2 ; ATL3 ; BET1 ; CNIH4 ; COPE ; DCTN2 ; DYNC1H1 ; DYNC1I2 ; DYNC2LI1 ; LMAN2L ; RAB1A ; RAB1B ; SPAST ; TMED9 ; TMEM115 ; TRAPPC3 ; VAMP7 ; VAPA ; VTI1B ; ZW10 ;
GO_0016567	protein ubiquitination	397	1.69 %	38	3.33 %	3.42532e-05	ASB13 ; ASB6 ; BIRC5 ; BTRC ; CAND1 ; CBLL1 ; CDC34 ; CDCA3 ; DCAF10 ; DCAF17 ; DTX2 ; FBXW11 ; FEM1A ; FEM1B ; HACE1 ; ITCH ; KBTBD6 ; KBTBD7 ; KBTBD8 ; KCTD10 ; KLHL24 ; MED11 ; MED27 ; MIB2 ; MKRN2 ; PRPF19 ; RNF121 ; RNF220 ; TNFAIP1 ; TRAF7 ; TRPC4AP ; UBA1 ; UBAC1 ; UBE2N ; UBE3B ; VCPIP1 ; VPRBP ; WDTC1 ;
GO_0016032	viral process	328	1.39 %	33	2.89 %	3.75578e-05	ABI1 ; BTRC ; C9orf69 ; CALCOCO2 ; CREB3 ; CRTC2 ; DYNC1I2 ; FDPS ; GTF2E1 ; IPO7 ; IRF3 ; KAT2A ; KCTD5 ; NDC1 ; NUP205 ; NUP88 ; PAK2 ; POLR2E ; POM121C ; POM121 ; PRMT6 ; PSMC3 ; RBL1 ; SNAPIN ; SND1 ; SNW1 ; SRCAP ; TCEB1 ; TLN1 ; TPR ; TSC2 ; UCKL1 ; VPRBP ;
GO_0070125	mitochondrial translational elongation	85	0.36 %	14	1.23 %	4.30217e-05	AURKAIP1 ; ICT1 ; MRPL19 ; MRPL21 ; MRPL24 ; MRPL32 ; MRPL33 ; MRPL42 ; MRPL50 ; MRPL54 ; MRPS25 ; MRPS26 ; MRPS34 ; TUFM ;
GO_0006284	base-excision repair	37	0.15 %	9	0.79 %	4.52705e-05	FEN1 ; HMGB1 ; LIG1 ; MUTYH ; NEIL1 ; NTHL1 ; PRMT6 ; SMUG1 ; WRN ;
GO_0070126	mitochondrial translational termination	86	0.36 %	14	1.23 %	4.89145e-05	AURKAIP1 ; ICT1 ; MRPL19 ; MRPL21 ; MRPL24 ; MRPL32 ; MRPL33 ; MRPL42 ; MRPL50 ; MRPL54 ; MRPS25 ; MRPS26 ; MRPS34 ; MTRF1 ;
GO_0016226	iron-sulfur cluster assembly	16	0.06 %	6	0.52 %	6.30375e-05	CIAO1 ; FAM96A ; HSCB ; IBA57 ; ISCA1 ; NARFL ;
GO_0006412	translation	254	1.08 %	27	2.37 %	7.10923e-05	GTF2H2 ; IGHMBP2 ; MRPL19 ; MRPL24 ; MRPL32 ; MRPL42 ; RPL13A ; RPL15 ; RPL18A ; RPL18 ; RPL23A ; RPL26 ; RPL37 ; RPL41 ; RPL6 ; RPL8 ; RPLP2 ; RPS13 ; RPS21 ; RPS23 ; RPS26 ; RPS3 ; RPS6KB2 ; RPS7 ; SLC25A19 ; SLC25A27 ; WARS ;
GO_0051292	nuclear pore complex assembly	11	0.04 %	5	0.43 %	9.16966e-05	AHCTF1 ; NDC1 ; NUP205 ; TMEM33 ; TPR ;
GO_0006914	autophagy	127	0.54 %	17	1.49 %	9.83889e-05	ATG4A ; ATG4B ; ATG4C ; CHMP4B ; CLEC16A ; EI24 ; HMGB1 ; PHF23 ; RAB1A ; RAB1B ; SESN2 ; SIRT2 ; TMEM208 ; TMEM59 ; TMEM74 ; UBQLN4 ; VPS28 ;
GO_0090502	RNA phosphodiester bond hydrolysis, endonucleolytic	60	0.25 %	11	0.96 %	0.000102785	ENDOV ; EXO1 ; FEN1 ; HRSP12 ; KIAA0391 ; POP1 ; RNASEH2A ; RNASEH2C ; RPP21 ; RPP30 ; RPP40 ;
GO_0000209	protein polyubiquitination	182	0.77 %	21	1.84 %	0.000136419	BTRC ; CDC34 ; CHFR ; FBXW11 ; MARCH5 ; MGRN1 ; MIB2 ; PRPF19 ; PSMA2 ; PSMC3 ; PSMC4 ; PSMD10 ; PSMD11 ; PSMD2 ; PSMD3 ; PSMD4 ; SKP2 ; TMEM129 ; UBE2D1 ; UBE2V1 ; UBR2 ;
GO_0006954	inflammatory response	371	1.58 %	5	0.43 %	0.000175471	HMGB1 ; ITCH ; KLRG1 ; NFATC3 ; PLAA ;
GO_0042384	cilium assembly	122	0.52 %	16	1.4 %	0.000192301	ARL6 ; BBS9 ; CEP290 ; DYNC2LI1 ; FBF1 ; FOPNL ; IFT20 ; IFT74 ; PCM1 ; RAB1A ; RAB8B ; RPGRIP1L ; TMEM138 ; TTBK2 ; TTC30A ; TTC30B ;
GO_0006406	mRNA export from nucleus	99	0.42 %	14	1.23 %	0.000215694	CDC40 ; CPSF1 ; ENY2 ; FYTTD1 ; NDC1 ; NUP205 ; NUP88 ; POM121C ; POM121 ; SMG7 ; THOC6 ; TPR ; UPF3B ; ZC3H11A ;
GO_0043488	regulation of mRNA stability	100	0.42 %	14	1.23 %	0.000238731	DCP1A ; EXOSC1 ; EXOSC4 ; PABPC1 ; PCID2 ; PSMA2 ; PSMC3 ; PSMC4 ; PSMD10 ; PSMD11 ; PSMD2 ; PSMD3 ; PSMD4 ; SERBP1 ;
GO_0016925	protein sumoylation	115	0.49 %	15	1.31 %	0.00031259	BIRC5 ; CDCA8 ; INCENP ; KIAA1586 ; L3MBTL2 ; MITF ; NDC1 ; NFATC2IP ; NUP205 ; NUP88 ; POM121C ; POM121 ; RANGAP1 ; TPR ; WRN ;
GO_0002223	stimulatory C-type lectin receptor signaling pathway	103	0.43 %	14	1.23 %	0.000320614	BTRC ; FBXW11 ; PAK2 ; PSMA2 ; PSMC3 ; PSMC4 ; PSMD10 ; PSMD11 ; PSMD2 ; PSMD3 ; PSMD4 ; UBE2D1 ; UBE2N ; UBE2V1 ;
GO_0048026	positive regulation of mRNA splicing, via spliceosome	14	0.05 %	5	0.43 %	0.000342457	DAZAP1 ; PRPF19 ; SNRNP70 ; SNW1 ; THRAP3 ;
GO_0045087	innate immune response	410	1.74 %	7	0.61 %	0.000423156	AKAP8 ; AKIRIN2 ; HMGB1 ; IPO7 ; ITCH ; KLRG1 ; SIRT2 ;
GO_0006396	RNA processing	94	0.4 %	13	1.14 %	0.000432303	ADAT1 ; CHERP ; DHX30 ; DHX33 ; PRPF4 ; RBM5 ; RBM6 ; SETX ; SF3A1 ; SFSWAP ; SNRPD3 ; SUGP1 ; TRMT2A ;
GO_0038096	Fc-gamma receptor signaling pathway involved in phagocytosis	201	0.85 %	1	0.08 %	0.000449034	ABI1 ;
GO_0008333	endosome to lysosome transport	40	0.17 %	8	0.7 %	0.000475648	M6PR ; MGRN1 ; MTM1 ; SNAPIN ; SNX16 ; SNX27 ; VAMP7 ; VIPAS39 ;
GO_0006309	apoptotic DNA fragmentation	15	0.06 %	5	0.43 %	0.000488847	DFFA ; DFFB ; HMGB1 ; KPNA1 ; KPNB1 ;
GO_0042073	intraciliary transport	15	0.06 %	5	0.43 %	0.000488847	IFT20 ; IFT74 ; SSNA1 ; TTC30A ; TTC30B ;
GO_0006886	intracellular protein transport	230	0.98 %	23	2.02 %	0.000496618	AP2M1 ; AP2S1 ; CDK5 ; IPO11 ; IPO7 ; KPNB1 ; NAPB ; PDCD6 ; SEC13 ; SGSM3 ; SNAPIN ; SNX17 ; SNX1 ; SNX27 ; STX16 ; STX16-NPEPL1 ; TBC1D2B ; TBC1D8B ; TNPO2 ; TSNARE1 ; VIPAS39 ; VPS45 ; XPOT ;
GO_0007166	cell surface receptor signaling pathway	273	1.16 %	3	0.26 %	0.000535536	BRD8 ; KLRG1 ; MADD ;
GO_0030488	tRNA methylation	23	0.09 %	6	0.52 %	0.00056182	ALKBH8 ; FTSJ1 ; TRDMT1 ; TRMT10A ; TRMT13 ; TRMT1L ;
GO_0006369	termination of RNA polymerase II transcription	62	0.26 %	10	0.87 %	0.000576416	CDC40 ; CPSF1 ; CPSF7 ; LSM10 ; SETX ; SNRPD3 ; THOC6 ; UPF3B ; ZC3H11A ; ZNF473 ;
GO_0006409	tRNA export from nucleus	32	0.13 %	7	0.61 %	0.000609302	NDC1 ; NUP205 ; NUP88 ; POM121C ; POM121 ; TPR ; XPOT ;
GO_0090305	nucleic acid phosphodiester bond hydrolysis	86	0.36 %	12	1.05 %	0.000643159	APLF ; EME2 ; ENDOV ; EXD3 ; EXO1 ; FEN1 ; REXO1 ; REXO4 ; SETMAR ; SND1 ; WRN ; ZRANB3 ;
GO_1900034	regulation of cellular response to heat	75	0.31 %	11	0.96 %	0.000700145	BAG5 ; C11orf73 ; CCAR2 ; HSBP1 ; HSPH1 ; NDC1 ; NUP205 ; NUP88 ; POM121C ; POM121 ; TPR ;
GO_0000082	G1/S transition of mitotic cell cycle	100	0.42 %	13	1.14 %	0.000758803	CDC25A ; CDC34 ; CDC45 ; CDC6 ; EIF4EBP1 ; GSPT1 ; IQGAP3 ; MARK4 ; MCM3 ; PPP6C ; PRIM1 ; RPS6KB1 ; SKP2 ;
GO_0006890	retrograde vesicle-mediated transport, Golgi to ER	77	0.32 %	11	0.96 %	0.000865174	ARFGAP2 ; COPE ; DNAJC28 ; KIF3C ; LMAN2 ; RAB1A ; RAB1B ; RER1 ; TMED9 ; TMEM115 ; ZW10 ;
GO_0002181	cytoplasmic translation	25	0.1 %	6	0.52 %	0.000892676	FTSJ1 ; RPL15 ; RPL26 ; RPL6 ; RPL8 ; RPLP2 ;
GO_0007077	mitotic nuclear envelope disassembly	44	0.18 %	8	0.7 %	0.000899304	LMNA ; NDC1 ; NUP205 ; NUP88 ; POM121C ; POM121 ; TPR ; VRK1 ;
GO_0015986	ATP synthesis coupled proton transport	17	0.07 %	5	0.43 %	0.000912252	ATP5A1 ; ATP5D ; ATP5G1 ; ATP5J ; ATP5O ;
GO_0038061	NIK/NF-kappaB signaling	66	0.28 %	10	0.87 %	0.000928105	BTRC ; FBXW11 ; PSMA2 ; PSMC3 ; PSMC4 ; PSMD10 ; PSMD11 ; PSMD2 ; PSMD3 ; PSMD4 ;
Total genes found in GO biological process : 608 (over 1138)
GO molecular function terms
GO term	Ontology description	Genes in genome	% in genome	Genes in list	% in list	Pvalue	Genes
GO_0005515	protein binding	8741	37.28 %	627	55.09 %	2.9767e-36	AAMP ; ABCF3 ; ABI1 ; ADAM22 ; ADAT2 ; ADSS ; AHCYL2 ; AHSA1 ; AKAP8 ; ALKBH3 ; ALKBH4 ; ALKBH8 ; AP2M1 ; AP2S1 ; AP5S1 ; APBA3 ; APLF ; ARFRP1 ; ARHGAP44 ; ARID4B ; ARID5A ; ARL6 ; ASB13 ; ASB6 ; ASXL1 ; ATF6B ; ATG4A ; ATG4B ; ATP13A2 ; ATP5A1 ; ATP5G1 ; ATP5O ; ATP6V1F ; ATPAF2 ; AUP1 ; AURKAIP1 ; AZI2 ; B4GALT7 ; BABAM1 ; BACE1 ; BAG5 ; BBS9 ; BET1 ; BICD2 ; BIRC5 ; BRD3 ; BRD8 ; BRMS1L ; BTF…
GO_0003676	nucleic acid binding	889	3.79 %	125	10.98 %	1.61238e-27	ALKBH8 ; CBLL1 ; CPSF1 ; CPSF7 ; DAZAP1 ; DDX47 ; DDX49 ; DDX55 ; DHX30 ; DHX33 ; DPF1 ; ENOX2 ; ERI3 ; EXD3 ; GPANK1 ; GPKOW ; GTF2H2 ; KIAA1586 ; KRBA1 ; PABPC1 ; PPRC1 ; PRDM15 ; RBM38 ; REXO1 ; REXO2 ; REXO4 ; RTEL1 ; SNRNP70 ; TIAL1 ; TOP3A ; TRIM16 ; TRMT2A ; ZFP14 ; ZFP1 ; ZFP28 ; ZNF10 ; ZNF133 ; ZNF169 ; ZNF175 ; ZNF17 ; ZNF180 ; ZNF181 ; ZNF189 ; ZNF221 ; ZNF222 ; ZNF223 ; ZNF224 ; ZNF2…
GO_0046872	metal ion binding	2037	8.68 %	206	18.1 %	2.79532e-25	ADAT1 ; ADO ; ADPRHL2 ; AGAP1 ; ALKBH4 ; APLF ; ARFGAP2 ; ARL6 ; ARSK ; ASPHD2 ; ASXL1 ; ATP13A2 ; BIRC5 ; CARS ; CLPX ; CYB561A3 ; CYB561D2 ; CYB5D1 ; DNAJA3 ; DPF1 ; DUS3L ; EIF2S2 ; EIF5B ; ERI3 ; ETFDH ; EXD3 ; EXO1 ; FAM96A ; FDPS ; FGD6 ; FYCO1 ; GMPR2 ; GTF2E1 ; GTPBP8 ; HDAC8 ; HSCB ; HSPE1 ; INPP5B ; IRF2BP1 ; KSR1 ; LIG1 ; LIG4 ; LMAN2 ; LMAN2L ; MIB2 ; MOCS1 ; MUTYH ; MZF1 ; NARFL ; ND…
GO_0003677	DNA binding	1595	6.8 %	173	15.2 %	2.04621e-24	AHCTF1 ; AKAP8 ; ARID4B ; ARID5A ; ASXL1 ; CDK9 ; CENPBD1 ; CHRAC1 ; CIC ; CREB3 ; DFFB ; EME2 ; EXO1 ; FBXL19 ; FEN1 ; GLYR1 ; GTF2I ; GTF3C2 ; GTF3C5 ; HBP1 ; HDGF ; HEMK1 ; HMBOX1 ; HMG20A ; HMGB1 ; IGHMBP2 ; IRF3 ; IWS1 ; KMT2A ; KMT2B ; LCORL ; LIG1 ; LIG4 ; MCM3AP ; MCM3 ; MUTYH ; NFATC3 ; NR6A1 ; NTHL1 ; NUCB1 ; OTUD7B ; PA2G4 ; PCGF6 ; PDCD2 ; POLDIP2 ; POLR1B ; POLR1E ; POLR2E ; POLR2J3 …
GO_0044822	poly(A) RNA binding	1105	4.71 %	114	10.01 %	9.04371e-15	AKAP8 ; ATP5A1 ; BMS1 ; BRIX1 ; CCAR2 ; CDC40 ; CHERP ; CNOT4 ; CPSF7 ; DAZAP1 ; DDX47 ; DDX49 ; DDX55 ; DHX30 ; DHX33 ; DIMT1 ; DNM1 ; DUS3L ; DYNC1H1 ; EIF1B ; EIF2S2 ; EIF5B ; ERAL1 ; ERI3 ; ETF1 ; FAM120C ; FASTKD1 ; FDPS ; FYTTD1 ; GRWD1 ; GSPT1 ; HDGF ; HMGB1 ; HRSP12 ; HSPE1 ; IBA57 ; ISG20L2 ; KPNA2 ; KPNB1 ; KRR1 ; LRRC47 ; MCAT ; MEPCE ; MEX3A ; MKRN2 ; MRPL21 ; MRPL32 ; MRPL42 ; MRPL54…
GO_0003700	transcription factor activity, sequence-specific DNA binding	948	4.04 %	100	8.78 %	1.10824e-13	AHCTF1 ; ATF6B ; BRD8 ; CAPN15 ; CREB3 ; CREBL2 ; CSRNP2 ; GTF2H2 ; GTF2H4 ; GTF2I ; HMG20A ; HMGB1 ; IRF3 ; KMT2A ; KMT2B ; MAX ; MITF ; MZF1 ; NFATC3 ; NR6A1 ; PA2G4 ; PCGF6 ; PRDM15 ; REXO4 ; RFXANK ; TAF6 ; ZFP14 ; ZFP1 ; ZFP28 ; ZFP37 ; ZKSCAN5 ; ZNF133 ; ZNF134 ; ZNF146 ; ZNF174 ; ZNF175 ; ZNF189 ; ZNF224 ; ZNF226 ; ZNF227 ; ZNF229 ; ZNF234 ; ZNF235 ; ZNF239 ; ZNF260 ; ZNF26 ; ZNF274 ; ZNF2…
GO_0005509	calcium ion binding	715	3.04 %	12	1.05 %	2.94803e-06	CANT1 ; EDEM3 ; HSP90B1 ; ITSN1 ; LETM1 ; MYL6B ; NDUFAB1 ; NUCB1 ; PDCD6 ; SLC24A1 ; TBC1D8B ; ZZEF1 ;
GO_0008536	Ran GTPase binding	31	0.13 %	9	0.79 %	9.86885e-06	BIRC5 ; IPO11 ; IPO13 ; IPO7 ; KPNB1 ; NUTF2 ; RANGAP1 ; TNPO2 ; XPOT ;
GO_0004252	serine-type endopeptidase activity	329	1.4 %	2	0.17 %	9.97793e-06	CLPP ; HTRA2 ;
GO_0003735	structural constituent of ribosome	228	0.97 %	27	2.37 %	1.16313e-05	MRPL19 ; MRPL21 ; MRPL24 ; MRPL32 ; MRPL33 ; MRPL42 ; MRPS25 ; MRPS34 ; RPL13A ; RPL15 ; RPL18A ; RPL18 ; RPL23A ; RPL26 ; RPL37 ; RPL41 ; RPL6 ; RPL8 ; RPLP2 ; RPS13 ; RPS21 ; RPS23 ; RPS26 ; RPS3 ; RPS7 ; SLC25A19 ; SLC25A27 ;
GO_0003723	RNA binding	529	2.25 %	48	4.21 %	1.32301e-05	ADAT1 ; BRIX1 ; CHERP ; CTIF ; CWC22 ; DAZAP1 ; DDX55 ; DNAJC17 ; EIF2S2 ; ERAL1 ; ETF1 ; EXOSC1 ; FASTK ; HBP1 ; HSP90B1 ; IGHMBP2 ; KRR1 ; PABPC1 ; PUS3 ; RBM5 ; RBM6 ; RNASEH2A ; RNMT ; RPL15 ; RPL18A ; RPL18 ; RPL26 ; RPL37 ; RPL41 ; RPL6 ; RPL8 ; RPP30 ; RPS3 ; RPS7 ; SCAF1 ; SF3A1 ; SFSWAP ; SNRNP70 ; SUGP1 ; SURF6 ; THOC6 ; TIAL1 ; TRDMT1 ; TRMT1L ; TRUB1 ; U2AF1L4 ; ZNF239 ; ZNF74 ;
GO_0004527	exonuclease activity	16	0.06 %	6	0.52 %	6.30375e-05	ERI3 ; EXO1 ; FEN1 ; REXO1 ; REXO4 ; WRN ;
GO_0004526	ribonuclease P activity	11	0.04 %	5	0.43 %	9.16966e-05	KIAA0391 ; POP1 ; RPP21 ; RPP30 ; RPP40 ;
GO_0004842	ubiquitin-protein transferase activity	316	1.34 %	31	2.72 %	9.56346e-05	BIRC5 ; BTRC ; CBLL1 ; CDC34 ; CHFR ; CNOT4 ; FBXW11 ; FEM1A ; FEM1B ; HACE1 ; ITCH ; KBTBD6 ; KBTBD7 ; KBTBD8 ; KCTD10 ; KLHL24 ; MARCH5 ; MGRN1 ; MIB2 ; PRPF19 ; RNF220 ; SKP2 ; TCEB1 ; TNFAIP1 ; TRAF7 ; UBA1 ; UBE2D1 ; UBE2H ; UBE2N ; UBE3B ; UBR2 ;
GO_0051539	4 iron, 4 sulfur cluster binding	42	0.17 %	9	0.79 %	0.000126724	ETFDH ; ISCA1 ; MOCS1 ; MUTYH ; NARFL ; NDUFS7 ; NDUFV1 ; NTHL1 ; RTEL1 ;
GO_0008139	nuclear localization sequence binding	21	0.08 %	6	0.52 %	0.000333458	IPO13 ; KPNA1 ; KPNA2 ; KPNA3 ; KPNB1 ; TNPO2 ;
GO_0061630	ubiquitin protein ligase activity	183	0.78 %	20	1.75 %	0.000374374	ANAPC2 ; BTRC ; CBLL1 ; CDC34 ; CHFR ; FBXW11 ; ITCH ; MED11 ; MED27 ; MGRN1 ; MIB2 ; PRPF19 ; RAD18 ; RNF121 ; RNF220 ; SKP2 ; UBE2H ; UBE2N ; UBE2V1 ; UBR2 ;
GO_0004888	transmembrane signaling receptor activity	204	0.87 %	1	0.08 %	0.000392073	M6PR ;
GO_0005524	ATP binding	1510	6.44 %	99	8.69 %	0.00042816	ABCB8 ; ABCC5 ; ABCF2 ; ABCF3 ; ACTR1A ; ADCK1 ; AGK ; ATP13A2 ; ATP5A1 ; ATP5D ; BMS1 ; BUB1B ; CARS ; CDC34 ; CDC6 ; CDK5 ; CDK8 ; CDK9 ; CLPB ; CLPX ; DCAKD ; DDX47 ; DDX49 ; DDX55 ; DHX30 ; DHX33 ; DNAJA3 ; DSTYK ; DYNC1H1 ; FASTK ; FGFR1 ; FUK ; GRK4 ; GRK5 ; GSK3A ; HSP90B1 ; HSPA13 ; HSPE1 ; HSPE1-MOB4 ; HSPH1 ; IGHMBP2 ; KATNAL1 ; KIF13B ; KIF20A ; KIF3C ; KIF5C ; KSR1 ; LACE1 ; LARS ; LI…
GO_0008565	protein transporter activity	72	0.3 %	11	0.96 %	0.000501043	AP2S1 ; C11orf73 ; IPO11 ; IPO13 ; IPO7 ; KPNA1 ; KPNA2 ; KPNA3 ; KPNB1 ; TNPO2 ; TSNAX ;
GO_0000166	nucleotide binding	346	1.47 %	30	2.63 %	0.000814212	ALKBH8 ; APLF ; ATP13A2 ; CDC6 ; CHFR ; CNOT4 ; CPSF7 ; DAZAP1 ; DNAJC17 ; ENOX2 ; FHIT ; HDGF ; MCM3AP ; NT5C3A ; PABPC1 ; PPRC1 ; R3HCC1L ; RAD51 ; RBM38 ; RBM41 ; RBM5 ; RBM6 ; RPL23A ; RRP7A ; SLC27A4 ; SNRNP70 ; TIAL1 ; TRMT2A ; U2AF1L4 ; UPF3B ;
GO_0000977	RNA polymerase II regulatory region sequence-specific DNA binding	196	0.83 %	20	1.75 %	0.000838269	CREB3 ; NFXL1 ; PCGF6 ; PRDM15 ; ZNF304 ; ZNF419 ; ZNF548 ; ZNF549 ; ZNF551 ; ZNF552 ; ZNF570 ; ZNF586 ; ZNF587B ; ZNF691 ; ZNF772 ; ZNF773 ; ZNF79 ; ZNF8 ; ZSCAN20 ; ZSCAN2 ;
GO_0000049	tRNA binding	44	0.18 %	8	0.7 %	0.000899304	ALKBH8 ; CARS ; CTU1 ; IGHMBP2 ; THG1L ; TRMT10A ; TRMT1L ; XPOT ;
Total genes found in GO molecular function : 862 (over 1138)
GO cellular component terms
GO term	Ontology description	Genes in genome	% in genome	Genes in list	% in list	Pvalue	Genes
GO_0005634	nucleus	5251	22.39 %	437	38.4 %	3.45484e-36	ABCB8 ; ABI1 ; ACBD5 ; AHCTF1 ; AKAP8 ; AKIRIN2 ; ALKBH3 ; ALKBH4 ; ALKBH8 ; AP5S1 ; APLF ; ARHGAP19 ; ARID4B ; ARID5A ; ATF6B ; ATP5O ; AURKAIP1 ; BABAM1 ; BAG5 ; BIRC5 ; BIVM ; BMS1 ; BRD3 ; BRD8 ; BRIX1 ; C11orf73 ; C9orf69 ; CALCOCO1 ; CALCOCO2 ; CAND1 ; CBX1 ; CC2D1A ; CCAR2 ; CCND3 ; CDC34 ; CDC45 ; CDC6 ; CDCA8 ; CDIP1 ; CDK5 ; CDK8 ; CENPBD1 ; CEP290 ; CHCHD3 ; CHFR ; CHMP4B ; CIC ; CMAS …
GO_0005654	nucleoplasm	2739	11.68 %	252	22.14 %	4.43323e-25	ACBD5 ; ADAT2 ; ADPRHL2 ; AHCTF1 ; AKAP8 ; ALKBH3 ; ALKBH8 ; ANAPC2 ; APLF ; ARID4B ; ARID5A ; AURKAIP1 ; BABAM1 ; BIRC5 ; BMS1 ; BRD8 ; BTRC ; BUB3 ; C11orf73 ; C8orf44 ; CAND1 ; CBX1 ; CCAR2 ; CCND3 ; CDC25A ; CDC26 ; CDC34 ; CDC40 ; CDC45 ; CDC6 ; CDCA8 ; CDK5 ; CDK8 ; CDK9 ; CLINT1 ; CLPX ; CMAS ; COL4A3BP ; COPE ; COPS7B ; CPSF1 ; CPSF7 ; CRTC2 ; CTDP1 ; CWC22 ; DAZAP1 ; DDX47 ; DDX49 ; DFFA…
GO_0005886	plasma membrane	4116	17.55 %	87	7.64 %	2.51366e-23	AAMP ; ABCC5 ; ADAM22 ; ADSS ; AP2M1 ; AP2S1 ; ARFGAP2 ; ARL6 ; ATP5A1 ; ATP5O ; BACE1 ; BICD2 ; CAPN10 ; CCND3 ; CDK5 ; CTNS ; DAAM1 ; DLG4 ; DNM1 ; DOCK4 ; EXOC4 ; FAM168B ; FANCG ; FEN1 ; FGFR1 ; GRK5 ; HDAC8 ; HMGB1 ; HSP90B1 ; INPP5B ; INPP5K ; ITCH ; ITSN1 ; KIAA0319L ; KLRG1 ; LIG4 ; LLGL1 ; LRPAP1 ; LRRC45 ; MADD ; MAF1 ; MGRN1 ; MRPL42 ; MTM1 ; NDC1 ; PAK2 ; PDCD10 ; PHB ; PHLPP1 ; PIGU …
GO_0005576	extracellular region	1626	6.93 %	16	1.4 %	2.28794e-19	ADCK1 ; ARSK ; ATG4C ; CCDC126 ; CNPY4 ; CYB5D2 ; FGFR1 ; HMGB1 ; HSD11B1L ; HSP90B1 ; HSPH1 ; LRPAP1 ; ST3GAL2 ; TLN1 ; TOR2A ; TUBB ;
GO_0005829	cytosol	3363	14.34 %	263	23.11 %	1.66538e-16	ABI1 ; ACTR1A ; ADO ; ADSS ; AHCTF1 ; AHCYL2 ; AHSA1 ; ALKBH8 ; ANAPC2 ; AP2M1 ; AP2S1 ; AP5S1 ; APLF ; ARFGAP2 ; ARFRP1 ; ARHGAP19 ; ARHGAP44 ; ARL6 ; ATG4A ; ATG4B ; ATG4C ; ATP6V1F ; BAG5 ; BBS9 ; BIRC5 ; BTRC ; BUB1B ; BUB3 ; C11orf73 ; C2CD3 ; CAPN10 ; CARS ; CCP110 ; CDC25A ; CDC26 ; CDC6 ; CDCA3 ; CDCA8 ; CDK5 ; CENPJ ; CEP290 ; CHAC2 ; CHMP4B ; CLINT1 ; CMAS ; CNOT4 ; COL4A3BP ; COPE ; CO…
GO_0005622	intracellular	1284	5.47 %	130	11.42 %	4.52081e-16	ABI1 ; AGAP1 ; ARL10 ; ARL6 ; ASB13 ; ASB6 ; ATF6B ; C11orf73 ; CAPN10 ; CDC25A ; COPE ; DFFA ; DFFB ; DOCK4 ; FSD1 ; FYTTD1 ; GSPT1 ; GTPBP2 ; HSD17B6 ; IPO11 ; IPO7 ; IQGAP3 ; KPNB1 ; KRBA1 ; KSR1 ; MAF1 ; MAP3K10 ; MKRN2 ; MTR ; NUTF2 ; PEX14 ; PRKD3 ; RAB1A ; RAB1B ; RAB30 ; RAB5C ; RAB8B ; RABL2B ; RDH11 ; SH2B1 ; SNX27 ; SSR3 ; STMN1 ; TBC1D2B ; TBC1D8B ; TMEM102 ; TNPO2 ; TRIM16 ; UBL3 ; Z…
GO_0005887	integral component of plasma membrane	1374	5.86 %	16	1.4 %	8.82285e-15	ABCC5 ; ATP13A2 ; BACE1 ; CNPY2 ; FADS2 ; FGFR1 ; JTB ; LMAN2 ; M6PR ; PHB ; PSENEN ; SLC12A6 ; SLC24A1 ; SLC31A2 ; TMEM11 ; TMEM150A ;
GO_0005615	extracellular space	1310	5.58 %	15	1.31 %	2.65597e-14	BIVM ; ENOX2 ; GGH ; HDGF ; HMGB1 ; KAT2A ; LMAN2 ; MDH1 ; NUCB1 ; POP1 ; RALGAPA2 ; SERPINI1 ; SIPA1L3 ; TTBK2 ; USPL1 ;
GO_0005737	cytoplasm	5014	21.38 %	346	30.4 %	7.10821e-14	AAMP ; ABI1 ; ACBD6 ; ACP6 ; ACTR1A ; ADSS ; AGAP1 ; AHSA1 ; ALKBH3 ; ALKBH4 ; ANGEL2 ; AP5S1 ; ARFGAP2 ; ARHGAP44 ; ARID4B ; ARL6 ; ASB6 ; ATG4A ; ATG4B ; ATG4C ; ATPAF2 ; AZI2 ; BABAM1 ; BICD2 ; BIRC5 ; BIVM ; BOD1 ; BUB1B ; C4orf46 ; C9orf69 ; CALCOCO1 ; CALCOCO2 ; CAND1 ; CAPN15 ; CARS ; CC2D1A ; CCAR2 ; CCND3 ; CDC34 ; CDC45 ; CDC6 ; CDK5 ; CDK9 ; CEP170 ; CEP290 ; CEP57L1 ; CHCHD3 ; CHERP ;…
GO_0005739	mitochondrion	1276	5.44 %	112	9.84 %	3.72142e-10	ABCB8 ; ACAD8 ; ACP6 ; ADCK1 ; ADO ; AGK ; AKAP8 ; ALKBH3 ; AP2M1 ; APOPT1 ; ATP5A1 ; ATP5D ; ATP5G1 ; ATP5J ; ATP5O ; ATPAF2 ; AURKAIP1 ; BAG5 ; BRD8 ; CAPN10 ; CCDC90B ; CHCHD3 ; CHCHD4 ; CHCHD6 ; CLPB ; CLPP ; CLPX ; COA3 ; COL4A3BP ; COQ5 ; COX14 ; COX7C ; CPOX ; CTU1 ; DCAKD ; DHX30 ; DNAJA3 ; DNM1L ; DRG2 ; EMC8 ; ERAL1 ; FAM210A ; FANCG ; FASTKD1 ; FEN1 ; FHIT ; GSK3A ; GSTZ1 ; GTPBP8 ; HE…
GO_0016021	integral component of membrane	4857	20.71 %	162	14.23 %	2.02948e-09	ABCB8 ; ABCC5 ; ABHD13 ; ACBD5 ; ADAM22 ; ALG14 ; ARV1 ; ASPHD2 ; ATL3 ; ATP13A2 ; ATP5G1 ; ATP6V0B ; B3GALNT2 ; B4GALT7 ; BACE1 ; BET1 ; C10orf76 ; C14orf1 ; C1orf159 ; C9orf69 ; CANT1 ; CCDC90B ; CCPG1 ; CEP170 ; CLDND1 ; CLPTM1L ; CNIH4 ; CORO7 ; COX14 ; COX7C ; CPOX ; CREB3 ; CTNS ; CYB561A3 ; CYB561D2 ; DCAF17 ; DERL1 ; DERL2 ; DGAT1 ; DNAJB12 ; DPY19L4 ; EI24 ; ELP6 ; ERMARD ; ETFDH ; FADS2…
GO_0005643	nuclear pore	69	0.29 %	18	1.58 %	2.77896e-09	AHCTF1 ; ENY2 ; IPO7 ; KPNA1 ; KPNA2 ; KPNA3 ; KPNB1 ; MCM3AP ; NDC1 ; NUP205 ; NUP88 ; NUTF2 ; POM121C ; POM121 ; RANGAP1 ; TMEM33 ; TPR ; XPOT ;
GO_0016020	membrane	2081	8.87 %	151	13.26 %	1.16624e-07	ABCB8 ; ABCC5 ; ABCF2 ; ABCF3 ; ABHD13 ; ACBD5 ; AKAP8 ; ARFRP1 ; ARL6 ; ASPHD2 ; ATL3 ; ATP5A1 ; ATP6V1F ; AUP1 ; BAG5 ; BBS9 ; BET1 ; CALCOCO2 ; CAND1 ; CC2D1A ; CCDC126 ; CDK5 ; CDK9 ; CEP290 ; CHERP ; CLINT1 ; CLPTM1L ; CMAS ; CORO7 ; CPSF7 ; CREB3 ; CYB5D2 ; DAAM1 ; DCAKD ; DCP1A ; DCTN2 ; DDX47 ; DDX55 ; DERL1 ; DERL2 ; DNAJB12 ; DNM1L ; DOCK4 ; DPM3 ; DRG2 ; DYNC1H1 ; EDEM3 ; EI24 ; EMC8 ;…
GO_0005730	nucleolus	840	3.58 %	75	6.59 %	1.3852e-07	ABCB8 ; AKAP8 ; ARID5A ; BMS1 ; BRIX1 ; CDCA8 ; DCAF17 ; DDX47 ; DFFB ; DHX33 ; DIMT1 ; ENDOV ; EXOSC1 ; EXOSC4 ; FANCG ; FEN1 ; GOLGA3 ; GRWD1 ; HIRIP3 ; ING3 ; ISG20L2 ; ITPR1 ; KRR1 ; MAF1 ; MED27 ; NFATC3 ; NOP14 ; NOP16 ; PA2G4 ; PEX14 ; POLR1B ; POLR1E ; PRKRIP1 ; RAD51 ; RBBP9 ; RBL2 ; REXO2 ; REXO4 ; RNMT ; RPAIN ; RPL13A ; RPL18 ; RPL23A ; RPL8 ; RPS13 ; RPS23 ; RPS26 ; RPS3 ; RPS7 ; RRP…
GO_0005813	centrosome	422	1.79 %	46	4.04 %	1.69102e-07	ACTR1A ; C2CD3 ; CCP110 ; CDC45 ; CENPJ ; CEP170 ; CEP290 ; CEP57L1 ; CTDP1 ; DCTN2 ; DYNC1H1 ; DYNC1I2 ; ESPL1 ; FAM175B ; FBF1 ; FBXW11 ; FOPNL ; HAUS1 ; HAUS6 ; IFT20 ; IFT74 ; JTB ; LRRC45 ; MAF1 ; MARK4 ; MCM3 ; MDH1 ; NUMA1 ; PCM1 ; POC1A ; PPP2R3C ; RAD18 ; RIC8B ; RPGRIP1L ; RTTN ; SASS6 ; SDCCAG8 ; SIRT2 ; SPAST ; SSNA1 ; TBC1D31 ; TUBGCP3 ; WDR81 ; WRN ; ZFYVE19 ; ZNF274 ;
GO_0005840	ribosome	147	0.62 %	23	2.02 %	5.0216e-07	MRPL19 ; MRPL21 ; MRPL24 ; MRPL32 ; MRPL50 ; MRPL54 ; MRPS25 ; MRPS34 ; RPL13A ; RPL15 ; RPL18A ; RPL18 ; RPL23A ; RPL37 ; RPL41 ; RPL6 ; RPL8 ; RPLP2 ; RPS13 ; RPS21 ; RPS23 ; RPS3 ; RPS7 ;
GO_0005819	spindle	116	0.49 %	20	1.75 %	5.72002e-07	BIRC5 ; CBX1 ; CEP170 ; CTDP1 ; HAUS6 ; INCENP ; INVS ; JTB ; KBTBD8 ; KIF20A ; MAD2L1BP ; NUMA1 ; PPP2R3C ; PRPF19 ; SAC3D1 ; SIRT2 ; SPAST ; TPX2 ; TUBGCP3 ; VRK1 ;
GO_0031965	nuclear membrane	222	0.94 %	29	2.54 %	8.53192e-07	AHCTF1 ; ALG14 ; CEP170 ; DTX2 ; EI24 ; GRK5 ; IPO13 ; KPNB1 ; LEMD2 ; LMNA ; MCM3AP ; MRPL19 ; NDC1 ; NUP205 ; PCM1 ; PDCD6 ; POM121C ; POM121 ; RANGAP1 ; RETSAT ; SPAST ; TFPT ; TNPO2 ; TOR1AIP2 ; TPR ; TXLNG ; VAPA ; ZNF224 ; ZNF383 ;
GO_0005743	mitochondrial inner membrane	428	1.82 %	44	3.86 %	1.42006e-06	ABCB8 ; ATP5A1 ; ATP5D ; ATP5G1 ; ATP5J ; ATP5O ; AURKAIP1 ; CHCHD3 ; CHCHD6 ; CLPX ; COQ10A ; COX7C ; CPOX ; ERAL1 ; HIGD2A ; ICT1 ; LETM1 ; MRPL19 ; MRPL21 ; MRPL24 ; MRPL32 ; MRPL33 ; MRPL42 ; MRPL50 ; MRPL54 ; MRPS25 ; MRPS26 ; MRPS34 ; MTG1 ; MTG2 ; NDUFA3 ; NDUFAB1 ; NDUFB10 ; NDUFV1 ; PHB ; RPS3 ; SHMT2 ; SIRT4 ; SLC25A19 ; SLC25A27 ; TIMM13 ; TIMM22 ; TMEM70 ; UQCR10 ;
GO_0005814	centriole	105	0.44 %	18	1.58 %	2.20376e-06	BIRC5 ; C2CD3 ; CCP110 ; CENPJ ; CEP104 ; CEP170 ; CEP290 ; FBF1 ; IFT20 ; NEURL4 ; PCM1 ; POC1A ; SASS6 ; SDCCAG8 ; SIRT2 ; TTBK2 ; TUBD1 ; TUBGCP3 ;
GO_0005789	endoplasmic reticulum membrane	858	3.65 %	70	6.15 %	7.11455e-06	ALG14 ; ARV1 ; ATF6B ; ATL3 ; BET1 ; C14orf1 ; CANT1 ; COL4A3BP ; COPE ; CREB3 ; CYP39A1 ; DERL1 ; DERL2 ; DGAT1 ; DPM3 ; EI24 ; ERMARD ; ERP44 ; FADS2 ; HSP90B1 ; HTRA2 ; ITPR1 ; KSR1 ; LMAN2 ; LMAN2L ; MARCH5 ; MLEC ; NCLN ; ORMDL3 ; PDCD6 ; PDIA5 ; PEMT ; PIGU ; PNPLA6 ; POFUT2 ; POM121C ; POM121 ; POMGNT2 ; POMT2 ; PSENEN ; RAB1A ; RAB1B ; RDH11 ; RDH14 ; RETSAT ; RNF121 ; SEC11C ; SEC13 ; SE…
GO_0005874	microtubule	307	1.3 %	33	2.89 %	1.0509e-05	BIRC5 ; CENPJ ; CEP170 ; CEP57L1 ; DCTN2 ; DNM1 ; DNM1L ; DYNC1H1 ; DYNC1I2 ; EML6 ; FSD1 ; HAUS1 ; HAUS6 ; HSPH1 ; INCENP ; INVS ; KATNAL1 ; KIF13B ; KIF20A ; KIF3C ; KIF5C ; MARK4 ; NICN1 ; SIRT2 ; SPAST ; STMN1 ; TPGS2 ; TPX2 ; TTLL4 ; TUBB ; TUBD1 ; TUBGCP3 ; WDR81 ;
GO_0005770	late endosome	118	0.5 %	17	1.49 %	4.01592e-05	AP5S1 ; ATP13A2 ; BACE1 ; CTNS ; DERL1 ; DERL2 ; FYCO1 ; LAMTOR2 ; LGMN ; M6PR ; MTM1 ; NBR1 ; SLC31A2 ; SNX14 ; SNX16 ; TMEM59 ; VIPAS39 ;
GO_0022624	proteasome accessory complex	17	0.07 %	6	0.52 %	9.27145e-05	PSMC3 ; PSMC4 ; PSMD11 ; PSMD2 ; PSMD3 ; PSMD4 ;
GO_0008540	proteasome regulatory particle, base subcomplex	12	0.05 %	5	0.43 %	0.000149594	PSMC3 ; PSMC4 ; PSMD10 ; PSMD2 ; PSMD4 ;
GO_0005759	mitochondrial matrix	326	1.39 %	31	2.72 %	0.000161421	ACAD8 ; ADPRHL2 ; ATP5A1 ; ATP5D ; CBR4 ; CCAR2 ; CLPP ; CLPX ; DIMT1 ; DNAJA3 ; ERAL1 ; ETFDH ; FASTK ; GPT2 ; HSPE1 ; IBA57 ; ICT1 ; ISCA1 ; KIAA0391 ; MTG1 ; MTG2 ; NDUFAB1 ; NDUFS7 ; NUDT13 ; POLRMT ; RAD51 ; REXO2 ; RPS3 ; SDHAF2 ; SHMT2 ; SIRT4 ;
GO_0016324	apical plasma membrane	293	1.24 %	3	0.26 %	0.000242564	DSTYK ; PRKCI ; SIPA1L3 ;
GO_0022625	cytosolic large ribosomal subunit	67	0.28 %	11	0.96 %	0.000272749	RPL13A ; RPL15 ; RPL18A ; RPL18 ; RPL23A ; RPL26 ; RPL37 ; RPL41 ; RPL6 ; RPL8 ; RPLP2 ;
GO_0045121	membrane raft	211	0.89 %	1	0.08 %	0.000285438	USP48 ;
GO_0009897	external side of plasma membrane	207	0.88 %	1	0.08 %	0.000342257	ENOX2 ;
GO_0036064	ciliary basal body	85	0.36 %	12	1.05 %	0.000581442	C2CD3 ; DYNC2LI1 ; FOPNL ; IFT20 ; MARK4 ; PCM1 ; POC1A ; PTPN23 ; RPGRIP1L ; RTTN ; SSNA1 ; TTBK2 ;
GO_0000793	condensed chromosome	24	0.1 %	6	0.52 %	0.000712889	AKAP8 ; HMGB1 ; LIG4 ; RAD51 ; SETMAR ; TOP3B ;
GO_0005681	spliceosomal complex	88	0.37 %	12	1.05 %	0.000782586	CCAR2 ; CDC40 ; CWC22 ; PRPF4 ; RBM5 ; SF3A1 ; SNRNP70 ; SNRPD3 ; SNW1 ; SUGP1 ; U2AF1L4 ; USP39 ;
GO_0005769	early endosome	224	0.95 %	22	1.93 %	0.000793848	CCDC53 ; CTNS ; DERL1 ; DERL2 ; HMGB1 ; KIAA1033 ; MGRN1 ; MIB2 ; NUCB1 ; PHB ; PTPN23 ; RAB1A ; RAB5C ; SNX12 ; SNX16 ; SNX17 ; SNX27 ; SNX3 ; TMEM127 ; TRAK2 ; VIPAS39 ; VPS28 ;
GO_0034451	centriolar satellite	25	0.1 %	6	0.52 %	0.000892676	BBS9 ; C2CD3 ; CEP290 ; FOPNL ; PCM1 ; SDCCAG8 ;
Total genes found in GO cellular component : 987 (over 1138)
BIOCARTA pathways terms
GO term	Ontology description	Genes in genome	% in genome	Genes in list	% in list	Pvalue	Genes
BIOCARTA_174	RANMS PATHWAY	10	0.04 %	5	0.43 %	5.25573e-05	RANGAP1 ; NUMA1 ; KPNB1 ; KPNA2 ; TPX2 ;
Total genes found in BIOCARTA pathways : 5 (over 1138)
REACTOME pathways terms
GO term	Ontology description	Genes in genome	% in genome	Genes in list	% in list	Pvalue	Genes
REACTOME_203	GENERIC TRANSCRIPTION PATHWAY	352	1.5 %	75	6.59 %	4.92585e-28	CDK8 ; CDK9 ; ZNF234 ; ZNF274 ; ZNF460 ; ZNF354B ; ZFP28 ; ZNF417 ; ZNF548 ; ZNF582 ; ZNF599 ; ZNF569 ; ZNF570 ; ZFP1 ; ZNF567 ; ZNF383 ; ZNF169 ; ZNF25 ; ZNF485 ; SNW1 ; ZKSCAN5 ; ZNF324 ; ZNF473 ; ZNF500 ; ZNF337 ; KAT2A ; NR6A1 ; ZNF285 ; ZNF547 ; ZNF530 ; ZNF773 ; ZNF571 ; ZNF589 ; ZNF331 ; ZNF416 ; ZNF286A ; ZNF304 ; ZNF624 ; ZNF317 ; RBL1 ; ZNF354A ; UBE2D1 ; ZFP37 ; ZNF2 ; ZNF10 ; ZNF17 ; …
REACTOME_245	SIGNALING BY GPCR	920	3.92 %	3	0.26 %	9.9454e-17	CDK5 ; GRK5 ; ITSN1 ;
REACTOME_362	GPCR DOWNSTREAM SIGNALING	805	3.43 %	2	0.17 %	1.77183e-15	GRK5 ; ITSN1 ;
REACTOME_251	CELL CYCLE MITOTIC	325	1.38 %	49	4.3 %	1.19984e-12	KIF20A ; ACTR1A ; TUBGCP3 ; DCTN2 ; SDCCAG8 ; DYNC1H1 ; DYNC1I2 ; TUBB ; FEN1 ; CDC26 ; AHCTF1 ; ANAPC2 ; BIRC5 ; INCENP ; LIG1 ; MAX ; MCM3 ; NUMA1 ; PCM1 ; CDCA8 ; PRIM1 ; CENPJ ; LIN37 ; PSMA2 ; PSMC3 ; PSMC4 ; PSMD2 ; PSMD3 ; PSMD4 ; PSMD10 ; PSMD11 ; RANGAP1 ; RBL1 ; RBL2 ; SEC13 ; SKP2 ; BUB1B ; UBE2D1 ; YWHAG ; MIS12 ; CEP290 ; CDC45 ; SSNA1 ; BTRC ; CCND3 ; ZW10 ; BUB3 ; CDC6 ; CDC25A ;
REACTOME_63	CELL CYCLE	421	1.79 %	50	4.39 %	3.40225e-09	KIF20A ; ACTR1A ; TUBGCP3 ; DCTN2 ; SDCCAG8 ; DYNC1H1 ; DYNC1I2 ; TUBB ; FEN1 ; CDC26 ; AHCTF1 ; ANAPC2 ; BIRC5 ; INCENP ; LIG1 ; LMNA ; MAX ; MCM3 ; NUMA1 ; PCM1 ; CDCA8 ; PRIM1 ; CENPJ ; LIN37 ; PSMA2 ; PSMC3 ; PSMC4 ; PSMD2 ; PSMD3 ; PSMD4 ; PSMD10 ; PSMD11 ; RANGAP1 ; RBL1 ; RBL2 ; SEC13 ; SKP2 ; BUB1B ; UBE2D1 ; YWHAG ; MIS12 ; CEP290 ; CDC45 ; SSNA1 ; BTRC ; CCND3 ; ZW10 ; BUB3 ; CDC6 ; CDC…
REACTOME_577	HIV INFECTION	207	0.88 %	32	2.81 %	4.72349e-09	CDK9 ; AP2M1 ; AP2S1 ; FEN1 ; NUP205 ; GTF2E1 ; GTF2H2 ; GTF2H4 ; KPNA1 ; KPNB1 ; LIG1 ; LIG4 ; NUP88 ; PAK2 ; VPS28 ; POLR2E ; PSMA2 ; PSMC3 ; PSMC4 ; PSMD2 ; PSMD3 ; PSMD4 ; PSMD10 ; PSMD11 ; RANGAP1 ; TAF6 ; TCEB1 ; TPR ; RNMT ; BTRC ; CTDP1 ; POM121 ;
REACTOME_429	METABOLISM OF RNA	330	1.4 %	39	3.42 %	1.84297e-07	ETF1 ; NUP205 ; RPL13A ; PABPC1 ; CNOT4 ; NUP88 ; EXOSC1 ; EXOSC4 ; DCP1A ; PSMA2 ; PSMC3 ; PSMC4 ; PSMD2 ; PSMD3 ; PSMD4 ; PSMD10 ; PSMD11 ; RPL6 ; RPL8 ; RPL15 ; RPL18 ; RPL18A ; RPL23A ; RPL26 ; RPL37 ; RPL41 ; RPLP2 ; RPS3 ; RPS7 ; RPS13 ; RPS21 ; RPS23 ; RPS26 ; UPF3B ; SNRPD3 ; TPR ; GEMIN7 ; POM121 ; SMG7 ;
REACTOME_582	HOST INTERACTIONS OF HIV FACTORS	132	0.56 %	21	1.84 %	1.15893e-06	CDK9 ; AP2M1 ; AP2S1 ; NUP205 ; KPNA1 ; KPNB1 ; NUP88 ; PAK2 ; PSMA2 ; PSMC3 ; PSMC4 ; PSMD2 ; PSMD3 ; PSMD4 ; PSMD10 ; PSMD11 ; RANGAP1 ; TCEB1 ; TPR ; BTRC ; POM121 ;
REACTOME_415	METABOLISM OF MRNA	284	1.21 %	33	2.89 %	2.13159e-06	ETF1 ; RPL13A ; PABPC1 ; CNOT4 ; EXOSC1 ; EXOSC4 ; DCP1A ; PSMA2 ; PSMC3 ; PSMC4 ; PSMD2 ; PSMD3 ; PSMD4 ; PSMD10 ; PSMD11 ; RPL6 ; RPL8 ; RPL15 ; RPL18 ; RPL18A ; RPL23A ; RPL26 ; RPL37 ; RPL41 ; RPLP2 ; RPS3 ; RPS7 ; RPS13 ; RPS21 ; RPS23 ; RPS26 ; UPF3B ; SMG7 ;
REACTOME_560	DNA REPLICATION	192	0.81 %	25	2.19 %	4.79467e-06	KIF20A ; FEN1 ; AHCTF1 ; BIRC5 ; INCENP ; LIG1 ; MCM3 ; CDCA8 ; PRIM1 ; PSMA2 ; PSMC3 ; PSMC4 ; PSMD2 ; PSMD3 ; PSMD4 ; PSMD10 ; PSMD11 ; RANGAP1 ; SEC13 ; BUB1B ; MIS12 ; CDC45 ; ZW10 ; BUB3 ; CDC6 ;
REACTOME_436	MITOTIC M M G1 PHASES	172	0.73 %	23	2.02 %	7.19644e-06	KIF20A ; AHCTF1 ; BIRC5 ; INCENP ; MCM3 ; CDCA8 ; PRIM1 ; PSMA2 ; PSMC3 ; PSMC4 ; PSMD2 ; PSMD3 ; PSMD4 ; PSMD10 ; PSMD11 ; RANGAP1 ; SEC13 ; BUB1B ; MIS12 ; CDC45 ; ZW10 ; BUB3 ; CDC6 ;
REACTOME_2	TRANSLATION	222	0.94 %	27	2.37 %	7.26181e-06	EIF4EBP1 ; ETF1 ; RPL13A ; PABPC1 ; RPL6 ; RPL8 ; RPL15 ; RPL18 ; RPL18A ; RPL23A ; RPL26 ; RPL37 ; RPL41 ; RPLP2 ; RPS3 ; RPS7 ; RPS13 ; RPS21 ; RPS23 ; RPS26 ; SSR2 ; SSR3 ; EIF2B4 ; EIF2S2 ; SEC11C ; EIF5B ; SPCS2 ;
REACTOME_296	MRNA PROCESSING	161	0.68 %	22	1.93 %	7.94696e-06	RBM5 ; SF3A1 ; NUP205 ; ZNF473 ; GTF2H2 ; GTF2H4 ; CPSF1 ; NUP88 ; CDC40 ; SF3B14 ; POLR2E ; SUGP1 ; UPF3B ; SNRNP70 ; SNRPD3 ; TPR ; CPSF7 ; SF3B5 ; LSM10 ; RNMT ; PRPF4 ; POM121 ;
REACTOME_433	REGULATION OF MITOTIC CELL CYCLE	85	0.36 %	15	1.31 %	1.02931e-05	CDC26 ; ANAPC2 ; PSMA2 ; PSMC3 ; PSMC4 ; PSMD2 ; PSMD3 ; PSMD4 ; PSMD10 ; PSMD11 ; SKP2 ; BUB1B ; UBE2D1 ; BTRC ; BUB3 ;
REACTOME_255	RECRUITMENT OF MITOTIC CENTROSOME PROTEINS AND COMPLEXES	66	0.28 %	13	1.14 %	1.1685e-05	ACTR1A ; TUBGCP3 ; DCTN2 ; SDCCAG8 ; DYNC1H1 ; DYNC1I2 ; TUBB ; NUMA1 ; PCM1 ; CENPJ ; YWHAG ; CEP290 ; SSNA1 ;
REACTOME_651	S PHASE	109	0.46 %	17	1.49 %	1.46103e-05	FEN1 ; LIG1 ; MAX ; MCM3 ; PRIM1 ; PSMA2 ; PSMC3 ; PSMC4 ; PSMD2 ; PSMD3 ; PSMD4 ; PSMD10 ; PSMD11 ; SKP2 ; CDC45 ; CDC6 ; CDC25A ;
REACTOME_579	HIV LIFE CYCLE	125	0.53 %	18	1.58 %	2.46482e-05	CDK9 ; FEN1 ; NUP205 ; GTF2E1 ; GTF2H2 ; GTF2H4 ; LIG1 ; LIG4 ; NUP88 ; VPS28 ; POLR2E ; RANGAP1 ; TAF6 ; TCEB1 ; TPR ; RNMT ; CTDP1 ; POM121 ;
REACTOME_634	ANTIGEN PROCESSING UBIQUITINATION PROTEASOME DEGRADATION	212	0.9 %	25	2.19 %	2.51275e-05	ASB6 ; FBXW11 ; UBR2 ; CDC26 ; ANAPC2 ; RNF220 ; PSMA2 ; PSMC3 ; PSMC4 ; PSMD2 ; PSMD3 ; PSMD4 ; PSMD10 ; PSMD11 ; SKP2 ; TCEB1 ; UBA1 ; UBE2D1 ; UBE2H ; UBE2N ; ASB13 ; BTRC ; UBE3B ; VPRBP ; CDC34 ;
REACTOME_451	MITOTIC G2 G2 M PHASES	81	0.34 %	14	1.23 %	2.51459e-05	ACTR1A ; TUBGCP3 ; DCTN2 ; SDCCAG8 ; DYNC1H1 ; DYNC1I2 ; TUBB ; NUMA1 ; PCM1 ; CENPJ ; YWHAG ; CEP290 ; SSNA1 ; CDC25A ;
REACTOME_430	MITOTIC G1 G1 S PHASES	137	0.58 %	19	1.66 %	2.52851e-05	MAX ; MCM3 ; PRIM1 ; LIN37 ; PSMA2 ; PSMC3 ; PSMC4 ; PSMD2 ; PSMD3 ; PSMD4 ; PSMD10 ; PSMD11 ; RBL1 ; RBL2 ; SKP2 ; CDC45 ; CCND3 ; CDC6 ; CDC25A ;
REACTOME_227	RNA POL II TRANSCRIPTION	105	0.44 %	16	1.4 %	3.37973e-05	CDK9 ; ZNF473 ; GTF2E1 ; GTF2H2 ; GTF2H4 ; CPSF1 ; CDC40 ; POLR2E ; UPF3B ; SNRPD3 ; TAF6 ; TCEB1 ; CPSF7 ; LSM10 ; RNMT ; CTDP1 ;
REACTOME_574	INFLUENZA LIFE CYCLE	203	0.86 %	24	2.1 %	3.42416e-05	NUP205 ; RPL13A ; KPNA1 ; KPNB1 ; NUP88 ; POLR2E ; RPL6 ; RPL8 ; RPL15 ; RPL18 ; RPL18A ; RPL23A ; RPL26 ; RPL37 ; RPL41 ; RPLP2 ; RPS3 ; RPS7 ; RPS13 ; RPS21 ; RPS23 ; RPS26 ; TPR ; POM121 ;
REACTOME_595	APC C CDC20 MEDIATED DEGRADATION OF MITOTIC PROTEINS	73	0.31 %	13	1.14 %	3.49043e-05	CDC26 ; ANAPC2 ; PSMA2 ; PSMC3 ; PSMC4 ; PSMD2 ; PSMD3 ; PSMD4 ; PSMD10 ; PSMD11 ; BUB1B ; UBE2D1 ; BUB3 ;
REACTOME_96	DOWNSTREAM SIGNALING EVENTS OF B CELL RECEPTOR BCR	97	0.41 %	15	1.31 %	4.90277e-05	PHLPP1 ; FBXW11 ; GSK3A ; NFKBIB ; PSMA2 ; PSMC3 ; PSMC4 ; PSMD2 ; PSMD3 ; PSMD4 ; PSMD10 ; PSMD11 ; RPS6KB2 ; TSC2 ; BTRC ;
REACTOME_266	CELL CYCLE CHECKPOINTS	124	0.52 %	17	1.49 %	7.38397e-05	CDC26 ; ANAPC2 ; MCM3 ; PSMA2 ; PSMC3 ; PSMC4 ; PSMD2 ; PSMD3 ; PSMD4 ; PSMD10 ; PSMD11 ; BUB1B ; UBE2D1 ; CDC45 ; BUB3 ; CDC6 ; CDC25A ;
REACTOME_632	NONSENSE MEDIATED DECAY ENHANCED BY THE EXON JUNCTION COMPLEX	176	0.75 %	21	1.84 %	8.68626e-05	ETF1 ; RPL13A ; PABPC1 ; RPL6 ; RPL8 ; RPL15 ; RPL18 ; RPL18A ; RPL23A ; RPL26 ; RPL37 ; RPL41 ; RPLP2 ; RPS3 ; RPS7 ; RPS13 ; RPS21 ; RPS23 ; RPS26 ; UPF3B ; SMG7 ;
REACTOME_264	LOSS OF NLP FROM MITOTIC CENTROSOMES	59	0.25 %	11	0.96 %	8.81913e-05	ACTR1A ; DCTN2 ; SDCCAG8 ; DYNC1H1 ; DYNC1I2 ; TUBB ; PCM1 ; CENPJ ; YWHAG ; CEP290 ; SSNA1 ;
REACTOME_399	SYNTHESIS OF DNA	92	0.39 %	14	1.23 %	0.000101011	FEN1 ; LIG1 ; MCM3 ; PRIM1 ; PSMA2 ; PSMC3 ; PSMC4 ; PSMD2 ; PSMD3 ; PSMD4 ; PSMD10 ; PSMD11 ; CDC45 ; CDC6 ;
REACTOME_588	LATE PHASE OF HIV LIFE CYCLE	104	0.44 %	15	1.31 %	0.000107042	CDK9 ; NUP205 ; GTF2E1 ; GTF2H2 ; GTF2H4 ; NUP88 ; VPS28 ; POLR2E ; RANGAP1 ; TAF6 ; TCEB1 ; TPR ; RNMT ; CTDP1 ; POM121 ;
REACTOME_80	SRP DEPENDENT COTRANSLATIONAL PROTEIN TARGETING TO MEMBRANE	179	0.76 %	21	1.84 %	0.00010922	RPL13A ; RPL6 ; RPL8 ; RPL15 ; RPL18 ; RPL18A ; RPL23A ; RPL26 ; RPL37 ; RPL41 ; RPLP2 ; RPS3 ; RPS7 ; RPS13 ; RPS21 ; RPS23 ; RPS26 ; SSR2 ; SSR3 ; SEC11C ; SPCS2 ;
REACTOME_309	METABOLISM OF PROTEINS	518	2.2 %	44	3.86 %	0.00011749	PFDN6 ; PIGU ; CHCHD4 ; HSCB ; ARSK ; EIF4EBP1 ; ALG14 ; ETF1 ; RPL13A ; TIMM13 ; PABPC1 ; GMPPA ; TIMM22 ; MPI ; ATP5A1 ; ATP5G1 ; DPM3 ; RPL6 ; RPL8 ; RPL15 ; RPL18 ; RPL18A ; RPL23A ; RPL26 ; RPL37 ; RPL41 ; RPLP2 ; RPS3 ; RPS7 ; RPS13 ; RPS21 ; RPS23 ; RPS26 ; SEC13 ; ST3GAL2 ; SSR2 ; SSR3 ; EDEM3 ; EIF2B4 ; EIF2S2 ; SEC11C ; EIF5B ; MLEC ; SPCS2 ;
REACTOME_592	APC C CDH1 MEDIATED DEGRADATION OF CDC20 AND OTHER APC C CDH1 TARGETED PROTEINS IN LATE MITOSIS EARLY G1	72	0.3 %	12	1.05 %	0.000129026	CDC26 ; ANAPC2 ; PSMA2 ; PSMC3 ; PSMC4 ; PSMD2 ; PSMD3 ; PSMD4 ; PSMD10 ; PSMD11 ; SKP2 ; UBE2D1 ;
REACTOME_631	CLASS I MHC MEDIATED ANTIGEN PROCESSING PRESENTATION	251	1.07 %	26	2.28 %	0.000139918	ASB6 ; FBXW11 ; UBR2 ; CDC26 ; ANAPC2 ; RNF220 ; PSMA2 ; PSMC3 ; PSMC4 ; PSMD2 ; PSMD3 ; PSMD4 ; PSMD10 ; PSMD11 ; SEC13 ; SKP2 ; TCEB1 ; UBA1 ; UBE2D1 ; UBE2H ; UBE2N ; ASB13 ; BTRC ; UBE3B ; VPRBP ; CDC34 ;
REACTOME_97	ACTIVATION OF NF KAPPAB IN B CELLS	64	0.27 %	11	0.96 %	0.000183039	FBXW11 ; NFKBIB ; PSMA2 ; PSMC3 ; PSMC4 ; PSMD2 ; PSMD3 ; PSMD4 ; PSMD10 ; PSMD11 ; BTRC ;
REACTOME_597	AUTODEGRADATION OF CDH1 BY CDH1 APC C	64	0.27 %	11	0.96 %	0.000183039	CDC26 ; ANAPC2 ; PSMA2 ; PSMC3 ; PSMC4 ; PSMD2 ; PSMD3 ; PSMD4 ; PSMD10 ; PSMD11 ; UBE2D1 ;
REACTOME_288	CYCLIN E ASSOCIATED EVENTS DURING G1 S TRANSITION	65	0.27 %	11	0.96 %	0.000209704	MAX ; PSMA2 ; PSMC3 ; PSMC4 ; PSMD2 ; PSMD3 ; PSMD4 ; PSMD10 ; PSMD11 ; SKP2 ; CDC25A ;
REACTOME_164	APOPTOSIS INDUCED DNA FRAGMENTATION	13	0.05 %	5	0.43 %	0.000231337	DFFA ; DFFB ; HMGB1 ; KPNA1 ; KPNB1 ;
REACTOME_320	G1 S TRANSITION	112	0.47 %	15	1.31 %	0.000237369	MAX ; MCM3 ; PRIM1 ; PSMA2 ; PSMC3 ; PSMC4 ; PSMD2 ; PSMD3 ; PSMD4 ; PSMD10 ; PSMD11 ; SKP2 ; CDC45 ; CDC6 ; CDC25A ;
REACTOME_187	PROCESSING OF CAPPED INTRON CONTAINING PRE MRNA	140	0.59 %	17	1.49 %	0.000302932	RBM5 ; SF3A1 ; NUP205 ; CPSF1 ; NUP88 ; CDC40 ; SF3B14 ; POLR2E ; SUGP1 ; UPF3B ; SNRNP70 ; SNRPD3 ; TPR ; CPSF7 ; SF3B5 ; PRPF4 ; POM121 ;
REACTOME_643	PLATELET ACTIVATION SIGNALING AND AGGREGATION	208	0.88 %	1	0.08 %	0.000327084	TLN1 ;
REACTOME_175	CDK MEDIATED PHOSPHORYLATION AND REMOVAL OF CDC6	48	0.2 %	9	0.79 %	0.000354272	PSMA2 ; PSMC3 ; PSMC4 ; PSMD2 ; PSMD3 ; PSMD4 ; PSMD10 ; PSMD11 ; CDC6 ;
REACTOME_142	GASTRIN CREB SIGNALLING PATHWAY VIA PKC AND MAPK	205	0.87 %	1	0.08 %	0.00037472	GRK5 ;
REACTOME_314	M G1 TRANSITION	81	0.34 %	12	1.05 %	0.000380838	MCM3 ; PRIM1 ; PSMA2 ; PSMC3 ; PSMC4 ; PSMD2 ; PSMD3 ; PSMD4 ; PSMD10 ; PSMD11 ; CDC45 ; CDC6 ;
REACTOME_228	NEURONAL SYSTEM	279	1.19 %	3	0.26 %	0.000422996	AP2M1 ; AP2S1 ; STX16 ;
REACTOME_625	ADAPTIVE IMMUNE SYSTEM	539	2.29 %	43	3.77 %	0.000460522	KIF20A ; ACTR1A ; DCTN2 ; AP2M1 ; AP2S1 ; ASB6 ; DNM1 ; DYNC1H1 ; DYNC1I2 ; PHLPP1 ; FBXW11 ; UBR2 ; CDC26 ; GSK3A ; ANAPC2 ; KIF3C ; NFKBIB ; PAK2 ; DYNC2LI1 ; RNF220 ; LGMN ; PSMA2 ; PSMC3 ; PSMC4 ; PSMD2 ; PSMD3 ; PSMD4 ; PSMD10 ; PSMD11 ; RPS6KB2 ; SEC13 ; SKP2 ; TCEB1 ; TSC2 ; UBA1 ; UBE2D1 ; UBE2H ; UBE2N ; ASB13 ; BTRC ; UBE3B ; VPRBP ; CDC34 ;
REACTOME_514	REGULATION OF MRNA STABILITY BY PROTEINS THAT BIND AU RICH ELEMENTS	84	0.35 %	12	1.05 %	0.000524644	PABPC1 ; EXOSC1 ; EXOSC4 ; DCP1A ; PSMA2 ; PSMC3 ; PSMC4 ; PSMD2 ; PSMD3 ; PSMD4 ; PSMD10 ; PSMD11 ;
REACTOME_130	P53 INDEPENDENT G1 S DNA DAMAGE CHECKPOINT	51	0.21 %	9	0.79 %	0.000554038	PSMA2 ; PSMC3 ; PSMC4 ; PSMD2 ; PSMD3 ; PSMD4 ; PSMD10 ; PSMD11 ; CDC25A ;
REACTOME_603	SCF BETA TRCP MEDIATED DEGRADATION OF EMI1	51	0.21 %	9	0.79 %	0.000554038	PSMA2 ; PSMC3 ; PSMC4 ; PSMD2 ; PSMD3 ; PSMD4 ; PSMD10 ; PSMD11 ; BTRC ;
REACTOME_317	3 UTR MEDIATED TRANSLATIONAL REGULATION	176	0.75 %	19	1.66 %	0.000584241	RPL13A ; PABPC1 ; RPL6 ; RPL8 ; RPL15 ; RPL18 ; RPL18A ; RPL23A ; RPL26 ; RPL37 ; RPL41 ; RPLP2 ; RPS3 ; RPS7 ; RPS13 ; RPS21 ; RPS23 ; RPS26 ; EIF2S2 ;
REACTOME_663	VIF MEDIATED DEGRADATION OF APOBEC3G	52	0.22 %	9	0.79 %	0.000637666	PSMA2 ; PSMC3 ; PSMC4 ; PSMD2 ; PSMD3 ; PSMD4 ; PSMD10 ; PSMD11 ; TCEB1 ;
REACTOME_591	FORMATION OF ATP BY CHEMIOSMOTIC COUPLING	16	0.06 %	5	0.43 %	0.000676666	ATP5A1 ; ATP5D ; ATP5G1 ; ATP5J ; ATP5O ;
REACTOME_542	DESTABILIZATION OF MRNA BY AUF1 HNRNP D0	53	0.22 %	9	0.79 %	0.000731027	PABPC1 ; PSMA2 ; PSMC3 ; PSMC4 ; PSMD2 ; PSMD3 ; PSMD4 ; PSMD10 ; PSMD11 ;
REACTOME_104	SIGNALING BY THE B CELL RECEPTOR BCR	126	0.53 %	15	1.31 %	0.000779866	PHLPP1 ; FBXW11 ; GSK3A ; NFKBIB ; PSMA2 ; PSMC3 ; PSMC4 ; PSMD2 ; PSMD3 ; PSMD4 ; PSMD10 ; PSMD11 ; RPS6KB2 ; TSC2 ; BTRC ;
REACTOME_241	PEPTIDE CHAIN ELONGATION	153	0.65 %	17	1.49 %	0.000789447	RPL13A ; RPL6 ; RPL8 ; RPL15 ; RPL18 ; RPL18A ; RPL23A ; RPL26 ; RPL37 ; RPL41 ; RPLP2 ; RPS3 ; RPS7 ; RPS13 ; RPS21 ; RPS23 ; RPS26 ;
REACTOME_322	TRANSCRIPTION	210	0.89 %	21	1.84 %	0.000818754	CDK9 ; ZNF473 ; GTF2E1 ; GTF2H2 ; GTF2H4 ; GTF3C2 ; CPSF1 ; CDC40 ; POLR2E ; POLRMT ; UPF3B ; SNAPC3 ; SNRPD3 ; TAF6 ; TCEB1 ; CPSF7 ; POLR1B ; LSM10 ; RNMT ; CTDP1 ; GTF3C5 ;
REACTOME_479	ASSEMBLY OF THE PRE REPLICATIVE COMPLEX	65	0.27 %	10	0.87 %	0.000827403	MCM3 ; PSMA2 ; PSMC3 ; PSMC4 ; PSMD2 ; PSMD3 ; PSMD4 ; PSMD10 ; PSMD11 ; CDC6 ;
REACTOME_575	INFLUENZA VIRAL RNA TRANSCRIPTION AND REPLICATION	169	0.72 %	18	1.58 %	0.000909353	RPL13A ; POLR2E ; RPL6 ; RPL8 ; RPL15 ; RPL18 ; RPL18A ; RPL23A ; RPL26 ; RPL37 ; RPL41 ; RPLP2 ; RPS3 ; RPS7 ; RPS13 ; RPS21 ; RPS23 ; RPS26 ;
REACTOME_60	RESOLUTION OF AP SITES VIA THE MULTIPLE NUCLEOTIDE PATCH REPLACEMENT PATHWAY	17	0.07 %	5	0.43 %	0.000912252	FEN1 ; SMUG1 ; LIG1 ; MUTYH ; NTHL1 ;
REACTOME_69	ANTIVIRAL MECHANISM BY IFN STIMULATED GENES	66	0.28 %	10	0.87 %	0.000928105	NUP205 ; IRF3 ; KPNA1 ; KPNB1 ; KPNA2 ; KPNA3 ; NUP88 ; TPR ; UBE2N ; POM121 ;
REACTOME_330	G ALPHA Q SIGNALLING EVENTS	184	0.78 %	1	0.08 %	0.0009639	GRK5 ;
Total genes found in REACTOME pathways : 246 (over 1138)
