# Supplementary material for: THAP11F80L cobalamin disorder-associated mutation reveals normal and pathogenic THAP11 functions in gene expression and cell proliferation
Source: PLoS One. 2020 Jan 6;15(1):e0224646. doi: 10.1371/journal.pone.0224646 (PMC6944463; doi:10.1371/journal.pone.0224646)
Supplement: S4 Table — Complete results of the KEGG, GO, BIOCARTA and REACTOME analyses performed on the expressed genes associated with the common (first sheet) or F80L-absent (second sheet) peaks. Relative to Fig 8D. (XLSX) [file pone.0224646.s013.xlsx]

## Sheet: Common peaks
KEGG pathways terms
GO term	Ontology description	Genes in genome	% in genome	Genes in list	% in list	Pvalue	Genes
hsa03013	RNA transport	172	0.73 %	15	1.98 %	0.000387659	POP1 ; RPP30 ; RPP21 ; RPP40 ; XPOT ; TPR ; NUP205 ; NDC1 ; RANGAP1 ; EIF3CL ; EIF1B ; EIF2S2 ; EIF2B4 ; THOC6 ; UPF3B ;
hsa04110	Cell cycle	124	0.52 %	12	1.58 %	0.000493912	CCND3 ; RBL1 ; RBL2 ; SKP2 ; CDC6 ; YWHAG ; CDC26 ; ESPL1 ; BUB3 ; BUB1B ; CDC25A ; MCM3 ;
hsa03030	DNA replication	36	0.15 %	6	0.79 %	0.000809158	FEN1 ; LIG1 ; PRIM1 ; MCM3 ; RNASEH2A ; RNASEH2C ;
hsa05016	Huntington_s disease	193	0.82 %	15	1.98 %	0.000997303	AP2M1 ; AP2S1 ; ITPR1 ; DLG4 ; POLR2E ; DCTN2 ; CREB3 ; NDUFA3 ; NDUFB10 ; UQCR10 ; COX7C ; ATP5A1 ; ATP5D ; ATP5O ; ATP5J ;
Total genes found in KEGG pathways : 47 (over 756 genes)
GO biological process terms
GO term	Ontology description	Genes in genome	% in genome	Genes in list	% in list	Pvalue	Genes
GO_0006351	transcription, DNA-templated	1899	8.09 %	137	18.12 %	9.39304e-20	ACAD8 ; AKAP8 ; AKIRIN2 ; ALKBH4 ; ARID4B ; ARID5A ; ASXL1 ; BIRC5 ; BRMS1L ; CALCOCO1 ; CC2D1A ; CIC ; COMMD9 ; CREB3 ; CRTC2 ; ELP6 ; HACE1 ; HBP1 ; HDAC8 ; HDGF ; HMBOX1 ; HMG20A ; ING3 ; IRF2BP1 ; KMT2B ; L3MBTL2 ; MAF1 ; MAP2K6 ; MED11 ; MED29 ; NCOA3 ; NFKBIB ; NR6A1 ; PA2G4 ; POLR1B ; POLR2E ; POLRMT ; PPRC1 ; PRDM15 ; PRMT6 ; PTOV1 ; RBL1 ; RBL2 ; RPS3 ; SAP130 ; SIRT2 ; SRCAP ; TCEANC2 ;…
GO_0006355	regulation of transcription, DNA-templated	1651	7.04 %	123	16.26 %	8.27144e-19	ACAD8 ; AHCTF1 ; AKAP8 ; ALKBH4 ; ARID4B ; ASXL1 ; CAPN15 ; COMMD9 ; ELP6 ; HACE1 ; HBP1 ; HMG20A ; ING3 ; IRF2BP1 ; KAT2A ; KRBA1 ; L3MBTL2 ; MAP2K6 ; MED29 ; MITF ; MZF1 ; NR6A1 ; PHB ; PRDM15 ; PTOV1 ; RPS3 ; SAP130 ; SNAPC3 ; TFPT ; THAP11 ; TRAF7 ; TRIM16 ; TXLNG ; UBE2V1 ; VIPAS39 ; ZFP14 ; ZFP1 ; ZFP28 ; ZKSCAN5 ; ZNF10 ; ZNF133 ; ZNF134 ; ZNF146 ; ZNF169 ; ZNF17 ; ZNF180 ; ZNF181 ; ZNF189…
GO_0000086	G2/M transition of mitotic cell cycle	134	0.57 %	18	2.38 %	2.58649e-07	ACTR1A ; BIRC5 ; BTRC ; CCP110 ; CDC25A ; CENPJ ; CEP290 ; DCTN2 ; DYNC1H1 ; DYNC1I2 ; FBXW11 ; HAUS1 ; PCM1 ; PPP1R12B ; SDCCAG8 ; SKP2 ; TUBB ; YWHAG ;
GO_0015031	protein transport	390	1.66 %	33	4.36 %	3.48012e-07	AHCTF1 ; AKAP8 ; APBA3 ; ATG4A ; ATG4C ; BBS9 ; BET1 ; C11orf73 ; CCDC53 ; CEP290 ; CNIH4 ; COPE ; CORO7 ; DENND1A ; ENY2 ; EXOC4 ; EXOC6B ; HSP90B1 ; KIAA1033 ; LMAN2 ; MTM1 ; NDC1 ; PRAF2 ; RAB1B ; RAB5C ; SCAMP3 ; SCAMP4 ; SNX3 ; TIMM13 ; TMED5 ; TMEM115 ; TSNAX ; ZW10 ;
GO_0006888	ER to Golgi vesicle-mediated transport	152	0.64 %	18	2.38 %	1.62349e-06	ATL3 ; BET1 ; CNIH4 ; COPE ; DCTN2 ; DYNC1H1 ; DYNC1I2 ; DYNC2LI1 ; RAB1A ; RAB1B ; SPAST ; TMED9 ; TMEM115 ; TRAPPC3 ; VAMP7 ; VAPA ; VTI1B ; ZW10 ;
GO_0051301	cell division	334	1.42 %	28	3.7 %	2.98179e-06	BABAM1 ; BIRC5 ; BOD1 ; BUB1B ; BUB3 ; CCND3 ; CDC25A ; CDC26 ; CDC6 ; CDCA3 ; CDCA8 ; CDK5 ; CENPJ ; CHFR ; CTDP1 ; FSD1 ; HAUS1 ; LIG1 ; MAU2 ; NUMA1 ; PHF13 ; RPS3 ; SIRT2 ; TPR ; TUBB ; VRK1 ; ZFYVE19 ; ZW10 ;
GO_0006955	immune response	502	2.14 %	2	0.26 %	8.43862e-06	COL4A3BP ; TNFAIP1 ;
GO_0030433	ER-associated ubiquitin-dependent protein catabolic process	57	0.24 %	10	1.32 %	1.08121e-05	AUP1 ; DERL1 ; EDEM3 ; HSP90B1 ; PSMC3 ; PSMC4 ; RNF121 ; SEL1L ; TMUB1 ; UBXN4 ;
GO_0090502	RNA phosphodiester bond hydrolysis, endonucleolytic	60	0.25 %	10	1.32 %	1.71277e-05	EXO1 ; FEN1 ; HRSP12 ; KIAA0391 ; POP1 ; RNASEH2A ; RNASEH2C ; RPP21 ; RPP30 ; RPP40 ;
GO_0043161	proteasome-mediated ubiquitin-dependent protein catabolic process	184	0.78 %	18	2.38 %	2.17799e-05	BTRC ; BUB1B ; BUB3 ; CDC26 ; FBXL19 ; FBXW11 ; GSK3A ; GTSE1 ; PSMA2 ; PSMC3 ; PSMC4 ; PSMD10 ; PSMD11 ; PSMD2 ; SIRT2 ; TNFAIP1 ; UBE2D1 ; UBE2H ;
GO_0051437	positive regulation of ubiquitin-protein ligase activity involved in regulation of mitotic cell cycle transition	76	0.32 %	11	1.45 %	2.55338e-05	BTRC ; BUB1B ; BUB3 ; CDC26 ; PSMA2 ; PSMC3 ; PSMC4 ; PSMD10 ; PSMD11 ; PSMD2 ; UBE2D1 ;
GO_0031297	replication fork processing	20	0.08 %	6	0.79 %	2.7106e-05	CDK9 ; RAD51 ; RTEL1 ; SETMAR ; SMARCAL1 ; WRN ;
GO_0031145	anaphase-promoting complex-dependent proteasomal ubiquitin-dependent protein catabolic process	77	0.32 %	11	1.45 %	2.88397e-05	BUB1B ; BUB3 ; CDC26 ; PSMA2 ; PSMC3 ; PSMC4 ; PSMD10 ; PSMD11 ; PSMD2 ; SKP2 ; UBE2D1 ;
GO_0007067	mitotic nuclear division	248	1.05 %	21	2.77 %	3.96631e-05	AKAP8 ; BABAM1 ; BIRC5 ; BOD1 ; BUB1B ; CDC25A ; CDC26 ; CDC6 ; CDCA3 ; CHFR ; DCTN2 ; FSD1 ; HAUS1 ; JTB ; NUMA1 ; RPS3 ; SIRT2 ; TPR ; VCPIP1 ; VRK1 ; ZW10 ;
GO_0016567	protein ubiquitination	397	1.69 %	28	3.7 %	6.55187e-05	BIRC5 ; BTRC ; CAND1 ; CBLL1 ; CDCA3 ; DCAF17 ; DTX2 ; FBXW11 ; FEM1A ; HACE1 ; ITCH ; KBTBD6 ; KBTBD8 ; KLHL24 ; MED11 ; MED27 ; MIB2 ; PRPF19 ; RNF121 ; RNF220 ; TNFAIP1 ; TRAF7 ; TRPC4AP ; UBA1 ; UBAC1 ; UBE2N ; VCPIP1 ; WDTC1 ;
GO_0051436	negative regulation of ubiquitin-protein ligase activity involved in mitotic cell cycle	71	0.3 %	10	1.32 %	7.34247e-05	BUB1B ; BUB3 ; CDC26 ; PSMA2 ; PSMC3 ; PSMC4 ; PSMD10 ; PSMD11 ; PSMD2 ; UBE2D1 ;
GO_0002223	stimulatory C-type lectin receptor signaling pathway	103	0.43 %	12	1.58 %	9.36667e-05	BTRC ; FBXW11 ; PAK2 ; PSMA2 ; PSMC3 ; PSMC4 ; PSMD10 ; PSMD11 ; PSMD2 ; UBE2D1 ; UBE2N ; UBE2V1 ;
GO_0016032	viral process	328	1.39 %	24	3.17 %	0.000110154	ABI1 ; BTRC ; CALCOCO2 ; CREB3 ; CRTC2 ; DYNC1I2 ; FDPS ; IPO7 ; KAT2A ; NDC1 ; NUP205 ; PAK2 ; POLR2E ; PRMT6 ; PSMC3 ; RBL1 ; SNAPIN ; SNW1 ; SRCAP ; TCEB1 ; TLN1 ; TPR ; TSC2 ; UCKL1 ;
GO_0042384	cilium assembly	122	0.52 %	13	1.71 %	0.000119763	ARL6 ; BBS9 ; CEP290 ; DYNC2LI1 ; FBF1 ; IFT20 ; IFT74 ; PCM1 ; RAB1A ; RAB8B ; RPGRIP1L ; TTC30A ; TTC30B ;
GO_0000732	strand displacement	26	0.11 %	6	0.79 %	0.000132446	EXO1 ; RAD51B ; RAD51 ; RTEL1 ; TOP3A ; WRN ;
GO_0032007	negative regulation of TOR signaling	27	0.11 %	6	0.79 %	0.000164835	GSK3A ; MTM1 ; NPRL2 ; TMEM127 ; TSC2 ; UBR2 ;
GO_0000209	protein polyubiquitination	182	0.77 %	16	2.11 %	0.000195859	BTRC ; CHFR ; FBXW11 ; MARCH5 ; MIB2 ; PRPF19 ; PSMA2 ; PSMC3 ; PSMC4 ; PSMD10 ; PSMD11 ; PSMD2 ; SKP2 ; UBE2D1 ; UBE2V1 ; UBR2 ;
GO_0008333	endosome to lysosome transport	40	0.17 %	7	0.92 %	0.000225074	M6PR ; MTM1 ; SNAPIN ; SNX16 ; SNX27 ; VAMP7 ; VIPAS39 ;
GO_0007155	cell adhesion	445	1.89 %	3	0.39 %	0.000228974	ADAM22 ; CFDP1 ; SYMPK ;
GO_0051292	nuclear pore complex assembly	11	0.04 %	4	0.52 %	0.000281787	AHCTF1 ; NDC1 ; NUP205 ; TPR ;
GO_0006914	autophagy	127	0.54 %	12	1.58 %	0.000605073	ATG4A ; ATG4C ; CHMP4B ; CLEC16A ; PHF23 ; RAB1A ; RAB1B ; SESN2 ; SIRT2 ; TMEM208 ; TMEM59 ; TMEM74 ;
GO_0006890	retrograde vesicle-mediated transport, Golgi to ER	77	0.32 %	9	1.19 %	0.000639472	COPE ; DNAJC28 ; KIF3C ; LMAN2 ; RAB1A ; RAB1B ; TMED9 ; TMEM115 ; ZW10 ;
GO_0000731	DNA synthesis involved in DNA repair	35	0.14 %	6	0.79 %	0.000696617	EXO1 ; RAD51B ; RAD51 ; TOP3A ; WRN ; WRNIP1 ;
GO_0030970	retrograde protein transport, ER to cytosol	14	0.05 %	4	0.52 %	0.000775075	AUP1 ; DERL1 ; HSP90B1 ; SEL1L ;
GO_0048026	positive regulation of mRNA splicing, via spliceosome	14	0.05 %	4	0.52 %	0.000775075	DAZAP1 ; PRPF19 ; SNW1 ; THRAP3 ;
GO_0016568	chromatin modification	98	0.41 %	10	1.32 %	0.000927232	BABAM1 ; HDAC8 ; HMG20A ; ING3 ; L3MBTL2 ; LRWD1 ; PHF13 ; RBL1 ; RBL2 ; ZNF304 ;
GO_0006284	base-excision repair	37	0.15 %	6	0.79 %	0.000934827	FEN1 ; LIG1 ; NTHL1 ; PRMT6 ; SMUG1 ; WRN ;
GO_0038061	NIK/NF-kappaB signaling	66	0.28 %	8	1.05 %	0.000984684	BTRC ; FBXW11 ; PSMA2 ; PSMC3 ; PSMC4 ; PSMD10 ; PSMD11 ; PSMD2 ;
Total genes found in GO biological process : 332 (over 756)
GO molecular function terms
GO term	Ontology description	Genes in genome	% in genome	Genes in list	% in list	Pvalue	Genes
GO_0005515	protein binding	8741	37.28 %	429	56.74 %	1.2339e-28	AAMP ; ABI1 ; ADAM22 ; ADSS ; AHCYL2 ; AHSA1 ; AKAP8 ; ALKBH4 ; ALKBH8 ; AP2M1 ; AP2S1 ; APBA3 ; APLF ; ARHGAP44 ; ARID4B ; ARID5A ; ARL6 ; ASXL1 ; ATG4A ; ATP13A2 ; ATP5A1 ; ATP5O ; ATP6V1F ; ATPAF2 ; AUP1 ; AURKAIP1 ; AZI2 ; BABAM1 ; BBS9 ; BET1 ; BICD2 ; BIRC5 ; BRMS1L ; BTRC ; BUB1B ; BUB3 ; C10orf76 ; C12orf43 ; C19orf44 ; C19orf57 ; C1orf109 ; C2CD3 ; C4orf46 ; CALCOCO1 ; CALCOCO2 ; CAND1 ;…
GO_0003676	nucleic acid binding	889	3.79 %	86	11.37 %	4.55226e-20	ALKBH8 ; CBLL1 ; DAZAP1 ; DDX47 ; DDX49 ; DHX30 ; DHX33 ; ENOX2 ; ERI3 ; GPANK1 ; GPKOW ; KRBA1 ; PPRC1 ; PRDM15 ; REXO2 ; RTEL1 ; TIAL1 ; TOP3A ; TRIM16 ; ZFP14 ; ZFP1 ; ZFP28 ; ZNF10 ; ZNF133 ; ZNF169 ; ZNF17 ; ZNF180 ; ZNF181 ; ZNF189 ; ZNF221 ; ZNF224 ; ZNF226 ; ZNF227 ; ZNF230 ; ZNF234 ; ZNF235 ; ZNF26 ; ZNF274 ; ZNF283 ; ZNF286A ; ZNF2 ; ZNF304 ; ZNF317 ; ZNF324B ; ZNF324 ; ZNF331 ; ZNF345 …
GO_0046872	metal ion binding	2037	8.68 %	142	18.78 %	3.70031e-19	ADAT1 ; ADO ; ALKBH4 ; APLF ; ARL6 ; ASXL1 ; ATP13A2 ; BIRC5 ; CARS ; CLPX ; CYB561D2 ; DNAJA3 ; DUS3L ; EIF2S2 ; ERI3 ; ETFDH ; EXO1 ; FAM96A ; FDPS ; FGD6 ; FYCO1 ; HDAC8 ; HSCB ; INPP5B ; IRF2BP1 ; KSR1 ; LIG1 ; LMAN2 ; MIB2 ; MOCS1 ; MZF1 ; NTHL1 ; NUDT12 ; NUDT13 ; PGM2L1 ; PHLPP1 ; PNKD ; POLK ; POLR1B ; POMT2 ; PPP2R3C ; PRDM15 ; PRIM1 ; PRKCI ; RNASEH2A ; RPP21 ; RTEL1 ; TIMM13 ; TRMT1L ;…
GO_0003677	DNA binding	1595	6.8 %	115	15.21 %	1.43688e-16	AHCTF1 ; AKAP8 ; ARID4B ; ARID5A ; ASXL1 ; CDK9 ; CIC ; CREB3 ; DFFB ; EXO1 ; FBXL19 ; FEN1 ; GTF2I ; HBP1 ; HDGF ; HMBOX1 ; HMG20A ; KMT2B ; LCORL ; LIG1 ; MCM3 ; NR6A1 ; NTHL1 ; NUCB1 ; PA2G4 ; POLR1B ; POLR2E ; POLRMT ; PURG ; RAD51B ; RAD51 ; RBL2 ; RBM6 ; RPS3 ; RTEL1 ; SMUG1 ; SNAPC3 ; SRCAP ; TCEANC2 ; TFPT ; THAP11 ; TOP3A ; TRIM16 ; TSNAX ; WRN ; WRNIP1 ; ZFP14 ; ZFP1 ; ZFP28 ; ZFR ; ZKS…
GO_0003700	transcription factor activity, sequence-specific DNA binding	948	4.04 %	66	8.73 %	2.27114e-09	AHCTF1 ; CAPN15 ; CREB3 ; CSRNP2 ; GTF2H4 ; GTF2I ; HMG20A ; KMT2B ; MAX ; MITF ; MZF1 ; NR6A1 ; PA2G4 ; PRDM15 ; ZFP14 ; ZFP1 ; ZFP28 ; ZKSCAN5 ; ZNF133 ; ZNF134 ; ZNF146 ; ZNF189 ; ZNF224 ; ZNF226 ; ZNF227 ; ZNF234 ; ZNF235 ; ZNF260 ; ZNF26 ; ZNF274 ; ZNF283 ; ZNF286A ; ZNF286B ; ZNF2 ; ZNF304 ; ZNF317 ; ZNF345 ; ZNF354A ; ZNF354B ; ZNF37A ; ZNF383 ; ZNF419 ; ZNF449 ; ZNF45 ; ZNF500 ; ZNF514 ; …
GO_0044822	poly(A) RNA binding	1105	4.71 %	69	9.12 %	6.64512e-08	AKAP8 ; ATP5A1 ; CDC40 ; CNOT4 ; DAZAP1 ; DDX47 ; DDX49 ; DHX30 ; DHX33 ; DIMT1 ; DNM1 ; DUS3L ; DYNC1H1 ; EIF1B ; EIF2S2 ; ERI3 ; FAM120C ; FASTKD1 ; FDPS ; GRWD1 ; GSPT1 ; HDGF ; HRSP12 ; MEPCE ; MEX3A ; MRPL32 ; MRPL42 ; MRPL54 ; MRPS26 ; NOP14 ; NOP16 ; PA2G4 ; POLRMT ; POP1 ; PPIB ; PPRC1 ; PRPF31 ; PURG ; RBM6 ; RPL15 ; RPL18A ; RPL23A ; RPL8 ; RPP30 ; RPS13 ; RPS3 ; RRS1 ; SERBP1 ; SNW1 ; …
GO_0005509	calcium ion binding	715	3.04 %	5	0.66 %	3.34543e-06	EDEM3 ; HSP90B1 ; MYL6B ; NUCB1 ; TBC1D8B ;
GO_0008536	Ran GTPase binding	31	0.13 %	8	1.05 %	4.21708e-06	BIRC5 ; IPO11 ; IPO13 ; IPO7 ; NUTF2 ; RANGAP1 ; TNPO2 ; XPOT ;
GO_0004526	ribonuclease P activity	11	0.04 %	5	0.66 %	1.30787e-05	KIAA0391 ; POP1 ; RPP21 ; RPP30 ; RPP40 ;
GO_0004842	ubiquitin-protein transferase activity	316	1.34 %	25	3.3 %	2.4452e-05	BIRC5 ; BTRC ; CBLL1 ; CHFR ; CNOT4 ; FBXW11 ; FEM1A ; HACE1 ; ITCH ; KBTBD6 ; KBTBD8 ; KLHL24 ; MARCH5 ; MIB2 ; PRPF19 ; RNF220 ; SKP2 ; TCEB1 ; TNFAIP1 ; TRAF7 ; UBA1 ; UBE2D1 ; UBE2H ; UBE2N ; UBR2 ;
GO_0016887	ATPase activity	179	0.76 %	16	2.11 %	0.000163483	ABCF2 ; ATP13A2 ; ATP5A1 ; ATP5D ; ATP5J ; ATP5O ; CLPB ; CLPX ; DYNC1H1 ; KIF13B ; KIF3C ; PSMC3 ; PSMC4 ; RALBP1 ; WRN ; WRNIP1 ;
GO_0061630	ubiquitin protein ligase activity	183	0.78 %	16	2.11 %	0.000207797	BTRC ; CBLL1 ; CHFR ; FBXW11 ; ITCH ; MED11 ; MED27 ; MIB2 ; PRPF19 ; RNF121 ; RNF220 ; SKP2 ; UBE2H ; UBE2N ; UBE2V1 ; UBR2 ;
GO_0000977	RNA polymerase II regulatory region sequence-specific DNA binding	196	0.83 %	16	2.11 %	0.000428487	CREB3 ; NFXL1 ; PRDM15 ; ZNF304 ; ZNF419 ; ZNF549 ; ZNF551 ; ZNF552 ; ZNF570 ; ZNF586 ; ZNF691 ; ZNF772 ; ZNF773 ; ZNF8 ; ZSCAN20 ; ZSCAN2 ;
GO_0005524	ATP binding	1510	6.44 %	70	9.25 %	0.000518414	ABCC5 ; ABCF2 ; ACTR1A ; ADCK1 ; ATP13A2 ; ATP5A1 ; ATP5D ; BUB1B ; CARS ; CDC6 ; CDK5 ; CDK8 ; CDK9 ; CLPB ; CLPX ; DCAKD ; DDX47 ; DDX49 ; DHX30 ; DHX33 ; DNAJA3 ; DSTYK ; DYNC1H1 ; FUK ; GRK4 ; GSK3A ; HSP90B1 ; HSPA13 ; HSPH1 ; KATNAL1 ; KIF13B ; KIF3C ; KIF5C ; KSR1 ; LACE1 ; LARS ; LIG1 ; MAP2K6 ; MAP3K10 ; MCM3 ; PAK2 ; PANK3 ; PANK4 ; PASK ; PRKCI ; PSMC3 ; PSMC4 ; RAD51B ; RAD51 ; RPS6KB…
Total genes found in GO molecular function : 569 (over 756)
GO cellular component terms
GO term	Ontology description	Genes in genome	% in genome	Genes in list	% in list	Pvalue	Genes
GO_0005634	nucleus	5251	22.39 %	290	38.35 %	3.39121e-24	ABI1 ; ACBD5 ; AHCTF1 ; AKAP8 ; AKIRIN2 ; ALKBH4 ; ALKBH8 ; APLF ; ARHGAP19 ; ARID4B ; ARID5A ; ATP5O ; AURKAIP1 ; BABAM1 ; BIRC5 ; BIVM ; C11orf73 ; CALCOCO1 ; CALCOCO2 ; CAND1 ; CC2D1A ; CCND3 ; CDC6 ; CDCA8 ; CDK5 ; CDK8 ; CEP290 ; CHFR ; CHMP4B ; CIC ; CMAS ; CNOT4 ; COMMD9 ; CREB3 ; CRTC2 ; CSRNP2 ; CTDP1 ; DFFA ; DFFB ; DHX30 ; DIMT1 ; DNAJA3 ; DNAJC17 ; EIF2S2 ; ESPL1 ; EXO1 ; EXOSC1 ; FAM…
GO_0005654	nucleoplasm	2739	11.68 %	164	21.69 %	7.46348e-16	ACBD5 ; AHCTF1 ; AKAP8 ; ALKBH8 ; APLF ; ARID4B ; ARID5A ; AURKAIP1 ; BABAM1 ; BIRC5 ; BTRC ; BUB3 ; C11orf73 ; C8orf44 ; CAND1 ; CCND3 ; CDC25A ; CDC26 ; CDC40 ; CDC6 ; CDCA8 ; CDK5 ; CDK8 ; CDK9 ; CLINT1 ; CLPX ; CMAS ; COL4A3BP ; COPE ; COPS7B ; CRTC2 ; CTDP1 ; CWC22 ; DAZAP1 ; DDX47 ; DDX49 ; DFFA ; DFFB ; DHX33 ; DIMT1 ; DTX2 ; EXO1 ; EXOSC1 ; FAM96A ; FDPS ; FEN1 ; GPKOW ; GTF2H4 ; GTF2I ; …
GO_0005622	intracellular	1284	5.47 %	97	12.83 %	2.45545e-15	ABI1 ; ARL6 ; C11orf73 ; CAPN10 ; CDC25A ; COPE ; DFFA ; DFFB ; DOCK4 ; FSD1 ; GSPT1 ; GTPBP2 ; HSD17B6 ; IPO11 ; IPO7 ; IQGAP3 ; KRBA1 ; KSR1 ; MAF1 ; MAP3K10 ; MTR ; NUTF2 ; PEX14 ; RAB1A ; RAB1B ; RAB30 ; RAB5C ; RAB8B ; RDH11 ; SH2B1 ; SNX27 ; STMN1 ; TBC1D2B ; TBC1D8B ; TMEM102 ; TNPO2 ; TRIM16 ; UBL3 ; ZFP14 ; ZFP1 ; ZFP28 ; ZNF10 ; ZNF133 ; ZNF169 ; ZNF17 ; ZNF180 ; ZNF181 ; ZNF189 ; ZNF22…
GO_0005829	cytosol	3363	14.34 %	182	24.07 %	1.77481e-13	ABI1 ; ACTR1A ; ADO ; ADSS ; AHCTF1 ; AHCYL2 ; AHSA1 ; ALKBH8 ; AP2M1 ; AP2S1 ; APLF ; ARHGAP19 ; ARHGAP44 ; ARL6 ; ATG4A ; ATG4C ; ATP6V1F ; BBS9 ; BIRC5 ; BTRC ; BUB1B ; BUB3 ; C11orf73 ; C2CD3 ; CAPN10 ; CARS ; CCP110 ; CDC25A ; CDC26 ; CDC6 ; CDCA3 ; CDCA8 ; CDK5 ; CENPJ ; CEP290 ; CHMP4B ; CLINT1 ; CMAS ; CNOT4 ; COL4A3BP ; COPE ; CORO7 ; CREB3 ; CTU1 ; DAAM1 ; DCTN2 ; DENND1A ; DFFA ; DFFB …
GO_0005576	extracellular region	1626	6.93 %	11	1.45 %	5.81315e-13	ADCK1 ; ATG4C ; CCDC126 ; HSD11B1L ; HSP90B1 ; HSPH1 ; LRPAP1 ; ST3GAL2 ; TLN1 ; TOR2A ; TUBB ;
GO_0005886	plasma membrane	4116	17.55 %	68	8.99 %	4.59789e-12	AAMP ; ABCC5 ; ADAM22 ; ADSS ; AP2M1 ; AP2S1 ; ARL6 ; ATP5A1 ; ATP5O ; BICD2 ; CAPN10 ; CCND3 ; CDK5 ; CTNS ; DAAM1 ; DLG4 ; DNM1 ; DOCK4 ; EXOC4 ; FEN1 ; HDAC8 ; HSP90B1 ; INPP5B ; ITCH ; KLRG1 ; LLGL1 ; LRPAP1 ; LRRC45 ; MADD ; MAF1 ; MRPL42 ; MTM1 ; NDC1 ; PAK2 ; PDCD10 ; PHB ; PHLPP1 ; PIGU ; PLEKHA1 ; PPP1R12B ; PRKCI ; PSENEN ; PTOV1 ; RAB5C ; RAB8B ; RABAC1 ; RALGAPA2 ; RIC8B ; RPS3 ; SERB…
GO_0005737	cytoplasm	5014	21.38 %	236	31.21 %	3.92604e-11	AAMP ; ABI1 ; ACP6 ; ACTR1A ; ADSS ; AHSA1 ; ALKBH4 ; ARHGAP44 ; ARID4B ; ARL6 ; ATG4A ; ATG4C ; ATPAF2 ; AZI2 ; BABAM1 ; BICD2 ; BIRC5 ; BIVM ; BOD1 ; BUB1B ; C4orf46 ; CALCOCO1 ; CALCOCO2 ; CAND1 ; CAPN15 ; CARS ; CC2D1A ; CCND3 ; CDC6 ; CDK5 ; CDK9 ; CEP170 ; CEP290 ; CEP57L1 ; CHMP4B ; CLPX ; COPS7B ; CREB3 ; CRTC2 ; CTDP1 ; CTIF ; CWC22 ; DAAM1 ; DAZAP1 ; DCTN2 ; DESI2 ; DFFA ; DFFB ; DHX30 …
GO_0005887	integral component of plasma membrane	1374	5.86 %	12	1.58 %	2.22741e-09	ABCC5 ; ATP13A2 ; CNPY2 ; FADS2 ; JTB ; LMAN2 ; M6PR ; PHB ; PSENEN ; SLC12A6 ; SLC31A2 ; TMEM11 ;
GO_0005615	extracellular space	1310	5.58 %	11	1.45 %	2.9752e-09	BIVM ; ENOX2 ; HDGF ; KAT2A ; LMAN2 ; MDH1 ; NUCB1 ; POP1 ; RALGAPA2 ; SERPINI1 ; SIPA1L3 ;
GO_0005813	centrosome	422	1.79 %	37	4.89 %	2.94001e-08	ACTR1A ; C2CD3 ; CCP110 ; CENPJ ; CEP170 ; CEP290 ; CEP57L1 ; CTDP1 ; DCTN2 ; DYNC1H1 ; DYNC1I2 ; ESPL1 ; FBF1 ; FBXW11 ; HAUS1 ; IFT20 ; IFT74 ; JTB ; LRRC45 ; MAF1 ; MCM3 ; MDH1 ; NUMA1 ; PCM1 ; POC1A ; PPP2R3C ; RIC8B ; RPGRIP1L ; RTTN ; SDCCAG8 ; SIRT2 ; SPAST ; TBC1D31 ; WDR81 ; WRN ; ZFYVE19 ; ZNF274 ;
GO_0016021	integral component of membrane	4857	20.71 %	103	13.62 %	8.18455e-08	ABCC5 ; ACBD5 ; ADAM22 ; ALG14 ; ARV1 ; ATL3 ; ATP13A2 ; ATP6V0B ; B3GALNT2 ; BET1 ; C10orf76 ; C1orf159 ; CCDC90B ; CEP170 ; CLDND1 ; CNIH4 ; CORO7 ; COX14 ; COX7C ; CREB3 ; CTNS ; CYB561D2 ; DCAF17 ; DERL1 ; DGAT1 ; DNAJB12 ; ELP6 ; ETFDH ; FADS2 ; FAM189B ; FDPS ; FTO ; FYCO1 ; GPR108 ; HIGD2A ; INPP5B ; ITPR1 ; KLRG1 ; LINC00998 ; LMBRD2 ; LRPAP1 ; LRTOMT ; M6PR ; MADD ; MARCH5 ; MFN2 ; MRPL4…
GO_0005739	mitochondrion	1276	5.44 %	73	9.65 %	7.40053e-07	ACAD8 ; ACP6 ; ADCK1 ; ADO ; AKAP8 ; AP2M1 ; ATP5A1 ; ATP5D ; ATP5J ; ATP5O ; ATPAF2 ; AURKAIP1 ; CAPN10 ; CCDC90B ; CHCHD4 ; CHCHD6 ; CLPB ; CLPP ; CLPX ; COA3 ; COL4A3BP ; COQ5 ; COX14 ; COX7C ; CTU1 ; DCAKD ; DHX30 ; DNAJA3 ; DNM1L ; FASTKD1 ; FEN1 ; GSK3A ; GSTZ1 ; HRSP12 ; HSCB ; HSD17B4 ; HTRA2 ; JTB ; LACE1 ; LIG1 ; MACROD1 ; MDH1 ; MFN2 ; MRPL24 ; MRPL42 ; MRPS25 ; MRPS26 ; MTRF1 ; NDUFA3…
GO_0016020	membrane	2081	8.87 %	102	13.49 %	5.11678e-06	ABCC5 ; ABCF2 ; ACBD5 ; AKAP8 ; ARL6 ; ATL3 ; ATP5A1 ; ATP6V1F ; AUP1 ; BBS9 ; BET1 ; CALCOCO2 ; CAND1 ; CC2D1A ; CCDC126 ; CDK5 ; CDK9 ; CEP290 ; CLINT1 ; CMAS ; CORO7 ; CREB3 ; DAAM1 ; DCAKD ; DCTN2 ; DDX47 ; DERL1 ; DNAJB12 ; DNM1L ; DOCK4 ; DPM3 ; DYNC1H1 ; EDEM3 ; EXOC4 ; FADS2 ; FEN1 ; FYCO1 ; GAPVD1 ; GTF2I ; GTSE1 ; HSD17B4 ; HSP90B1 ; HTRA2 ; INPP5B ; INVS ; IPO7 ; ITCH ; ITPR1 ; JTB ; K…
GO_0005874	microtubule	307	1.3 %	25	3.3 %	1.53935e-05	BIRC5 ; CENPJ ; CEP170 ; CEP57L1 ; DCTN2 ; DNM1 ; DNM1L ; DYNC1H1 ; DYNC1I2 ; EML6 ; FSD1 ; HAUS1 ; HSPH1 ; INVS ; KATNAL1 ; KIF13B ; KIF3C ; KIF5C ; NICN1 ; SIRT2 ; SPAST ; STMN1 ; TTLL4 ; TUBB ; WDR81 ;
GO_0031965	nuclear membrane	222	0.94 %	20	2.64 %	2.5577e-05	AHCTF1 ; ALG14 ; CEP170 ; DTX2 ; IPO13 ; LMNA ; NDC1 ; NUP205 ; PCM1 ; RANGAP1 ; RETSAT ; SPAST ; TFPT ; TNPO2 ; TOR1AIP2 ; TPR ; TXLNG ; VAPA ; ZNF224 ; ZNF383 ;
GO_0005814	centriole	105	0.44 %	13	1.71 %	2.63914e-05	BIRC5 ; C2CD3 ; CCP110 ; CENPJ ; CEP104 ; CEP170 ; CEP290 ; FBF1 ; IFT20 ; PCM1 ; POC1A ; SDCCAG8 ; SIRT2 ;
GO_0005730	nucleolus	840	3.58 %	48	6.34 %	4.87222e-05	AKAP8 ; ARID5A ; CDCA8 ; DCAF17 ; DDX47 ; DFFB ; DHX33 ; DIMT1 ; EXOSC1 ; FEN1 ; GRWD1 ; HIRIP3 ; ING3 ; ITPR1 ; MAF1 ; MED27 ; NOP14 ; NOP16 ; PA2G4 ; PEX14 ; POLR1B ; RAD51 ; RBBP9 ; RBL2 ; REXO2 ; RPL23A ; RPL8 ; RPS13 ; RPS3 ; RRS1 ; SKP2 ; SMUG1 ; SNAPIN ; TCOF1 ; TFPT ; THYN1 ; TIMM13 ; TMUB1 ; TNFAIP1 ; UBE2N ; UPF3B ; VRK1 ; WRN ; ZCCHC7 ; ZNF146 ; ZNF274 ; ZNF354A ; ZNF554 ;
GO_0005643	nuclear pore	69	0.29 %	10	1.32 %	5.76951e-05	AHCTF1 ; ENY2 ; IPO7 ; KPNA1 ; NDC1 ; NUP205 ; NUTF2 ; RANGAP1 ; TPR ; XPOT ;
GO_0005819	spindle	116	0.49 %	13	1.71 %	7.28607e-05	BIRC5 ; CEP170 ; CTDP1 ; INVS ; JTB ; KBTBD8 ; MAD2L1BP ; NUMA1 ; PPP2R3C ; PRPF19 ; SIRT2 ; SPAST ; VRK1 ;
GO_0005789	endoplasmic reticulum membrane	858	3.65 %	48	6.34 %	7.82652e-05	ALG14 ; ARV1 ; ATL3 ; BET1 ; COL4A3BP ; COPE ; CREB3 ; DERL1 ; DGAT1 ; DPM3 ; ERP44 ; FADS2 ; HSP90B1 ; HTRA2 ; ITPR1 ; KSR1 ; LMAN2 ; MARCH5 ; NCLN ; ORMDL3 ; PDIA5 ; PEMT ; PIGU ; POMGNT2 ; POMT2 ; PSENEN ; RAB1A ; RAB1B ; RDH11 ; RDH14 ; RETSAT ; RNF121 ; SEC11C ; SEL1L ; SLC27A4 ; SPAST ; SSR2 ; TMED5 ; TMED9 ; TMEM208 ; TMEM214 ; TOR1AIP2 ; UBXN4 ; VAMP7 ; VAPA ; VTI1B ; ZDHHC16 ; ZW10 ;
GO_0000151	ubiquitin ligase complex	92	0.39 %	11	1.45 %	0.000142681	CAND1 ; CBLL1 ; FBXW11 ; MED11 ; MED27 ; MIB2 ; TRAF7 ; UBE2D1 ; UBE2N ; UBE2V1 ; UBR2 ;
GO_0072686	mitotic spindle	41	0.17 %	7	0.92 %	0.000262727	ESPL1 ; KAT2A ; NUMA1 ; RANGAP1 ; RPS3 ; SIRT2 ; TPR ;
GO_0008540	proteasome regulatory particle, base subcomplex	12	0.05 %	4	0.52 %	0.000409117	PSMC3 ; PSMC4 ; PSMD10 ; PSMD2 ;
GO_0005743	mitochondrial inner membrane	428	1.82 %	26	3.43 %	0.000861936	ATP5A1 ; ATP5D ; ATP5J ; ATP5O ; AURKAIP1 ; CHCHD6 ; CLPX ; COX7C ; HIGD2A ; MRPL24 ; MRPL32 ; MRPL42 ; MRPL50 ; MRPL54 ; MRPS25 ; MRPS26 ; NDUFA3 ; NDUFB10 ; PHB ; RPS3 ; SIRT4 ; SLC25A19 ; TIMM13 ; TIMM22 ; TMEM70 ; UQCR10 ;
GO_0034451	centriolar satellite	25	0.1 %	5	0.66 %	0.000953159	BBS9 ; C2CD3 ; CEP290 ; PCM1 ; SDCCAG8 ;
Total genes found in GO cellular component : 658 (over 756 genes)
BIOCARTA pathways terms
GO term	Ontology description	Genes in genome	% in genome	Genes in list	% in list	Pvalue	Genes
Total genes found in BIOCARTA pathways : 0 (over 756)
REACTOME pathways terms
GO term	Ontology description	Genes in genome	% in genome	Genes in list	% in list	Pvalue	Genes
REACTOME_203	GENERIC TRANSCRIPTION PATHWAY	352	1.5 %	61	8.06 %	2.32747e-27	CDK8 ; CDK9 ; ZNF234 ; ZNF274 ; ZNF354B ; ZFP28 ; ZNF417 ; ZNF582 ; ZNF599 ; ZNF570 ; ZFP1 ; ZNF567 ; ZNF383 ; ZNF169 ; ZNF25 ; SNW1 ; ZKSCAN5 ; ZNF324 ; ZNF473 ; ZNF500 ; ZNF337 ; KAT2A ; NR6A1 ; ZNF547 ; ZNF530 ; ZNF773 ; ZNF571 ; ZNF589 ; ZNF331 ; ZNF416 ; ZNF286A ; ZNF304 ; ZNF624 ; ZNF317 ; RBL1 ; ZNF354A ; UBE2D1 ; ZNF2 ; ZNF10 ; ZNF17 ; ZNF26 ; ZNF37A ; ZNF45 ; ZNF221 ; ZNF180 ; ZNF189 ; Z…
REACTOME_245	SIGNALING BY GPCR	920	3.92 %	1	0.13 %	1.38129e-12	CDK5 ;
REACTOME_251	CELL CYCLE MITOTIC	325	1.38 %	39	5.15 %	1.39517e-12	ACTR1A ; DCTN2 ; SDCCAG8 ; DYNC1H1 ; DYNC1I2 ; TUBB ; FEN1 ; CDC26 ; AHCTF1 ; BIRC5 ; LIG1 ; MAX ; MCM3 ; NUMA1 ; PCM1 ; CDCA8 ; PRIM1 ; CENPJ ; LIN37 ; PSMA2 ; PSMC3 ; PSMC4 ; PSMD2 ; PSMD10 ; PSMD11 ; RANGAP1 ; RBL1 ; RBL2 ; SKP2 ; BUB1B ; UBE2D1 ; YWHAG ; CEP290 ; BTRC ; CCND3 ; ZW10 ; BUB3 ; CDC6 ; CDC25A ;
REACTOME_63	CELL CYCLE	421	1.79 %	40	5.29 %	8.75004e-10	ACTR1A ; DCTN2 ; SDCCAG8 ; DYNC1H1 ; DYNC1I2 ; TUBB ; FEN1 ; CDC26 ; AHCTF1 ; BIRC5 ; LIG1 ; LMNA ; MAX ; MCM3 ; NUMA1 ; PCM1 ; CDCA8 ; PRIM1 ; CENPJ ; LIN37 ; PSMA2 ; PSMC3 ; PSMC4 ; PSMD2 ; PSMD10 ; PSMD11 ; RANGAP1 ; RBL1 ; RBL2 ; SKP2 ; BUB1B ; UBE2D1 ; YWHAG ; CEP290 ; BTRC ; CCND3 ; ZW10 ; BUB3 ; CDC6 ; CDC25A ;
REACTOME_577	HIV INFECTION	207	0.88 %	21	2.77 %	2.7893e-06	CDK9 ; AP2M1 ; AP2S1 ; FEN1 ; NUP205 ; GTF2H4 ; KPNA1 ; LIG1 ; PAK2 ; POLR2E ; PSMA2 ; PSMC3 ; PSMC4 ; PSMD2 ; PSMD10 ; PSMD11 ; RANGAP1 ; TCEB1 ; TPR ; BTRC ; CTDP1 ;
REACTOME_582	HOST INTERACTIONS OF HIV FACTORS	132	0.56 %	16	2.11 %	4.41344e-06	CDK9 ; AP2M1 ; AP2S1 ; NUP205 ; KPNA1 ; PAK2 ; PSMA2 ; PSMC3 ; PSMC4 ; PSMD2 ; PSMD10 ; PSMD11 ; RANGAP1 ; TCEB1 ; TPR ; BTRC ;
REACTOME_255	RECRUITMENT OF MITOTIC CENTROSOME PROTEINS AND COMPLEXES	66	0.28 %	11	1.45 %	6.62044e-06	ACTR1A ; DCTN2 ; SDCCAG8 ; DYNC1H1 ; DYNC1I2 ; TUBB ; NUMA1 ; PCM1 ; CENPJ ; YWHAG ; CEP290 ;
REACTOME_430	MITOTIC G1 G1 S PHASES	137	0.58 %	16	2.11 %	7.05822e-06	MAX ; MCM3 ; PRIM1 ; LIN37 ; PSMA2 ; PSMC3 ; PSMC4 ; PSMD2 ; PSMD10 ; PSMD11 ; RBL1 ; RBL2 ; SKP2 ; CCND3 ; CDC6 ; CDC25A ;
REACTOME_651	S PHASE	109	0.46 %	14	1.85 %	8.75652e-06	FEN1 ; LIG1 ; MAX ; MCM3 ; PRIM1 ; PSMA2 ; PSMC3 ; PSMC4 ; PSMD2 ; PSMD10 ; PSMD11 ; SKP2 ; CDC6 ; CDC25A ;
REACTOME_451	MITOTIC G2 G2 M PHASES	81	0.34 %	12	1.58 %	8.83178e-06	ACTR1A ; DCTN2 ; SDCCAG8 ; DYNC1H1 ; DYNC1I2 ; TUBB ; NUMA1 ; PCM1 ; CENPJ ; YWHAG ; CEP290 ; CDC25A ;
REACTOME_96	DOWNSTREAM SIGNALING EVENTS OF B CELL RECEPTOR BCR	97	0.41 %	13	1.71 %	1.14125e-05	PHLPP1 ; FBXW11 ; GSK3A ; NFKBIB ; PSMA2 ; PSMC3 ; PSMC4 ; PSMD2 ; PSMD10 ; PSMD11 ; RPS6KB2 ; TSC2 ; BTRC ;
REACTOME_433	REGULATION OF MITOTIC CELL CYCLE	85	0.36 %	12	1.58 %	1.44346e-05	CDC26 ; PSMA2 ; PSMC3 ; PSMC4 ; PSMD2 ; PSMD10 ; PSMD11 ; SKP2 ; BUB1B ; UBE2D1 ; BTRC ; BUB3 ;
REACTOME_264	LOSS OF NLP FROM MITOTIC CENTROSOMES	59	0.25 %	10	1.32 %	1.47434e-05	ACTR1A ; DCTN2 ; SDCCAG8 ; DYNC1H1 ; DYNC1I2 ; TUBB ; PCM1 ; CENPJ ; YWHAG ; CEP290 ;
REACTOME_560	DNA REPLICATION	192	0.81 %	18	2.38 %	3.75642e-05	FEN1 ; AHCTF1 ; BIRC5 ; LIG1 ; MCM3 ; CDCA8 ; PRIM1 ; PSMA2 ; PSMC3 ; PSMC4 ; PSMD2 ; PSMD10 ; PSMD11 ; RANGAP1 ; BUB1B ; ZW10 ; BUB3 ; CDC6 ;
REACTOME_595	APC C CDC20 MEDIATED DEGRADATION OF MITOTIC PROTEINS	73	0.31 %	10	1.32 %	9.25958e-05	CDC26 ; PSMA2 ; PSMC3 ; PSMC4 ; PSMD2 ; PSMD10 ; PSMD11 ; BUB1B ; UBE2D1 ; BUB3 ;
REACTOME_436	MITOTIC M M G1 PHASES	172	0.73 %	16	2.11 %	0.000105179	AHCTF1 ; BIRC5 ; MCM3 ; CDCA8 ; PRIM1 ; PSMA2 ; PSMC3 ; PSMC4 ; PSMD2 ; PSMD10 ; PSMD11 ; RANGAP1 ; BUB1B ; ZW10 ; BUB3 ; CDC6 ;
REACTOME_266	CELL CYCLE CHECKPOINTS	124	0.52 %	13	1.71 %	0.00014022	CDC26 ; MCM3 ; PSMA2 ; PSMC3 ; PSMC4 ; PSMD2 ; PSMD10 ; PSMD11 ; BUB1B ; UBE2D1 ; BUB3 ; CDC6 ; CDC25A ;
REACTOME_399	SYNTHESIS OF DNA	92	0.39 %	11	1.45 %	0.000142681	FEN1 ; LIG1 ; MCM3 ; PRIM1 ; PSMA2 ; PSMC3 ; PSMC4 ; PSMD2 ; PSMD10 ; PSMD11 ; CDC6 ;
REACTOME_104	SIGNALING BY THE B CELL RECEPTOR BCR	126	0.53 %	13	1.71 %	0.000163558	PHLPP1 ; FBXW11 ; GSK3A ; NFKBIB ; PSMA2 ; PSMC3 ; PSMC4 ; PSMD2 ; PSMD10 ; PSMD11 ; RPS6KB2 ; TSC2 ; BTRC ;
REACTOME_97	ACTIVATION OF NF KAPPAB IN B CELLS	64	0.27 %	9	1.19 %	0.000166522	FBXW11 ; NFKBIB ; PSMA2 ; PSMC3 ; PSMC4 ; PSMD2 ; PSMD10 ; PSMD11 ; BTRC ;
REACTOME_288	CYCLIN E ASSOCIATED EVENTS DURING G1 S TRANSITION	65	0.27 %	9	1.19 %	0.000187109	MAX ; PSMA2 ; PSMC3 ; PSMC4 ; PSMD2 ; PSMD10 ; PSMD11 ; SKP2 ; CDC25A ;
REACTOME_320	G1 S TRANSITION	112	0.47 %	12	1.58 %	0.000202125	MAX ; MCM3 ; PRIM1 ; PSMA2 ; PSMC3 ; PSMC4 ; PSMD2 ; PSMD10 ; PSMD11 ; SKP2 ; CDC6 ; CDC25A ;
REACTOME_634	ANTIGEN PROCESSING UBIQUITINATION PROTEASOME DEGRADATION	212	0.9 %	17	2.24 %	0.000356854	FBXW11 ; UBR2 ; CDC26 ; RNF220 ; PSMA2 ; PSMC3 ; PSMC4 ; PSMD2 ; PSMD10 ; PSMD11 ; SKP2 ; TCEB1 ; UBA1 ; UBE2D1 ; UBE2H ; UBE2N ; BTRC ;
REACTOME_625	ADAPTIVE IMMUNE SYSTEM	539	2.29 %	32	4.23 %	0.000380982	ACTR1A ; DCTN2 ; AP2M1 ; AP2S1 ; DNM1 ; DYNC1H1 ; DYNC1I2 ; PHLPP1 ; FBXW11 ; UBR2 ; CDC26 ; GSK3A ; KIF3C ; NFKBIB ; PAK2 ; DYNC2LI1 ; RNF220 ; PSMA2 ; PSMC3 ; PSMC4 ; PSMD2 ; PSMD10 ; PSMD11 ; RPS6KB2 ; SKP2 ; TCEB1 ; TSC2 ; UBA1 ; UBE2D1 ; UBE2H ; UBE2N ; BTRC ;
REACTOME_592	APC C CDH1 MEDIATED DEGRADATION OF CDC20 AND OTHER APC C CDH1 TARGETED PROTEINS IN LATE MITOSIS EARLY G1	72	0.3 %	9	1.19 %	0.000396883	CDC26 ; PSMA2 ; PSMC3 ; PSMC4 ; PSMD2 ; PSMD10 ; PSMD11 ; SKP2 ; UBE2D1 ;
REACTOME_175	CDK MEDIATED PHOSPHORYLATION AND REMOVAL OF CDC6	48	0.2 %	7	0.92 %	0.000685213	PSMA2 ; PSMC3 ; PSMC4 ; PSMD2 ; PSMD10 ; PSMD11 ; CDC6 ;
REACTOME_597	AUTODEGRADATION OF CDH1 BY CDH1 APC C	64	0.27 %	8	1.05 %	0.000809813	CDC26 ; PSMA2 ; PSMC3 ; PSMC4 ; PSMD2 ; PSMD10 ; PSMD11 ; UBE2D1 ;
REACTOME_479	ASSEMBLY OF THE PRE REPLICATIVE COMPLEX	65	0.27 %	8	1.05 %	0.000893928	MCM3 ; PSMA2 ; PSMC3 ; PSMC4 ; PSMD2 ; PSMD10 ; PSMD11 ; CDC6 ;
REACTOME_314	M G1 TRANSITION	81	0.34 %	9	1.19 %	0.000908109	MCM3 ; PRIM1 ; PSMA2 ; PSMC3 ; PSMC4 ; PSMD2 ; PSMD10 ; PSMD11 ; CDC6 ;
REACTOME_49	G0 AND EARLY G1	25	0.1 %	5	0.66 %	0.000953159	LIN37 ; RBL1 ; RBL2 ; CDC6 ; CDC25A ;
REACTOME_130	P53 INDEPENDENT G1 S DNA DAMAGE CHECKPOINT	51	0.21 %	7	0.92 %	0.000977234	PSMA2 ; PSMC3 ; PSMC4 ; PSMD2 ; PSMD10 ; PSMD11 ; CDC25A ;
REACTOME_603	SCF BETA TRCP MEDIATED DEGRADATION OF EMI1	51	0.21 %	7	0.92 %	0.000977234	PSMA2 ; PSMC3 ; PSMC4 ; PSMD2 ; PSMD10 ; PSMD11 ; BTRC ;
Total genes found in REACTOME pathways : 124 (over 756)

## Sheet: F80L absent peaks
KEGG pathways terms
GO term	Ontology description	Genes in genome	% in genome	Genes in list	% in list	Pvalue	Genes
hsa03010	Ribosome	137	0.58 %	13	3.39 %	5.79186e-07	RPS7 ; RPS21 ; RPS23 ; RPS26 ; MRPL19 ; MRPL21 ; MRPL33 ; RPL6 ; RPL13A ; RPL18 ; RPL26 ; RPL37 ; RPL41 ;
hsa03013	RNA transport	172	0.73 %	10	2.61 %	0.000482988	KPNB1 ; SEC13 ; POM121C ; POM121 ; NUP88 ; GEMIN7 ; EIF5B ; PABPC1 ; EIF4EBP1 ; TACC3 ;
Total genes found in KEGG pathways : 23 (over 383)
GO biological process terms
GO term	Ontology description	Genes in genome	% in genome	Genes in list	% in list	Pvalue	Genes
GO_0006364	rRNA processing	208	0.88 %	19	4.96 %	1.42964e-09	BMS1 ; EXOSC4 ; ISG20L2 ; KRR1 ; RPL13A ; RPL18 ; RPL26 ; RPL37 ; RPL41 ; RPL6 ; RPS21 ; RPS23 ; RPS26 ; RPS7 ; RRP1 ; RRP7A ; SENP3 ; WDR46 ; YBEY ;
GO_0000184	nuclear-transcribed mRNA catabolic process, nonsense-mediated decay	119	0.5 %	14	3.65 %	8.46611e-09	DCP1A ; ETF1 ; PABPC1 ; RPL13A ; RPL18 ; RPL26 ; RPL37 ; RPL41 ; RPL6 ; RPS21 ; RPS23 ; RPS26 ; RPS7 ; SMG7 ;
GO_0019083	viral transcription	111	0.47 %	13	3.39 %	3.03188e-08	NUP88 ; POM121C ; POM121 ; RPL13A ; RPL18 ; RPL26 ; RPL37 ; RPL41 ; RPL6 ; RPS21 ; RPS23 ; RPS26 ; RPS7 ;
GO_0006614	SRP-dependent cotranslational protein targeting to membrane	94	0.4 %	11	2.87 %	3.49945e-07	RPL13A ; RPL18 ; RPL26 ; RPL37 ; RPL41 ; RPL6 ; RPS21 ; RPS23 ; RPS26 ; RPS7 ; SSR3 ;
GO_0006413	translational initiation	136	0.58 %	12	3.13 %	2.12253e-06	EIF5B ; PABPC1 ; RPL13A ; RPL18 ; RPL26 ; RPL37 ; RPL41 ; RPL6 ; RPS21 ; RPS23 ; RPS26 ; RPS7 ;
GO_0007186	G-protein coupled receptor signaling pathway	937	3.99 %	1	0.26 %	2.33767e-06	INPP5K ;
GO_0006355	regulation of transcription, DNA-templated	1651	7.04 %	50	13.05 %	9.65088e-06	BRD8 ; CCAR2 ; DPF1 ; FHIT ; GTF2E1 ; GTF2H2 ; IRF3 ; IWS1 ; MED23 ; NARFL ; NFATC3 ; REXO4 ; RPL6 ; SFSWAP ; SND1 ; TAF6 ; WHSC1L1 ; ZFP37 ; ZNF174 ; ZNF175 ; ZNF184 ; ZNF222 ; ZNF223 ; ZNF229 ; ZNF239 ; ZNF285 ; ZNF302 ; ZNF30 ; ZNF33A ; ZNF33B ; ZNF391 ; ZNF460 ; ZNF461 ; ZNF485 ; ZNF513 ; ZNF548 ; ZNF568 ; ZNF569 ; ZNF587B ; ZNF717 ; ZNF736 ; ZNF74 ; ZNF780B ; ZNF782 ; ZNF787 ; ZNF79 ; ZNF805…
GO_0006351	transcription, DNA-templated	1899	8.09 %	55	14.36 %	1.17301e-05	ATF6B ; BRD3 ; BRD8 ; CCAR2 ; CHCHD3 ; CREBL2 ; DMAP1 ; DPF1 ; FGFR1 ; FHIT ; GTF2H2 ; GTF3C2 ; GTF3C5 ; IGHMBP2 ; IWS1 ; PCGF6 ; POLR1E ; POLR2J3 ; RFXANK ; SFSWAP ; SND1 ; VPRBP ; WHSC1L1 ; ZFP37 ; ZNF174 ; ZNF175 ; ZNF184 ; ZNF222 ; ZNF223 ; ZNF229 ; ZNF239 ; ZNF285 ; ZNF302 ; ZNF30 ; ZNF33A ; ZNF33B ; ZNF391 ; ZNF460 ; ZNF461 ; ZNF485 ; ZNF513 ; ZNF548 ; ZNF568 ; ZNF569 ; ZNF717 ; ZNF736 ; ZN…
GO_0006412	translation	254	1.08 %	15	3.91 %	1.5844e-05	GTF2H2 ; IGHMBP2 ; MRPL19 ; RPL13A ; RPL18 ; RPL26 ; RPL37 ; RPL41 ; RPL6 ; RPS21 ; RPS23 ; RPS26 ; RPS7 ; SLC25A27 ; WARS ;
GO_0075733	intracellular transport of virus	51	0.21 %	7	1.82 %	1.67021e-05	KPNA2 ; KPNA3 ; KPNB1 ; NUP88 ; POM121C ; POM121 ; VPS28 ;
GO_0006606	protein import into nucleus	46	0.19 %	6	1.56 %	8.94848e-05	ING1 ; KPNA2 ; KPNB1 ; MCM3AP ; NUP88 ; RPAIN ;
GO_0006479	protein methylation	22	0.09 %	4	1.04 %	0.000382493	ETF1 ; HEMK1 ; LCMT1 ; SNRPD3 ;
GO_0090305	nucleic acid phosphodiester bond hydrolysis	86	0.36 %	7	1.82 %	0.000439458	EME2 ; ENDOV ; EXD3 ; REXO1 ; REXO4 ; SND1 ; ZRANB3 ;
GO_0009411	response to UV	43	0.18 %	5	1.3 %	0.000588127	CCAR2 ; GTF2H2 ; RAD18 ; RPAIN ; ZRANB3 ;
GO_0006396	RNA processing	94	0.4 %	7	1.82 %	0.000735225	CHERP ; RBM5 ; SETX ; SF3A1 ; SFSWAP ; SNRPD3 ; TRMT2A ;
GO_0000398	mRNA splicing, via spliceosome	222	0.94 %	11	2.87 %	0.000811156	CPSF1 ; CPSF7 ; DGCR14 ; GEMIN7 ; PABPC1 ; RBM41 ; RBM5 ; SF3A1 ; SNRNP70 ; SNRPD3 ; USP39 ;
Total genes found in GO biological process : 123 (over 383)
GO molecular function terms
GO term	Ontology description	Genes in genome	% in genome	Genes in list	% in list	Pvalue	Genes
GO_0005515	protein binding	8741	37.28 %	198	51.69 %	2.32115e-09	ABCF3 ; ADAT2 ; ALKBH3 ; AP5S1 ; ARFRP1 ; ASB13 ; ASB6 ; ATF6B ; ATG4B ; ATP5G1 ; B4GALT7 ; BACE1 ; BAG5 ; BRD3 ; BRD8 ; BTF3L4 ; C9orf69 ; CBX1 ; CCAR2 ; CCDC22 ; CCPG1 ; CDC34 ; CDC45 ; CDIP1 ; CHCHD3 ; CHERP ; CHRAC1 ; CPSF1 ; CPSF7 ; CYB561A3 ; DCP1A ; DDX55 ; DERL2 ; DGCR14 ; DMAP1 ; DRG2 ; EIF4EBP1 ; EIF5B ; ERAL1 ; ERC2 ; ETF1 ; EXD3 ; EXOC3 ; EXOSC4 ; FAM207A ; FAM63A ; FANCG ; FASTK ; FE…
GO_0003677	DNA binding	1595	6.8 %	58	15.14 %	4.96377e-09	CENPBD1 ; CHRAC1 ; EME2 ; GLYR1 ; GTF3C2 ; GTF3C5 ; HEMK1 ; HMGB1 ; IGHMBP2 ; IRF3 ; IWS1 ; KMT2A ; LIG4 ; MCM3AP ; MUTYH ; NFATC3 ; OTUD7B ; PCGF6 ; PDCD2 ; POLDIP2 ; POLR1E ; POLR2J3 ; RAD18 ; RBM5 ; RFXANK ; RPL6 ; SETX ; SURF6 ; TAF6 ; THAP4 ; TOP3B ; ZC3H3 ; ZFP37 ; ZNF175 ; ZNF184 ; ZNF222 ; ZNF223 ; ZNF229 ; ZNF239 ; ZNF285 ; ZNF302 ; ZNF30 ; ZNF33A ; ZNF33B ; ZNF391 ; ZNF461 ; ZNF485 ; ZN…
GO_0044822	poly(A) RNA binding	1105	4.71 %	45	11.74 %	1.16095e-08	BMS1 ; BRIX1 ; CCAR2 ; CHERP ; CPSF7 ; DDX55 ; EIF5B ; ERAL1 ; ETF1 ; FYTTD1 ; HMGB1 ; HSPE1 ; IBA57 ; ISG20L2 ; KPNA2 ; KPNB1 ; KRR1 ; LRRC47 ; MCAT ; MKRN2 ; MRPL21 ; OTUD4 ; PABPC1 ; PSMD4 ; RBM38 ; RBM5 ; REXO4 ; RPL13A ; RPL26 ; RPL6 ; RPS21 ; RPS23 ; RPS26 ; RPS7 ; RRP1 ; RRP7A ; SF3A1 ; SND1 ; SNRNP70 ; SNRPD3 ; SURF6 ; TOP3B ; TRMT10A ; TRMT2A ; WDR46 ;
GO_0003676	nucleic acid binding	889	3.79 %	39	10.18 %	1.65503e-08	CPSF1 ; CPSF7 ; DDX55 ; DPF1 ; EXD3 ; GTF2H2 ; KIAA1586 ; PABPC1 ; RBM38 ; REXO1 ; REXO4 ; SNRNP70 ; TRMT2A ; ZNF175 ; ZNF222 ; ZNF223 ; ZNF229 ; ZNF285 ; ZNF302 ; ZNF30 ; ZNF33A ; ZNF33B ; ZNF391 ; ZNF461 ; ZNF485 ; ZNF513 ; ZNF548 ; ZNF568 ; ZNF569 ; ZNF587B ; ZNF717 ; ZNF74 ; ZNF780B ; ZNF782 ; ZNF787 ; ZNF79 ; ZNF879 ; ZRANB3 ; ZSCAN32 ;
GO_0046872	metal ion binding	2037	8.68 %	64	16.71 %	1.55363e-07	ADPRHL2 ; AGAP1 ; ARFGAP2 ; ARSK ; ASPHD2 ; CYB561A3 ; CYB5D1 ; DPF1 ; EIF5B ; EXD3 ; GMPR2 ; GTF2E1 ; GTPBP8 ; HSPE1 ; LIG4 ; LMAN2L ; MUTYH ; NARFL ; NDUFS7 ; NDUFV1 ; PDCD2 ; PPP6C ; PRKD3 ; PRUNE ; RPAIN ; RPL37 ; THAP4 ; TMEM129 ; TRMT13 ; YBEY ; ZC3H3 ; ZFYVE1 ; ZMPSTE24 ; ZNF174 ; ZNF175 ; ZNF222 ; ZNF223 ; ZNF229 ; ZNF239 ; ZNF285 ; ZNF302 ; ZNF30 ; ZNF33A ; ZNF33B ; ZNF391 ; ZNF460 ; ZNF…
GO_0003735	structural constituent of ribosome	228	0.97 %	15	3.91 %	4.52435e-06	MRPL19 ; MRPL21 ; MRPL33 ; MRPS34 ; RPL13A ; RPL18 ; RPL26 ; RPL37 ; RPL41 ; RPL6 ; RPS21 ; RPS23 ; RPS26 ; RPS7 ; SLC25A27 ;
GO_0003723	RNA binding	529	2.25 %	24	6.26 %	5.2032e-06	BRIX1 ; CHERP ; DDX55 ; ERAL1 ; ETF1 ; FASTK ; IGHMBP2 ; KRR1 ; PABPC1 ; RBM5 ; RNMT ; RPL18 ; RPL26 ; RPL37 ; RPL41 ; RPL6 ; RPS7 ; SF3A1 ; SFSWAP ; SNRNP70 ; SURF6 ; TRDMT1 ; ZNF239 ; ZNF74 ;
GO_0003700	transcription factor activity, sequence-specific DNA binding	948	4.04 %	34	8.87 %	1.00191e-05	ATF6B ; BRD8 ; CREBL2 ; GTF2H2 ; HMGB1 ; IRF3 ; KMT2A ; NFATC3 ; PCGF6 ; REXO4 ; RFXANK ; TAF6 ; ZFP37 ; ZNF174 ; ZNF175 ; ZNF229 ; ZNF239 ; ZNF302 ; ZNF30 ; ZNF33A ; ZNF33B ; ZNF391 ; ZNF461 ; ZNF548 ; ZNF568 ; ZNF587B ; ZNF717 ; ZNF74 ; ZNF780B ; ZNF782 ; ZNF79 ; ZNF829 ; ZNF879 ; ZSCAN32 ;
GO_0003729	mRNA binding	107	0.45 %	8	2.08 %	0.000310408	C7orf55-LUC7L2 ; DCP1A ; FYTTD1 ; RBM38 ; RBM5 ; RPL13A ; RPS26 ; SNRNP70 ;
GO_0031593	polyubiquitin binding	24	0.1 %	4	1.04 %	0.000537786	FAM175B ; PSMD4 ; RAD18 ; UBQLN4 ;
GO_0097602	cullin family protein binding	12	0.05 %	3	0.78 %	0.000821532	CCDC22 ; DCUN1D2 ; KCTD17 ;
Total genes found in GO molecular function : 275 (over 383)
GO cellular component terms
GO term	Ontology description	Genes in genome	% in genome	Genes in list	% in list	Pvalue	Genes
GO_0005886	plasma membrane	4116	17.55 %	19	4.96 %	5.9598e-14	ARFGAP2 ; BACE1 ; FAM168B ; FANCG ; FGFR1 ; GRK5 ; HMGB1 ; INPP5K ; ITSN1 ; KIAA0319L ; LIG4 ; MGRN1 ; RER1 ; SLC24A1 ; SLC39A3 ; SSNA1 ; STK10 ; VPS28 ; WWOX ;
GO_0005634	nucleus	5251	22.39 %	147	38.38 %	4.81067e-13	ABCB8 ; ALKBH3 ; AP5S1 ; ATF6B ; BAG5 ; BMS1 ; BRD3 ; BRD8 ; BRIX1 ; C9orf69 ; CBX1 ; CCAR2 ; CDC34 ; CDC45 ; CDIP1 ; CENPBD1 ; CHCHD3 ; CPSF1 ; CPSF7 ; CREBL2 ; DCP1A ; DGCR14 ; DMAP1 ; EIF5B ; EMC8 ; EME2 ; ETF1 ; EXOSC4 ; FAM63A ; FEM1B ; FGFR1 ; FHIT ; FOPNL ; FRA10AC1 ; GEMIN7 ; GGH ; GOLGA3 ; GRK5 ; GTF2E1 ; HMGB1 ; IGHMBP2 ; ING1 ; INPP5K ; IRF3 ; IWS1 ; KCTD5 ; KMT2A ; KRR1 ; LIG4 ; MAPKA…
GO_0005654	nucleoplasm	2739	11.68 %	88	22.97 %	1.58636e-10	ADAT2 ; ADPRHL2 ; ALKBH3 ; ANAPC2 ; BMS1 ; BRD8 ; CBX1 ; CCAR2 ; CDC34 ; CDC45 ; CPSF1 ; CPSF7 ; DMAP1 ; DRG2 ; EIF4EBP1 ; EXOSC4 ; FAM222B ; FAM63A ; FANCG ; FEM1B ; FYTTD1 ; GEMIN7 ; GLYR1 ; GOLGA3 ; GTF2E1 ; GTF2H2 ; GTF3C2 ; GTF3C5 ; HAUS6 ; HMGB1 ; INCENP ; ING1 ; IRF3 ; ISG20L2 ; IWS1 ; KCTD10 ; KIF20A ; KMT2A ; KPNA2 ; KPNA3 ; KPNB1 ; KRR1 ; LIG4 ; MAPKAPK5 ; MCM3AP ; MED23 ; MUTYH ; NEIL1…
GO_0005576	extracellular region	1626	6.93 %	5	1.3 %	1.44028e-07	ARSK ; CNPY4 ; CYB5D2 ; FGFR1 ; HMGB1 ;
GO_0005887	integral component of plasma membrane	1374	5.86 %	4	1.04 %	1.04713e-06	BACE1 ; FGFR1 ; SLC24A1 ; TMEM150A ;
GO_0005615	extracellular space	1310	5.58 %	4	1.04 %	2.61679e-06	GGH ; HMGB1 ; TTBK2 ; USPL1 ;
GO_0005643	nuclear pore	69	0.29 %	8	2.08 %	1.47289e-05	KPNA2 ; KPNA3 ; KPNB1 ; MCM3AP ; NUP88 ; POM121C ; POM121 ; TMEM33 ;
GO_0005840	ribosome	147	0.62 %	11	2.87 %	2.55658e-05	MRPL19 ; MRPL21 ; MRPS34 ; RPL13A ; RPL18 ; RPL37 ; RPL41 ; RPL6 ; RPS21 ; RPS23 ; RPS7 ;
GO_0005829	cytosol	3363	14.34 %	81	21.14 %	7.07488e-05	ANAPC2 ; AP5S1 ; ARFGAP2 ; ARFRP1 ; ATG4B ; BAG5 ; CHAC2 ; DCP1A ; DUS1L ; EIF4EBP1 ; EIF5B ; ETF1 ; EXOC3 ; EXOSC4 ; FGFR1 ; FHIT ; GEMIN7 ; GGH ; GMPR2 ; GOLGA3 ; HAUS6 ; INCENP ; INPP5K ; IRF3 ; ITSN1 ; KBTBD7 ; KCTD5 ; KPNA2 ; KPNA3 ; KPNB1 ; LCMT1 ; MAPKAPK5 ; MARK4 ; MCM3AP ; MGRN1 ; MIS12 ; MMACHC ; NBR1 ; NCDN ; NEDD8 ; NFATC3 ; NPL ; NT5C3A ; NUP88 ; PABPC1 ; PDE6D ; PEX3 ; PPP6C ; PSMD3…
GO_0005739	mitochondrion	1276	5.44 %	39	10.18 %	7.13701e-05	ABCB8 ; AGK ; ALKBH3 ; APOPT1 ; ATP5G1 ; BAG5 ; BRD8 ; CHCHD3 ; CPOX ; DRG2 ; EMC8 ; ERAL1 ; FAM210A ; FANCG ; FHIT ; GTPBP8 ; HEMK1 ; HSPE1 ; ICT1 ; LETM1 ; MCAT ; MMACHC ; MRPS34 ; MUTYH ; NBR1 ; NT5C3A ; POLDIP2 ; RPS6KB1 ; SDHAF2 ; SHMT2 ; SLC25A27 ; SND1 ; SYNJ2BP ; TACO1 ; THG1L ; TMEM186 ; UROS ; WWOX ; YBEY ;
GO_0005737	cytoplasm	5014	21.38 %	111	28.98 %	9.14759e-05	ACBD6 ; AGAP1 ; ALKBH3 ; ANGEL2 ; AP5S1 ; ARFGAP2 ; ASB6 ; ATG4B ; C9orf69 ; CCAR2 ; CDC34 ; CDC45 ; CHCHD3 ; CHERP ; CPOX ; DCP1A ; DMAP1 ; DPF1 ; DRG2 ; EI24 ; EIF4EBP1 ; EIF5B ; EMC8 ; ENDOV ; ERAL1 ; ERC2 ; ETF1 ; EXOSC4 ; FAM175B ; FANCG ; FEM1B ; FHIT ; GEMIN7 ; GLYR1 ; GRK5 ; GTF2E1 ; HAUS6 ; HSPE1 ; HSPE1-MOB4 ; IGHMBP2 ; ING1 ; INPP5K ; IRF3 ; KCTD10 ; KCTD17 ; KMT2A ; KPNA2 ; KPNB1 ; KR…
GO_0005743	mitochondrial inner membrane	428	1.82 %	18	4.69 %	0.000175621	ABCB8 ; ATP5G1 ; CHCHD3 ; COQ10A ; CPOX ; ERAL1 ; ICT1 ; LETM1 ; MRPL19 ; MRPL21 ; MRPL33 ; MRPS34 ; MTG1 ; MTG2 ; NDUFAB1 ; NDUFV1 ; SHMT2 ; SLC25A27 ;
GO_0005730	nucleolus	840	3.58 %	27	7.04 %	0.000383382	ABCB8 ; BMS1 ; BRIX1 ; ENDOV ; EXOSC4 ; FANCG ; GOLGA3 ; ISG20L2 ; KRR1 ; NFATC3 ; POLR1E ; PRKRIP1 ; REXO4 ; RNMT ; RPAIN ; RPL13A ; RPL18 ; RPS23 ; RPS26 ; RPS7 ; RRP1 ; SENP3 ; SETX ; SURF6 ; TRMT10A ; VPRBP ; WDR46 ;
GO_0022625	cytosolic large ribosomal subunit	67	0.28 %	6	1.56 %	0.000677744	RPL13A ; RPL18 ; RPL26 ; RPL37 ; RPL41 ; RPL6 ;
Total genes found in GO cellular component : 273 (over 383)
BIOCARTA pathways terms
GO term	Ontology description	Genes in genome	% in genome	Genes in list	% in list	Pvalue	Genes
BIOCARTA_174	RANMS PATHWAY	10	0.04 %	3	0.78 %	0.000463002	KPNB1 ; KPNA2 ; TPX2 ;
Total genes found in BIOCARTA pathways : 3 (over 383)
REACTOME pathways terms
GO term	Ontology description	Genes in genome	% in genome	Genes in list	% in list	Pvalue	Genes
REACTOME_429	METABOLISM OF RNA	330	1.4 %	21	5.48 %	1.07551e-07	ETF1 ; RPL13A ; PABPC1 ; NUP88 ; EXOSC4 ; DCP1A ; PSMD3 ; PSMD4 ; RPL6 ; RPL18 ; RPL26 ; RPL37 ; RPL41 ; RPS7 ; RPS21 ; RPS23 ; RPS26 ; SNRPD3 ; GEMIN7 ; POM121 ; SMG7 ;
REACTOME_2	TRANSLATION	222	0.94 %	16	4.17 %	6.86284e-07	EIF4EBP1 ; ETF1 ; RPL13A ; PABPC1 ; RPL6 ; RPL18 ; RPL26 ; RPL37 ; RPL41 ; RPS7 ; RPS21 ; RPS23 ; RPS26 ; SSR3 ; EIF5B ; SPCS2 ;
REACTOME_415	METABOLISM OF MRNA	284	1.21 %	17	4.43 %	3.77094e-06	ETF1 ; RPL13A ; PABPC1 ; EXOSC4 ; DCP1A ; PSMD3 ; PSMD4 ; RPL6 ; RPL18 ; RPL26 ; RPL37 ; RPL41 ; RPS7 ; RPS21 ; RPS23 ; RPS26 ; SMG7 ;
REACTOME_632	NONSENSE MEDIATED DECAY ENHANCED BY THE EXON JUNCTION COMPLEX	176	0.75 %	13	3.39 %	5.65555e-06	ETF1 ; RPL13A ; PABPC1 ; RPL6 ; RPL18 ; RPL26 ; RPL37 ; RPL41 ; RPS7 ; RPS21 ; RPS23 ; RPS26 ; SMG7 ;
REACTOME_245	SIGNALING BY GPCR	920	3.92 %	2	0.52 %	2.43362e-05	GRK5 ; ITSN1 ;
REACTOME_574	INFLUENZA LIFE CYCLE	203	0.86 %	13	3.39 %	2.49454e-05	RPL13A ; KPNB1 ; NUP88 ; RPL6 ; RPL18 ; RPL26 ; RPL37 ; RPL41 ; RPS7 ; RPS21 ; RPS23 ; RPS26 ; POM121 ;
REACTOME_80	SRP DEPENDENT COTRANSLATIONAL PROTEIN TARGETING TO MEMBRANE	179	0.76 %	12	3.13 %	3.25097e-05	RPL13A ; RPL6 ; RPL18 ; RPL26 ; RPL37 ; RPL41 ; RPS7 ; RPS21 ; RPS23 ; RPS26 ; SSR3 ; SPCS2 ;
REACTOME_296	MRNA PROCESSING	161	0.68 %	11	2.87 %	5.74339e-05	RBM5 ; SF3A1 ; GTF2H2 ; CPSF1 ; NUP88 ; SF3B14 ; SNRNP70 ; SNRPD3 ; CPSF7 ; RNMT ; POM121 ;
REACTOME_309	METABOLISM OF PROTEINS	518	2.2 %	21	5.48 %	8.98508e-05	PFDN6 ; ARSK ; EIF4EBP1 ; ETF1 ; RPL13A ; PABPC1 ; ATP5G1 ; RPL6 ; RPL18 ; RPL26 ; RPL37 ; RPL41 ; RPS7 ; RPS21 ; RPS23 ; RPS26 ; SEC13 ; SSR3 ; EIF5B ; MLEC ; SPCS2 ;
REACTOME_317	3 UTR MEDIATED TRANSLATIONAL REGULATION	176	0.75 %	11	2.87 %	0.000123871	RPL13A ; PABPC1 ; RPL6 ; RPL18 ; RPL26 ; RPL37 ; RPL41 ; RPS7 ; RPS21 ; RPS23 ; RPS26 ;
REACTOME_362	GPCR DOWNSTREAM SIGNALING	805	3.43 %	2	0.52 %	0.000131825	GRK5 ; ITSN1 ;
REACTOME_241	PEPTIDE CHAIN ELONGATION	153	0.65 %	10	2.61 %	0.000173012	RPL13A ; RPL6 ; RPL18 ; RPL26 ; RPL37 ; RPL41 ; RPS7 ; RPS21 ; RPS23 ; RPS26 ;
REACTOME_575	INFLUENZA VIRAL RNA TRANSCRIPTION AND REPLICATION	169	0.72 %	10	2.61 %	0.000371883	RPL13A ; RPL6 ; RPL18 ; RPL26 ; RPL37 ; RPL41 ; RPS7 ; RPS21 ; RPS23 ; RPS26 ;
REACTOME_187	PROCESSING OF CAPPED INTRON CONTAINING PRE MRNA	140	0.59 %	9	2.34 %	0.000399445	RBM5 ; SF3A1 ; CPSF1 ; NUP88 ; SF3B14 ; SNRNP70 ; SNRPD3 ; CPSF7 ; POM121 ;
REACTOME_577	HIV INFECTION	207	0.88 %	11	2.87 %	0.000469888	GTF2E1 ; GTF2H2 ; KPNB1 ; LIG4 ; NUP88 ; VPS28 ; PSMD3 ; PSMD4 ; TAF6 ; RNMT ; POM121 ;
REACTOME_69	ANTIVIRAL MECHANISM BY IFN STIMULATED GENES	66	0.28 %	6	1.56 %	0.000627164	IRF3 ; KPNB1 ; KPNA2 ; KPNA3 ; NUP88 ; POM121 ;
REACTOME_579	HIV LIFE CYCLE	125	0.53 %	8	2.08 %	0.000836713	GTF2E1 ; GTF2H2 ; LIG4 ; NUP88 ; VPS28 ; TAF6 ; RNMT ; POM121 ;
Total genes found in REACTOME pathways : 48 (over 383)
