# Supplementary material for: THAP11F80L cobalamin disorder-associated mutation reveals normal and pathogenic THAP11 functions in gene expression and cell proliferation
Source: PLoS One. 2020 Jan 6;15(1):e0224646. doi: 10.1371/journal.pone.0224646 (PMC6944463; doi:10.1371/journal.pone.0224646)
Supplement: S5 Table — Table listing the expressed genes identified in the RNA-seq experiment, with their respective expression values. Each gene is identified by its Ensembl ID (column A) and its name (column B), the gene type and description being detailed (columns C and D, respectively). The results of the RNA-seq data are presented for all expressed genes (see Materials and Methods for details) as follows: normalized counts of each biological replicate in THAP11WT (columns E and F) and THAP11F80L (columns G and H) cells; log2(RPKM) values of each biological replicate in THAP11WT (columns I and J) and THAP11F80L (columns K and L) cells; (log2) THAP11F80L versus THAP11WT fold change (column M); and associated p-values (column N) and adjusted p-value (column O). (XLSX) [file pone.0224646.s014.xlsx]

## Sheet: All genes
Ensembl ID	Gene Name	Gene Type	Gene Description	THAP11WT replicate 1 normalized counts	THAP11WT replicate 2 normalized counts	THAP11F80L replicate 1 normalized counts	THAP11F80L replicate 2 normalized counts	THAP11WT replicate 1 log2(RPKM)	THAP11WT replicate 2 log2(RPKM)	THAP11F80L replicate 1 log2(RPKM)	THAP11F80L replicate 2 log2(RPKM)	log2FoldChange F80L vs WT	pvalue	adjusted pvalue
ENSG00000000003	TSPAN6	protein_coding	Homo sapiens tetraspanin 6 (TSPAN6), mRNA.	2557	3241	3882	5870	5.43162295971329	5.47021145739054	6.05723363504243	6.00067610485072	0.562079521794391	1.30281564812638e-09	1.19675544465919e-07
ENSG00000000419	DPM1	protein_coding	Homo sapiens dolichyl-phosphate mannosyltransferase polypeptide 1, catalytic subunit (DPM1), mRNA.	1290	1855	1406	2372	5.51696065989882	5.7771566660045	5.69905184401685	5.80038224830338	0.0691364694737006	0.643703030373894	0.853121311016695
ENSG00000000457	SCYL3	protein_coding	Homo sapiens SCY1-like 3 (S. cerevisiae) (SCYL3)	497	574	551	825	2.12763327972587	2.22342254993494	2.46727948045998	2.43028527297778	0.169443504200079	0.284511226104509	0.601193007177583
ENSG00000000460	C1orf112	processed_transcript	Homo sapiens chromosome 1 open reading frame 112 (C1orf112), mRNA.	1746	2378	2271	3223	4.48800077083407	4.66845955691538	4.89481776330794	4.72301239639237	0.238823664564786	0.048673623487967	0.230119153598058
ENSG00000001036	FUCA2	protein_coding	Homo sapiens fucosidase, alpha-L- 2, plasma (FUCA2), mRNA.	2497	3176	2836	4324	5.29609026268396	5.34660237529899	5.49089097889429	5.46630082917934	0.146889253844564	0.12912581957269	0.399695583888508
ENSG00000001084	GCLC	protein_coding	Homo sapiens glutamate-cysteine ligase, catalytic subunit (GCLC)	1963	2514	2151	3272	4.88898672118656	4.85996954822103	5.20124177119825	5.1106138055009	0.0882973439823302	0.393913155460656	0.694803301409638
ENSG00000001167	NFYA	protein_coding	Homo sapiens nuclear transcription factor Y, alpha (NFYA)	1393	1563	1309	2612	3.78972925137577	3.70818723602071	3.76341157447001	4.18982455888002	0.17421641817152	0.308768016052728	0.623908882010835
ENSG00000001460	STPG1	protein_coding	Homo sapiens sperm-tail PG-rich repeat containing 1 (STPG1)	358	403	357	598	2.52105073690096	2.53356334821451	2.57288966842058	2.74200621086674	0.119898075519371	0.534670084932693	0.789502645480347
ENSG00000001461	NIPAL3	protein_coding	Homo sapiens NIPA-like domain containing 3 (NIPAL3), mRNA.,	1883	2186	2021	3205	3.89820835250872	3.78555055173926	4.0071955014042	3.98367769469807	0.161477056829801	0.119155314966337	0.382948120217728
ENSG00000001497	LAS1L	protein_coding	Homo sapiens LAS1-like (S. cerevisiae) (LAS1L)	3375	3478	2784	4407	5.65906827484323	5.43762724831895	5.43429461795993	5.44526320814044	-0.13753832438359	0.244433943764204	0.557314518870876
ENSG00000001561	ENPP4	protein_coding	Homo sapiens ectonucleotide pyrophosphatase/phosphodiesterase 4 (putative) (ENPP4), mRNA.	1013	1240	1178	1591	2.92789645372882	2.94673086014031	3.18586654531133	2.97819562968165	0.12243668090711	0.354274801879991	0.663122691566125
ENSG00000001629	ANKIB1	protein_coding	Homo sapiens ankyrin repeat and IBR domain containing 1 (ANKIB1), mRNA.,	2247	2576	2256	3304	4.44691786486603	4.34695688937888	4.43295940727611	4.85748342828667	0.0155018261269889	0.87574665125408	0.954322415953068
ENSG00000001630	CYP51A1	protein_coding	Homo sapiens cytochrome P450, family 51, subfamily A, polypeptide 1 (CYP51A1)	6344	7912	5540	8098	6.231701199029	6.3339603508193	6.1243281350022	6.0759604132434	-0.248132891387182	0.00283281035009692	0.0317722942447671
ENSG00000001631	KRIT1	protein_coding	Homo sapiens KRIT1, ankyrin repeat containing (KRIT1)	2459	3093	2575	3882	4.93404464711225	4.93404464711225	5.02856915219677	5.00270252037982	0.0297664880184554	0.756612602239578	0.909267250585135
ENSG00000002016	RAD52	protein_coding	Homo sapiens RAD52 homolog (S. cerevisiae) (RAD52), mRNA.,	297	443	342	550	2.90689059560852	3.1243281350022	2.97819562968165	3.43829285157915	0.0824403363721355	0.704870066300237	0.883944791032827
ENSG00000002330	BAD	protein_coding	Homo sapiens BCL2-associated agonist of cell death (BAD)	327	207	177	176	3.83995958748953	2.91456452349394	3.08915913191124	2.36457243229586	-0.769700999620164	0.0576702463718001	0.254754812170307
ENSG00000002549	LAP3	protein_coding	Homo sapiens leucine aminopeptidase 3 (LAP3), mRNA.	2495	2946	2480	3673	5.59842476052772	5.55826763405574	5.64212391615349	5.57500972029495	-0.0120122988385524	0.897713128877554	0.962816153024076
ENSG00000002586	CD99	protein_coding	Homo sapiens CD99 molecule (CD99)	1695	2147	1586	2896	5.72465027173297	5.77531397525381	5.66020987335256	5.99004721957379	0.0085520477228827	0.951597419183606	0.982517900667261
ENSG00000002822	MAD1L1	protein_coding	Homo sapiens MAD1 mitotic arrest deficient-like 1 (yeast) (MAD1L1)	692	638	435	627	3.61706334388818	3.60644222813161	3.4944156103975	3.68257329734758	-0.525212460158121	0.00925228451308063	0.0756831701824663
ENSG00000002834	LASP1	protein_coding	Homo sapiens LIM and SH3 protein 1 (LASP1)	1232	1453	1399	2182	3.4905701304462	3.45285896471381	3.76977173924945	3.74200621086674	0.219137931033112	0.0523530490307007	0.240455342097345
ENSG00000002919	SNX11	protein_coding	Homo sapiens sorting nexin 11 (SNX11)	584	600	603	821	3.40735275114004	3.13093086982645	3.56437816856506	3.35614381022528	0.07999415945292	0.650493051235969	0.856468291139798
ENSG00000003056	M6PR	nonsense_mediated_decay	Homo sapiens mannose-6-phosphate receptor (cation dependent) (M6PR)	2891	3717	3076	4928	5.82298501854688	6.15116879418666	6.19593810042783	6.33127526714661	0.0814476862486917	0.422019723520417	0.717249335023851
ENSG00000003096	KLHL13	protein_coding	Homo sapiens kelch-like family member 13 (KLHL13)	1505	1857	2426	3450	4.06608919045777	4.12845838414693	4.89190518821193	4.73930807086039	0.624175303107344	2.97526514419443e-09	2.46075187414832e-07
ENSG00000003147	ICA1	protein_coding	Homo sapiens islet cell autoantigen 1, 69kDa (ICA1)	108	125	81	132	1.39506279951758	1.54101915313356	1.30451104180995	1.02856915219677	-0.331606347249715	0.331449738676554	0.644038491180838
ENSG00000003249	DBNDD1	protein_coding	Homo sapiens dysbindin (dystrobrevin binding protein 1) domain containing 1 (DBNDD1)	777	784	346	500	3.78240856492737	3.50589092972996	2.62993940943954	2.51853513898218	-1.07954446772909	2.24803506875663e-09	1.91656009391252e-07
ENSG00000003393	ALS2	protein_coding	Homo sapiens amyotrophic lateral sclerosis 2 (juvenile) (ALS2)	1517	1909	1740	2752	3.4931349223055	3.77294133783134	3.9429835981871	3.97911075501579	0.196317150926003	0.074071018844864	0.295277729609667
ENSG00000003402	CFLAR	protein_coding	Homo sapiens CASP8 and FADD-like apoptosis regulator (CFLAR)	770	932	921	1316	3.19849415363908	3.17951105027151	3.37016428054021	3.10936055940423	0.210907695553804	0.114026168237979	0.37404927536918
ENSG00000003436	TFPI	protein_coding	Homo sapiens tissue factor pathway inhibitor (lipoprotein-associated coagulation inhibitor) (TFPI)	633	823	601	936	3.14730669878029	3.41953889151378	3.03562390973072	3.12598165385472	-0.112407455411388	0.459317030063176	0.742996240478818
ENSG00000003509	NDUFAF7	nonsense_mediated_decay	Homo sapiens NADH dehydrogenase (ubiquinone) complex I, assembly factor 7 (NDUFAF7), nuclear gene encoding mitochondrial protein	745	979	805	1205	4.12267271882414	4.26603689399532	4.19849415363908	4.29278174922785	0.0366019571611448	0.795725868638628	0.923733235333177
ENSG00000003756	RBM5	protein_coding	Homo sapiens RNA binding motif protein 5 (RBM5)	3436	4419	4034	6253	6.01747656302046	6.20652601587743	6.40258575823259	6.57576612729644	0.198604828918057	0.0348466889597355	0.187053584687568
ENSG00000003987	MTMR7	protein_coding	Homo sapiens myotubularin related protein 7 (MTMR7), mRNA.,	166	240	202	332	0.641546029087524	1.05658352836637	1.33342373372519	1.4276061727819	0.203603106014545	0.435219273433119	0.725866283424319
ENSG00000003989	SLC7A2	protein_coding	Homo sapiens solute carrier family 7 (cationic amino acid transporter, y+ system), member 2 (SLC7A2)	4761	5786	5241	7181	4.46008724011683	4.44426950241348	4.62058641045188	4.42894634476948	0.0594175316949068	0.532721958379384	0.788563915694585
ENSG00000004059	ARF5	protein_coding	Homo sapiens ADP-ribosylation factor 5 (ARF5), mRNA.	1881	1946	1267	2121	6.07745665240059	6.00741978357191	5.75033852024471	5.90207357931074	-0.389736093328186	0.0046308066585621	0.0459697428114795
ENSG00000004139	SARM1	processed_transcript	Homo sapiens sterile alpha and TIR motif containing 1 (SARM1), mRNA.	758	702	501	605	2.70043971814109	2.52606881166759	2.54596836910529	2.01435529297707	-0.577161791513229	0.00805728391597504	0.0689884306430668
ENSG00000004142	POLDIP2	protein_coding	Homo sapiens polymerase (DNA-directed), delta interacting protein 2 (POLDIP2), mRNA.,	4370	5140	4198	6406	6.16510798514454	6.11457525112554	6.13688860790307	6.11249163574186	-0.036630410483015	0.65964615969435	0.860786765411474
ENSG00000004399	PLXND1	protein_coding	Homo sapiens plexin D1 (PLXND1), mRNA.	521	494	798	938	3.16992500144231	2.64385618977472	3.71369581484336	3.5385381636298	0.604160368364916	0.00520732374028394	0.0500547758793395
ENSG00000004455	AK2	protein_coding	Homo sapiens adenylate kinase 2 (AK2)	7026	8865	7968	13229	7.29489639676832	7.33306587807635	7.36536009681043	7.56170799374973	0.214274096239019	0.0248899970300887	0.149065712240807
ENSG00000004478	FKBP4	protein_coding	Homo sapiens FK506 binding protein 4, 59kDa (FKBP4), mRNA.	9782	11586	12152	18711	7.33449676839042	7.32300971061281	7.72021005053072	7.71025541868611	0.335769501611257	5.43478718769709e-06	0.000187543291207198
ENSG00000004487	KDM1A	protein_coding	Homo sapiens lysine (K)-specific demethylase 1A (KDM1A)	6444	7842	6693	10499	6.43329332581501	6.53838296003212	6.55504921280718	6.57893871309339	0.0715945689083099	0.375519266919906	0.681247526623583
ENSG00000004534	RBM6	protein_coding	Homo sapiens RNA binding motif protein 6 (RBM6)	2839	3735	3594	5672	5.04001567884788	5.17951105027151	5.51633038682594	5.56376827845203	0.303500915468015	0.00318262311377745	0.034681817791239
ENSG00000004660	CAMKK1	protein_coding	Homo sapiens calcium/calmodulin-dependent protein kinase kinase 1, alpha (CAMKK1)	838	916	721	984	3.0703893278914	2.93357263826102	2.91073266190291	2.70708299177171	-0.224153138173967	0.139108921519983	0.418481727930501
ENSG00000004700	RECQL	protein_coding	Homo sapiens RecQ protein-like (DNA helicase Q1-like) (RECQL)	2932	3526	3239	4419	5.07852444538908	5.05224198118114	5.31251996747495	5.09592441999854	0.0689670070168744	0.501689743444763	0.769049227798428
ENSG00000004766	CCDC132	protein_coding	Homo sapiens coiled-coil domain containing 132 (CCDC132)	1610	1948	1592	2260	4.36036427654347	4.40394936423287	4.32912359629157	4.19770815795585	-0.067885041942955	0.535814298103641	0.789825031581409
ENSG00000004777	ARHGAP33	processed_transcript	Homo sapiens Rho GTPase activating protein 33 (ARHGAP33)	67	84	59	78	1.29865831556452	0.84799690655495	-0.0291463456595165	-0.321928094887362	-0.312988347620284	0.457904490098167	0.742210231100536
ENSG00000004779	NDUFAB1	protein_coding	Homo sapiens NADH dehydrogenase (ubiquinone) 1, alpha/beta subcomplex, 1, 8kDa (NDUFAB1), nuclear gene encoding mitochondrial protein, mRNA.	1555	2040	1749	2484	6.48751850606578	6.5963388642052	6.7045953476324	6.56848819678442	0.0581194711896618	0.62148223530959	0.840430194981606
ENSG00000004799	PDK4	protein_coding	Homo sapiens pyruvate dehydrogenase kinase, isozyme 4 (PDK4), nuclear gene encoding mitochondrial protein, mRNA.,	215	220	213	360	1.25096157353322	0.84799690655495	1.1243281350022	1.29865831556452	0.183472255772764	0.464385661220286	0.745484506967461
ENSG00000004864	SLC25A13	protein_coding	Homo sapiens solute carrier family 25 (aspartate/glutamate carrier), member 13 (SLC25A13), nuclear gene encoding mitochondrial protein	2992	3531	2843	3827	5.14730669878029	5.22573765346606	5.23687524536694	5.03782146543497	-0.144079518506588	0.178433196859621	0.479300374760481
ENSG00000004866	ST7	protein_coding	Homo sapiens suppression of tumorigenicity 7 (ST7)	1006	1249	957	1552	4.20320115631661	4.39848719001897	4.32912359629157	4.46466826700344	-0.0444028694352465	0.730912956188869	0.897552215381179
ENSG00000004897	CDC27	protein_coding	Homo sapiens cell division cycle 27 (CDC27)	9170	11240	9627	13784	6.57425291650018	6.47897180503294	6.61043431534234	6.49649430685371	0.0156776048234855	0.844961097136296	0.943837240677323
ENSG00000004961	HCCS	protein_coding	Homo sapiens holocytochrome c synthase (HCCS)	1053	1306	1003	1766	4.72955277045397	4.64673869830785	4.60169651648096	4.87085786436376	0.0216473795562252	0.879934965216404	0.955953884225795
ENSG00000004975	DVL2	protein_coding	Homo sapiens dishevelled segment polarity protein 2 (DVL2), mRNA.,	1991	2258	1948	2710	5.33378150063115	5.18467702068089	5.28095631383106	5.24564777363675	-0.0507561190505298	0.647513671673076	0.855108096409987
ENSG00000005007	UPF1	protein_coding	Homo sapiens UPF1 regulator of nonsense transcripts homolog (yeast) (UPF1), mRNA.,	4563	3887	3949	4654	5.25361115194717	5.1906148602095	5.52230689287139	5.25361115194717	-0.151002640148243	0.433812681715051	0.725518651284504
ENSG00000005020	SKAP2	protein_coding	Homo sapiens src kinase associated phosphoprotein 2 (SKAP2), mRNA.,	1915	2403	1509	2495	4.4594316186373	4.39848719001897	3.96993327469786	4.34198574722862	-0.30938894279378	0.0072106942760916	0.0638535615324771
ENSG00000005022	SLC25A5	protein_coding	Homo sapiens solute carrier family 25 (mitochondrial carrier; adenine nucleotide translocator), member 5 (SLC25A5), nuclear gene encoding mitochondrial protein, mRNA.	9006	11193	11524	18625	8.10181813422741	8.15759957436899	8.51202930848041	8.56315813040281	0.379271732117529	8.73796350228342e-06	0.000273328527395168
ENSG00000005059	CCDC109B	protein_coding	Homo sapiens coiled-coil domain containing 109B (CCDC109B), mRNA.	1068	1390	1069	1596	4.16992500144231	4.26228280642066	4.18982455888002	4.13996056954546	-0.0682969800187784	0.588894503843573	0.821100323300807
ENSG00000005073	HOXA11	protein_coding	Homo sapiens homeobox A11 (HOXA11), mRNA.	652	660	623	889	3.35191096110308	3.09761079662642	3.32912359629157	3.19849415363908	0.0113024145073056	0.94721849264992	0.981453492582854
ENSG00000005075	POLR2J	protein_coding	Homo sapiens polymerase (RNA) II (DNA directed) polypeptide J, 13.3kDa (POLR2J), mRNA.	899	973	736	1294	5.42794133250948	5.28503224962291	5.21256933885081	5.37989816352469	-0.100254009781552	0.528250313566304	0.78590135738645
ENSG00000005100	DHX33	protein_coding	Homo sapiens DEAH (Asp-Glu-Ala-His) box polypeptide 33 (DHX33)	1791	2237	1669	2862	3.877744249949	3.93262815702213	3.8011586560937	4.00180224263399	-0.0360883263217203	0.768327819774487	0.913648347628399
ENSG00000005156	LIG3	protein_coding	Homo sapiens ligase III, DNA, ATP-dependent (LIG3), nuclear gene encoding mitochondrial protein	3121	3659	3158	4724	5.65535182861255	5.55612281784117	5.65535182861255	5.96578428466209	0.0260919243006648	0.768168202210399	0.913648347628399
ENSG00000005175	RPAP3	protein_coding	Homo sapiens RNA polymerase II associated protein 3 (RPAP3)	2178	2422	2502	3584	5.24069594421251	5.13463167144765	5.51096191927738	5.40667271575583	0.215478207807653	0.0408945516704764	0.207640534055934
ENSG00000005187	ACSM3	protein_coding	Homo sapiens acyl-CoA synthetase medium-chain family member 3 (ACSM3)	60	77	94	158	1.36737106564853	1.49569516262407	1.75702324650746	1.63691458035588	0.678091264920405	0.0704700874235617	0.286970816260594
ENSG00000005189	AC004381.6	nonsense_mediated_decay	Homo sapiens exonuclease NEF-sp (LOC81691)	337	383	313	448	2.58255600301406	2.52105073690096	2.55336050333533	2.50080205305716	-0.107466699572515	0.586080492773858	0.819469819674371
ENSG00000005194	CIAPIN1	protein_coding	Homo sapiens cytokine induced apoptosis inhibitor 1 (CIAPIN1), mRNA.,	1647	2115	1169	1741	5.36106648879432	5.49345520092618	4.98777561614291	4.99684064779537	-0.555787754689605	1.33931554576764e-06	5.56370445190861e-05
ENSG00000005206	SPPL2B	processed_transcript	Homo sapiens signal peptide peptidase like 2B (SPPL2B)	514	409	376	388	3.43562859405209	2.90689059560852	3	2.29865831556452	-0.436264182862027	0.148718253911786	0.434658504150872
ENSG00000005249	PRKAR2B	protein_coding	Homo sapiens protein kinase, cAMP-dependent, regulatory, type II, beta (PRKAR2B), mRNA.	1635	1927	1574	2161	3.93922657772821	3.95046841415012	3.92599941855622	3.9429835981871	-0.110992018389142	0.338343530384587	0.649562010393019
ENSG00000005302	MSL3	protein_coding	Homo sapiens male-specific lethal 3 homolog (Drosophila) (MSL3)	891	1086	894	1342	3.94766615679601	3.92694824794977	3.94392132655349	4.03474394932473	-0.0118357172723569	0.926042319871098	0.973150641729471
ENSG00000005339	CREBBP	protein_coding	Homo sapiens CREB binding protein (CREBBP)	1484	2125	1557	2962	3.1407786557828	3.71479501111816	3.63110428236588	4.03474394932473	0.112204434998152	0.507113584894134	0.772124384423846
ENSG00000005436	GCFC2	nonsense_mediated_decay	Homo sapiens GC-rich sequence DNA-binding factor 2 (GCFC2)	2224	2824	2338	3443	5.09212284983868	5.13381009110603	5.16269343221124	5.14036967065153	0.0112338762712949	0.910963244384554	0.966905160623138
ENSG00000005448	WDR54	processed_transcript	Homo sapiens WD repeat domain 54 (WDR54), mRNA.	851	881	578	822	4.85847839042327	4.74738739965272	4.44294349584873	4.39985467357243	-0.498954625491278	0.00196357767636146	0.0240271174582166
ENSG00000005469	CROT	protein_coding	Homo sapiens carnitine O-octanoyltransferase (CROT)	476	583	421	585	2.84197311892718	2.93922657772821	2.71808758396052	2.68032435684402	-0.253574472143107	0.142989755767929	0.424575090880235
ENSG00000005483	KMT2E	protein_coding	Homo sapiens lysine (K)-specific methyltransferase 2E (KMT2E)	1023	1685	1153	2015	3.37712374912949	3.95140129167431	3.77294133783134	3.73984810269933	0.0341533871906024	0.86007401304849	0.949054536741155
ENSG00000005486	RHBDD2	processed_transcript	Homo sapiens rhomboid domain containing 2 (RHBDD2)	537	538	338	507	3.90592847817313	3.81557542886257	3.52606881166759	3.67355642399014	-0.547923074185784	0.00474373028583645	0.0467703838612627
ENSG00000005700	IBTK	protein_coding	Homo sapiens inhibitor of Bruton agammaglobulinemia tyrosine kinase (IBTK), mRNA.,	3489	4256	3897	5131	4.39163026151743	4.40053792958373	4.58556349845569	4.36246988875021	0.0503223470715027	0.646709847500362	0.854852376448593
ENSG00000005801	ZNF195	protein_coding	Homo sapiens zinc finger protein 195 (ZNF195)	1138	1548	1429	2187	4.39369076418745	4.52857131887076	4.75221336786514	4.74469931420784	0.243303722190132	0.058683849186097	0.257388072892888
ENSG00000005810	MYCBP2	protein_coding	Homo sapiens MYC binding protein 2, E3 ubiquitin protein ligase (MYCBP2), mRNA.,	9987	11308	9708	15471	5.17432651517391	5.27090264916713	5.36772051340145	5.6331405495224	0.0393578608550151	0.643496070800738	0.853111367773639
ENSG00000005812	FBXL3	protein_coding	Homo sapiens F-box and leucine-rich repeat protein 3 (FBXL3), mRNA.	6485	7861	7019	9570	6.18428029441938	6.19888699095693	6.37556079316946	6.20045727142857	0.0336006176891031	0.719435908380239	0.891231616355887
ENSG00000005882	PDK2	protein_coding	Homo sapiens pyruvate dehydrogenase kinase, isozyme 2 (PDK2)	785	896	690	1104	4.56924802986718	4.52418907844937	4.33342373372519	4.55274593674845	-0.107407406401298	0.449527596119175	0.736704367913091
ENSG00000005884	ITGA3	nonsense_mediated_decay	Homo sapiens integrin, alpha 3 (antigen CD49C, alpha 3 subunit of VLA-3 receptor) (ITGA3)	234	219	179	220	1.57046293102604	1.4594316186373	1.67355642399014	1.66448284036468	-0.361993260944624	0.212393896069253	0.523124240998365
ENSG00000005889	ZFX	processed_transcript	Homo sapiens zinc finger protein, X-linked (ZFX)	7186	8787	9635	13946	5.63836350589786	5.6055535954944	6.08151006812092	6.06565847093199	0.378047744709902	1.68796794445097e-06	6.81667302396858e-05
ENSG00000005893	LAMP2	protein_coding	Homo sapiens lysosomal-associated membrane protein 2 (LAMP2)	3342	4209	5026	8058	5.41481206056585	5.47346223623528	6.05506547256509	6.17032569441556	0.596526277253413	1.73506344358016e-10	1.82517480306932e-08
ENSG00000005955	GGNBP2	protein_coding	Homo sapiens gametogenetin binding protein 2 (GGNBP2), mRNA.	2329	2856	2401	4013	5.19770815795585	5.22650852980868	5.34908214639109	5.31867837373655	0.103268268529453	0.341723777092395	0.652366176324922
ENSG00000005961	ITGA2B	protein_coding	Homo sapiens integrin, alpha 2b (platelet glycoprotein IIb of IIb/IIIa complex, antigen CD41) (ITGA2B), mRNA.	111	121	97	149	1.7311832415722	2.25701061820602	2.01792190799726	1.66448284036468	-0.11377592790132	0.730994020642258	0.897552215381179
ENSG00000006007	GDE1	protein_coding	Homo sapiens glycerophosphodiester phosphodiesterase 1 (GDE1), mRNA.,	2558	3013	2939	4300	5.31614574229336	5.34624777408278	5.63981097771678	5.46988597627446	0.189958619340116	0.0397334061481285	0.203407594111534
ENSG00000006015	C19orf60	retained_intron	Homo sapiens chromosome 19 open reading frame 60 (C19orf60)	353	292	250	296	3.98913900736823	3.16349873228288	3.20633064787105	2.66902676550963	-0.42101398704456	0.15029280421049	0.436870137164644
ENSG00000006016	CRLF1	processed_transcript	Homo sapiens cytokine receptor-like factor 1 (CRLF1), mRNA.	88	156	156	290	2.27500704749987	2.55826763405574	2.87184364850932	3.08236196955747	0.67285767231579	0.0535371866073096	0.243668101979317
ENSG00000006025	OSBPL7	protein_coding	Homo sapiens oxysterol binding protein-like 7 (OSBPL7), mRNA.	222	221	200	278	2.22958792274065	1.76553474636298	1.87970576628229	1.99276843076892	-0.0812293466726678	0.753755773178196	0.908220157963991
ENSG00000006042	TMEM98	protein_coding	Homo sapiens transmembrane protein 98 (TMEM98)	1717	1938	1680	2545	5.37608196665007	5.17831627170145	5.38093719492782	5.30888505741176	0.0140299088107325	0.896201614977596	0.962405356209736
ENSG00000006062	MAP3K14	processed_transcript	Homo sapiens mitogen-activated protein kinase kinase kinase 14 (MAP3K14), mRNA.,	333	346	246	429	1.41142624572646	1.18903382439002	1.0496307677246	1.26303440583379	-0.225822018944119	0.316288874318827	0.629608225627178
ENSG00000006114	SYNRG	protein_coding	Homo sapiens synergin, gamma (SYNRG)	1537	1852	1443	2627	3.64731450954714	3.51096191927738	3.44095219802964	3.8499992594661	0.0479622858799654	0.732474602877102	0.897948548249101
ENSG00000006118	TMEM132A	processed_transcript	Homo sapiens transmembrane protein 132A (TMEM132A)	976	686	688	734	4.28835856219366	3.5933537709803	4.15380533607904	3.63575439127776	-0.39982360061567	0.175914057627422	0.475274019820233
ENSG00000006125	AP2B1	protein_coding	Homo sapiens adaptor-related protein complex 2, beta 1 subunit (AP2B1)	9765	11003	7972	13694	6.01903466936434	5.89506021268939	5.79493566280354	5.93121027480393	-0.152242607729068	0.143518069845117	0.425751294785974
ENSG00000006128	TAC1	protein_coding	Homo sapiens tachykinin, precursor 1 (TAC1)	45	56	65	104	0.863938450423972	0.6959938131099	1.23878685958712	1.33913738491959	0.54621438507029	0.213557111230478	0.524898993572706
ENSG00000006194	ZNF263	processed_transcript	Homo sapiens long intergenic non-protein coding RNA 921 (LINC00921), non-coding RNA.	1289	1447	2010	2823	4.30815697511476	4.24412594328373	4.96393645214449	4.86344293434804	0.63581200022442	4.01003001870317e-08	2.52690007555382e-06
ENSG00000006282	SPATA20	nonsense_mediated_decay	Homo sapiens spermatogenesis associated 20 (SPATA20)	429	414	355	450	2.55581615506164	2.52105073690096	2.64616265715789	2.31034012061215	-0.247269768632347	0.273977350617304	0.588079736951145
ENSG00000006327	TNFRSF12A	protein_coding	Homo sapiens tumor necrosis factor receptor superfamily, member 12A (TNFRSF12A), mRNA.,	62	53	63	74	1.31034012061215	0.713695814843359	1.29865831556452	0.948600847493356	0.0749874634819384	0.877034272821596	0.95465590238417
ENSG00000006377	DLX6	protein_coding	Homo sapiens distal-less homeobox 6 (DLX6), mRNA.	91	153	95	169	0.956056652412403	1.43829285157915	0.978195629681652	1.02147972741045	-0.0795419329000122	0.828910447586592	0.93671696397205
ENSG00000006451	RALA	protein_coding	Homo sapiens v-ral simian leukemia viral oncogene homolog A (ras related) (RALA), mRNA.	1401	1836	1614	2372	4.1586601753465	4.25474519762921	4.38404980679516	4.38128337250378	0.117941134701284	0.312462853480121	0.627094912684502
ENSG00000006453	BAIAP2L1	protein_coding	Homo sapiens BAI1-associated protein 2-like 1 (BAIAP2L1), mRNA.	849	1095	990	1504	3.30012372456901	3.49697358099828	3.72900887033786	3.57773093149008	0.171609193008227	0.189984178175569	0.49326306133004
ENSG00000006459	KDM7A	protein_coding	Homo sapiens jumonji C domain containing histone demethylase 1 homolog D (S. cerevisiae) (JHDM1D), mRNA.,	1583	1816	1383	2156	3.15055967657538	3.09423606984577	2.91838623444635	3.25096157353322	-0.139608672594822	0.20804640240654	0.516440034130554
ENSG00000006468	ETV1	protein_coding	Homo sapiens ets variant 1 (ETV1)	122	157	148	236	0.475084882948783	1.06350294230616	0.565597175854225	1.29865831556452	0.26665553187325	0.352389368546899	0.66107668305988
ENSG00000006530	AGK	protein_coding	Homo sapiens acylglycerol kinase (AGK), nuclear gene encoding mitochondrial protein, mRNA.,	2029	2497	2020	3161	4.88117515534928	4.93357263826102	4.96947286459633	4.97956810009519	0.000639856555107192	0.994930427946211	0.998102406879633
ENSG00000006576	PHTF2	protein_coding	Homo sapiens putative homeodomain transcription factor 2 (PHTF2)	2043	2617	2242	3334	4.17552460108987	4.34340782229781	4.31614574229336	4.36176835941915	0.0737141500516188	0.473511264545408	0.751854039528948
ENSG00000006607	FARP2	protein_coding	Homo sapiens FERM, RhoGEF and pleckstrin domain protein 2 (FARP2), mRNA.	2343	2750	2279	3254	4.76128527336162	4.81249822533356	4.92124588858559	4.81966818349646	-0.0653135901832875	0.511341204428153	0.775213234607256
ENSG00000006625	GGCT	protein_coding	Homo sapiens gamma-glutamylcyclotransferase (GGCT)	2158	2754	2093	3110	6.22245682592747	6.29204549249286	6.24203080192273	6.17272751801285	-0.102263162857421	0.318122460202965	0.631308287066405
ENSG00000006634	DBF4	nonsense_mediated_decay	Homo sapiens DBF4 homolog (S. cerevisiae) (DBF4), mRNA.,	2365	2882	2307	3314	5.58436125251871	5.57682443127748	5.56163163037584	5.37330019660839	-0.0841381692055228	0.391223379332079	0.69288767956655
ENSG00000006652	IFRD1	protein_coding	Homo sapiens interferon-related developmental regulator 1 (IFRD1)	1399	1818	2032	2883	4.63749432520631	4.88752527074159	5.35155766245043	5.22843392051337	0.433480629882329	0.000171214689632576	0.00336344037886644
ENSG00000006695	COX10	protein_coding	Homo sapiens cytochrome c oxidase assembly homolog 10 (yeast) (COX10), nuclear gene encoding mitochondrial protein, mRNA.,	643	770	657	1173	3.24336442569366	3.24944534108584	3.41278152533848	3.56803210477128	0.159958264240882	0.330963748138551	0.643684595039037
ENSG00000006704	GTF2IRD1	protein_coding	Homo sapiens GTF2I repeat domain containing 1 (GTF2IRD1)	601	659	475	809	2.76128527336162	3.55581615506164	3.21256933885081	3.63110428236588	-0.184351437223531	0.282705346793969	0.598443450759579
ENSG00000006712	PAF1	protein_coding	Homo sapiens Paf1, RNA polymerase II associated factor, homolog (S. cerevisiae) (PAF1)	3106	3321	2394	4430	5.8444860877578	5.75702324650746	5.57288966842058	5.76871365703049	-0.140021844346958	0.323949209281932	0.636420860305327
ENSG00000006715	VPS41	protein_coding	Homo sapiens vacuolar protein sorting 41 homolog (S. cerevisiae) (VPS41)	3305	3948	2957	4193	5.5957423394744	5.35508676166836	5.36527259976453	5.37295209791183	-0.203435561466854	0.0300759711896777	0.169026698922084
ENSG00000006740	ARHGAP44	protein_coding	Homo sapiens Rho GTPase activating protein 44 (ARHGAP44), mRNA.,	526	618	618	885	2.37295209791183	2.4541758931858	2.57773093149008	2.63459326844576	0.208322547286508	0.178205607196938	0.478886267053328
ENSG00000006744	ELAC2	protein_coding	Homo sapiens elaC ribonuclease Z 2 (ELAC2)	4658	5011	4300	6462	6.28447711781042	6.33467552993465	6.48042670519188	6.62293035092018	-0.0426223054179971	0.666791863554072	0.864997141476698
ENSG00000006747	SCIN	nonsense_mediated_decay	Homo sapiens scinderin (SCIN)	309	354	255	386	1.92599941855622	1.790772037862	1.74416109557041	1.71369581484336	-0.242579956675208	0.240379019468072	0.553600191973286
ENSG00000006757	PNPLA4	protein_coding	Homo sapiens patatin-like phospholipase domain containing 4 (PNPLA4)	422	453	295	569	3.91934008244201	3.64731450954714	3.40735275114004	3.84599177066457	-0.247143455170009	0.266807696860641	0.581299415040955
ENSG00000006831	ADIPOR2	processed_transcript	Homo sapiens adiponectin receptor 2 (ADIPOR2), mRNA.,	3127	3944	3860	5549	4.85299758761332	4.92694824794977	5.19731499947382	5.0759604132434	0.230816119354466	0.0139209413248504	0.100936497299249
ENSG00000006837	CDKL3	protein_coding	Homo sapiens cyclin-dependent kinase-like 3 (CDKL3)	92	136	137	217	1.54596836910529	1.84398384404833	2.13422093976063	2.29572302453997	0.44848905392824	0.160388592522162	0.452739407240658
ENSG00000007047	MARK4	protein_coding	Homo sapiens MAP/microtubule affinity-regulating kinase 4 (MARK4)	403	447	368	687	2.47767732756531	2.75274859140713	2.81966818349646	3.1586601753465	0.0887470894522624	0.668631918724816	0.866111503119557
ENSG00000007062	PROM1	protein_coding	Homo sapiens prominin 1 (PROM1)	832	1009	728	1147	3.114367024952	3.22804904788446	2.99638874644762	3.25701061820602	-0.169456399529829	0.210605284722	0.519881058705124
ENSG00000007080	CCDC124	protein_coding	Homo sapiens coiled-coil domain containing 124 (CCDC124)	1244	529	385	559	5.65306001710456	4.18348651445939	4.03738222200308	4.09423606984577	-1.15705392366259	0.0905191302834661	0.330737124766816
ENSG00000007168	PAFAH1B1	protein_coding	Homo sapiens platelet-activating factor acetylhydrolase 1b, regulatory subunit 1 (45kDa) (PAFAH1B1), mRNA.,	7512	9225	8595	11874	6.231701199029	6.39985467357243	6.61176256006487	6.61191006735408	0.113400643272608	0.205090582784175	0.514210102066237
ENSG00000007202	KIAA0100	protein_coding	Homo sapiens KIAA0100 (KIAA0100), mRNA.	17027	19191	17501	26016	6.68369645430652	6.68580001974489	6.91324846871513	6.7953253872778	0.072077077196549	0.354924482753654	0.663461586849908
ENSG00000007255	TRAPPC6A	protein_coding	Homo sapiens trafficking protein particle complex 6A (TRAPPC6A)	248	177	109	161	3.80529245560071	3.06522762277562	2.64154602908752	2.55826763405574	-0.873288164966835	0.0162236001990862	0.112184950347304
ENSG00000007264	MATK	protein_coding	Homo sapiens megakaryocyte-associated tyrosine kinase (MATK)	95	64	201	224	1.22650852980868	0.475084882948783	2.28688114778816	2.23266075679027	1.23788453356292	0.00282663080190995	0.0317302686575846
ENSG00000007341	ST7L	nonsense_mediated_decay	Homo sapiens suppression of tumorigenicity 7 like (ST7L)	784	986	719	1099	4.57349571549561	4.70708299177171	4.5341861390901	4.57106999816771	-0.151380125235834	0.271234281525466	0.585758272883804
ENSG00000007372	PAX6	protein_coding	Homo sapiens paired box 6 (PAX6)	1329	1702	1513	2355	4.5298209465287	4.55765515472542	4.72137265947682	4.9159988517389	0.160423322100911	0.162327985362664	0.455740513826622
ENSG00000007376	RPUSD1	protein_coding	Homo sapiens RNA pseudouridylate synthase domain containing 1 (RPUSD1), mRNA.	636	386	346	289	3.62410089462811	2.79701297783614	2.97085365434048	2.13093086982645	-0.836440859840485	0.036719839608163	0.19274591060317
ENSG00000007384	RHBDF1	protein_coding	Homo sapiens rhomboid 5 homolog 1 (Drosophila) (RHBDF1), mRNA.	229	241	225	320	2.22032995487956	2.22342254993494	2.24184018356467	2.4032677223393	0.0229074138554768	0.923977149238829	0.972199559141025
ENSG00000007392	LUC7L	protein_coding	Homo sapiens LUC7-like (S. cerevisiae) (LUC7L)	2253	2904	2393	3821	5.80967167790706	5.70846316507212	5.86046625851717	5.92267359284945	0.0745682620852763	0.481632724712565	0.756602283095872
ENSG00000007520	TSR3	protein_coding	Homo sapiens TSR3, 20S rRNA accumulation, homolog (S. cerevisiae) (TSR3), mRNA.	655	492	415	437	4.44360665147561	3.7235585614721	3.76022094646651	3.17791779219584	-0.598625385228201	0.0473201809153428	0.226928102889607
ENSG00000007541	PIGQ	protein_coding	Homo sapiens phosphatidylinositol glycan anchor biosynthesis, class Q (PIGQ)	806	591	442	448	3.89627184880738	3.4032677223393	3.24944534108584	2.83390207666916	-0.816295918143273	0.00788961016262426	0.0680635416410522
ENSG00000007545	CRAMP1L	protein_coding	Homo sapiens Crm, cramped-like (Drosophila) (CRAMP1L), mRNA.	1247	1405	1105	1560	3.17472598770613	3.13750352374993	3.01792190799726	3.09254574154357	-0.178849592822624	0.152642573151664	0.440892321565613
ENSG00000007923	DNAJC11	protein_coding	Homo sapiens DnaJ (Hsp40) homolog, subfamily C, member 11 (DNAJC11), mRNA.,	2088	2384	2002	3116	4.90255600534463	5.07809742302666	5.26940724085404	5.23802251782572	-0.00336590635627401	0.973710551558642	0.989797415409205
ENSG00000007944	MYLIP	protein_coding	Homo sapiens myosin regulatory light chain interacting protein (MYLIP), mRNA.,	532	616	546	772	3.01256867350306	2.85598969730848	3.05137210172103	2.91456452349394	0.0145558933084725	0.927669942852536	0.974001061254349
ENSG00000007968	E2F2	protein_coding	Homo sapiens E2F transcription factor 2 (E2F2), mRNA.	685	827	779	1025	2.25701061820602	2.23266075679027	2.61588707391606	2.44095219802964	0.0821463313709788	0.595132359958173	0.824350271136711
ENSG00000008018	PSMB1	protein_coding	Homo sapiens proteasome (prosome, macropain) subunit, beta type, 1 (PSMB1), mRNA.,	7656	9863	7212	11683	8.31940116685832	8.40040984372748	8.26138977325015	8.31564773825754	-0.0874927620492064	0.349675531917773	0.658367153339409
ENSG00000008083	JARID2	protein_coding	Homo sapiens jumonji, AT rich interactive domain 2 (JARID2)	1490	1681	1762	2788	3.22958792274065	3.08746284125034	3.47378691161437	3.4905701304462	0.320040899194534	0.00412789353331406	0.0421316457343886
ENSG00000008086	CDKL5	protein_coding	Homo sapiens cyclin-dependent kinase-like 5 (CDKL5)	139	138	144	244	0.823749360308273	0.250961573533219	0.790772037862	1.10433665981474	0.270349795256386	0.37009482256711	0.676501802909948
ENSG00000008128	CDK11A	protein_coding	Homo sapiens cyclin-dependent kinase 11A (CDK11A)	520	559	469	893	3.86393845042397	3.87676249078156	3.90207357931074	4.18428029441938	0.108100663412061	0.589670959915778	0.821282915113173
ENSG00000008130	NADK	protein_coding	Homo sapiens NAD kinase (NADK)	1878	1832	1584	2029	4.90689059560852	4.70653055253812	4.88166461932035	4.66789212523023	-0.219047070755342	0.171029031107393	0.467988815138418
ENSG00000008256	CYTH3	protein_coding	Homo sapiens cytohesin 3 (CYTH3), mRNA.,	1009	1000	874	1313	3.28835856219366	2.75702324650746	3.01613970265525	2.877744249949	-0.079173928938334	0.612835924649034	0.834525799189391
ENSG00000008277	ADAM22	protein_coding	Homo sapiens ADAM metallopeptidase domain 22 (ADAM22)	1235	1636	803	990	2.96532254836725	3.14730669878029	2.32481060342048	2.22342254993494	-0.837191564925545	2.32183129103276e-07	1.19236091969415e-05
ENSG00000008282	SYPL1	protein_coding	Homo sapiens synaptophysin-like 1 (SYPL1)	1851	2366	1742	2695	5.03077747199254	5.11935617703968	4.96069703930431	4.92457500339273	-0.117233926664943	0.274980380045669	0.589844446195644
ENSG00000008283	CYB561	protein_coding	Homo sapiens cytochrome b561 (CYB561)	350	375	476	694	2.17312743348066	1.97819562968165	2.64846544302731	2.51349074558812	0.497821213665502	0.0069796917636576	0.0624010276663123
ENSG00000008294	SPAG9	protein_coding	Homo sapiens sperm associated antigen 9 (SPAG9)	9734	12007	10935	15563	6.49904859773388	6.51080372035832	6.55780829893669	6.65549494602162	0.104517657788825	0.199070936636392	0.506305440383538
ENSG00000008311	AASS	protein_coding	Homo sapiens aminoadipate-semialdehyde synthase (AASS), nuclear gene encoding mitochondrial protein, mRNA.,	2168	2527	2111	2895	4.67299099382775	4.60999129521268	4.66845955691538	4.46923479366766	-0.0872116208797336	0.425213723901481	0.719132022978041
ENSG00000008324	SS18L2	protein_coding	Homo sapiens synovial sarcoma translocation gene on chromosome 18-like 2 (SS18L2), mRNA.	379	454	399	579	4.21412480535285	4.21023299009585	4.35120427725799	4.22573765346606	0.0453485507466452	0.800269721645312	0.924819712765129
ENSG00000008382	MPND	protein_coding	Homo sapiens MPN domain containing (MPND)	328	291	245	286	3.4262647547021	3.01077983875324	2.799087306074	2.41953889151378	-0.396006366917221	0.160538543245781	0.452902516952439
ENSG00000008394	MGST1	protein_coding	Homo sapiens microsomal glutathione S-transferase 1 (MGST1)	62	71	182	413	1.48026512205446	1.57046293102604	3.06350294230616	3.5909612413426	1.91458888974128	7.38443937067357e-08	4.31940032067561e-06
ENSG00000008405	CRY1	protein_coding	Homo sapiens cryptochrome 1 (photolyase-like) (CRY1), mRNA.	1214	1381	1414	1944	3.99729240763651	3.78659636189081	4.18745105402733	4.00180224263399	0.19027268224371	0.126829294228856	0.396186236912847
ENSG00000008441	NFIX	protein_coding	Homo sapiens nuclear factor I/X (CCAAT-binding transcription factor) (NFIX)	257	313	205	328	1.50589092972996	1.67807190511264	1.18269229751619	1.35049724708413	-0.29410990067828	0.189570157220766	0.492678448054926
ENSG00000008513	ST3GAL1	protein_coding	Homo sapiens ST3 beta-galactoside alpha-2,3-sialyltransferase 1 (ST3GAL1)	1029	1274	967	1396	2.95791459863299	3.09085343045111	2.96901230751632	3.13750352374993	-0.146395921728275	0.243519650400391	0.55660160465951
ENSG00000008710	PKD1	protein_coding	Homo sapiens polycystic kidney disease 1 (autosomal dominant) (PKD1)	1112	728	759	673	3.31759350462347	2.87381319835909	3.30888505741176	3.03210084316702	-0.514406173011373	0.130967228928628	0.403099701308405
ENSG00000008735	MAPK8IP2	protein_coding	Homo sapiens mitogen-activated protein kinase 8 interacting protein 2 (MAPK8IP2)	525	537	292	376	2.790772037862	2.51853513898218	1.91073266190291	1.65535182861255	-0.849206247139994	5.15656890697109e-05	0.00125022834242622
ENSG00000008838	MED24	protein_coding	Homo sapiens mediator complex subunit 24 (MED24)	4374	4285	3601	5101	6.04745114041639	6.03342300153745	6.25587835258279	6.28540221886225	-0.187556505090818	0.150205018655587	0.436753068065867
ENSG00000008853	RHOBTB2	protein_coding	Homo sapiens Rho-related BTB domain containing 2 (RHOBTB2)	284	293	279	412	1.31034012061215	1.43295940727611	1.60407132366886	1.36176835941915	0.0635809503879987	0.773150260201445	0.915804388095042
ENSG00000008869	HEATR5B	protein_coding	Homo sapiens HEAT repeat containing 5B (HEATR5B), mRNA.	2688	2925	2721	4122	3.81762325751143	3.69041709553247	3.83794324189103	3.93734439215023	0.0884794427537623	0.393343191134406	0.694515604649658
ENSG00000008952	SEC62	processed_transcript	Homo sapiens SEC62 homolog (S. cerevisiae) (SEC62), mRNA.,	5600	6447	5595	8592	5.99932357815082	5.86542397831313	5.94227990170576	6.26791028088483	0.039948250375283	0.627268786464877	0.844741526761024
ENSG00000008988	RPS20	protein_coding	Homo sapiens ribosomal protein S20 (RPS20)	13276	19077	12867	23654	9.93531240622921	10.2398968224459	9.99743355358096	10.3122817070819	-0.0329278058986815	0.814702498045587	0.930325746661293
ENSG00000009307	CSDE1	protein_coding	Homo sapiens cold shock domain containing E1, RNA-binding (CSDE1)	45161	55057	46533	70702	8.81301154860562	8.81471062856795	8.88218449290063	8.85847839042327	0.0352848954230358	0.605504335583257	0.83114542934698
ENSG00000009335	UBE3C	protein_coding	Homo sapiens ubiquitin protein ligase E3C (UBE3C), mRNA.,	5928	6714	5829	8300	5.61911951145322	5.84899843040002	5.77373265060786	5.69960715389318	-0.0259730647626755	0.770602849671005	0.91464663008555
ENSG00000009413	REV3L	nonsense_mediated_decay	Homo sapiens REV3-like, polymerase (DNA directed), zeta, catalytic subunit (REV3L), mRNA.,	3548	4500	4299	6564	4.15055967657538	4.34766565630097	4.79856900355688	4.6450098843911	0.243423048716427	0.00670618229835137	0.0607468346525662
ENSG00000009780	FAM76A	protein_coding	Homo sapiens family with sequence similarity 76, member A (FAM76A)	495	557	523	812	2.90110824301451	2.82984955984469	2.9297909977186	2.98732086592925	0.145578732844133	0.370635943154253	0.676921764562318
ENSG00000009790	TRAF3IP3	protein_coding	Homo sapiens TRAF3 interacting protein 3 (TRAF3IP3), mRNA.,	145	159	161	191	1.87578006306849	1.61353165291793	2.29865831556452	1.82374936030827	0.0463138207329312	0.879932607753349	0.955953884225795
ENSG00000009830	POMT2	protein_coding	Homo sapiens protein-O-mannosyltransferase 2 (POMT2), mRNA.,	826	972	648	950	4.49697358099828	4.51727569320958	4.20945336562895	4.11603199344711	-0.358584296456523	0.00953111237886538	0.0775434335566984
ENSG00000009844	VTA1	protein_coding	Homo sapiens Vps20-associated 1 homolog (S. cerevisiae) (VTA1), mRNA.,	4738	6013	5181	7486	6.21587270290367	6.31360865703049	6.30469355747101	6.34624777408278	0.0550860120447693	0.537805717140644	0.79089579243202
ENSG00000009954	BAZ1B	protein_coding	Homo sapiens bromodomain adjacent to zinc finger domain, 1B (BAZ1B), mRNA.	11193	13216	11573	18226	6.08597694907364	6.04723299646181	6.17192735435346	6.18070484019556	0.0898018018368913	0.243371177297864	0.556545167719729
ENSG00000010017	RANBP9	protein_coding	Homo sapiens RAN binding protein 9 (RANBP9), mRNA.,	1460	1894	1675	2603	4.36597242759338	4.45483390689887	4.68201139080069	4.72410451986685	0.160642466137599	0.158262798413611	0.449697115731614
ENSG00000010072	SPRTN	protein_coding	Homo sapiens SprT-like N-terminal domain (SPRTN)	2288	2730	2309	3359	4.70597790168252	4.77925972037238	4.76500424625004	5.01033228328482	-0.0106929719294104	0.911797240383229	0.967264411480062
ENSG00000010165	METTL13	protein_coding	Homo sapiens methyltransferase like 13 (METTL13)	1702	1573	1359	2197	4.58916423669977	4.47313748777226	4.40394936423287	4.60762622084549	-0.0977395044502588	0.551247805889622	0.799499853618244
ENSG00000010219	DYRK4	protein_coding	Homo sapiens dual-specificity tyrosine-(Y)-phosphorylation regulated kinase 4 (DYRK4), mRNA.	404	536	457	820	4.67525138605026	4.78920757534735	4.82731094394967	5.08448952493625	0.234142278372427	0.22459694395756	0.538459103622518
ENSG00000010244	ZNF207	protein_coding	Homo sapiens zinc finger protein 207 (ZNF207)	11273	14569	12469	18757	7.3625575559359	7.44377239276374	7.51609396341718	7.49321499862672	0.0871242585396825	0.298119449973892	0.614615158125407
ENSG00000010256	UQCRC1	retained_intron	Homo sapiens ubiquinol-cytochrome c reductase core protein I (UQCRC1), nuclear gene encoding mitochondrial protein, mRNA.	4186	4419	3676	5143	7.39437694495705	7.28881994409049	7.54225804976692	7.26566192452189	-0.152856136807415	0.170853200310684	0.467703912875669
ENSG00000010270	STARD3NL	protein_coding	Homo sapiens STARD3 N-terminal like (STARD3NL), mRNA.	1424	2003	1690	2568	5.04264433740849	5.29719141656586	5.32840565895857	5.32660925100527	0.130706072019875	0.320331534243786	0.63366765736669
ENSG00000010278	CD9	protein_coding	Homo sapiens CD9 molecule (CD9), mRNA.	428	587	472	982	3.85099939471647	3.99729240763651	4.03913839390696	4.41616416473313	0.292604106065441	0.197018661219194	0.504003023522881
ENSG00000010292	NCAPD2	processed_transcript	Homo sapiens non-SMC condensin I complex, subunit D2 (NCAPD2), mRNA.,	11153	12170	10249	16218	6.56193705962243	6.52293456094346	6.58841482364418	6.70404195482129	-0.0212854309498417	0.815829488370295	0.93084197884665
ENSG00000010295	IFFO1	protein_coding	Homo sapiens intermediate filament family orphan 1 (IFFO1)	518	658	493	723	2.91647664443772	2.92029330021101	2.81557542886257	2.70708299177171	-0.135981805117599	0.400753643811368	0.701961217934911
ENSG00000010318	PHF7	protein_coding	Homo sapiens PHD finger protein 7 (PHF7)	84	121	89	162	1.78659636189081	2.18586654531133	1.71369581484336	2.07382023329167	0.0876393907092089	0.808736549668829	0.928056245300547
ENSG00000010322	NISCH	protein_coding	Homo sapiens nischarin (NISCH)	2034	2039	1873	2401	4.56559717585422	4.60644222813161	4.85099939471647	4.76765479823735	-0.109699659835872	0.467375370384825	0.748121773383195
ENSG00000010361	FUZ	nonsense_mediated_decay	Homo sapiens fuzzy planar cell polarity protein (FUZ)	748	700	593	803	4.59275601044103	4.5465858290081	4.611172380044	4.47832471148503	-0.243957536708404	0.207943987951834	0.516440034130554
ENSG00000010404	IDS	protein_coding	Homo sapiens iduronate 2-sulfatase (IDS)	945	1243	1730	2984	3.52230689287139	3.57288966842058	4.39643353125099	4.55949181320504	0.903322631522404	4.2072831453611e-11	4.94412624757569e-09
ENSG00000010438	PRSS3	protein_coding	Homo sapiens protease, serine, 3 (PRSS3)	39	53	1	4	1.32768736417605	1.17632277264046	-4.05889368905357	-2.73696559416621	-4.42881394083331	5.84573702608436e-06	0.000196525241670733
ENSG00000010539	ZNF200	protein_coding	Homo sapiens zinc finger protein 200 (ZNF200)	819	1004	1159	1617	3.43162295971329	3.54843662469604	4.06091204958787	4.07809742302666	0.427277042657692	0.00106408568025315	0.0145802401613658
ENSG00000010626	LRRC23	protein_coding	Homo sapiens leucine rich repeat containing 23 (LRRC23)	92	100	77	118	1.56559717585423	1.44360665147561	1.42223300068305	1.37295209791183	-0.175801734768987	0.630358426782818	0.846439360799993
ENSG00000010803	SCMH1	protein_coding	Homo sapiens sex comb on midleg homolog 1 (Drosophila) (SCMH1)	1247	1452	1205	1913	4.03650333373899	3.97361127551947	4.03474394932473	4.11353381959191	0.00887540613804158	0.939938533962507	0.979311312864219
ENSG00000010810	FYN	protein_coding	Homo sapiens FYN oncogene related to SRC, FGR, YES (FYN)	3204	3794	3369	5172	6.30888505741176	6.30979464387458	6.4708621994137	6.56620629346551	0.0933526638948648	0.286542124764512	0.602583069640566
ENSG00000010818	HIVEP2	protein_coding	Homo sapiens human immunodeficiency virus type I enhancer binding protein 2 (HIVEP2), mRNA.	1768	2088	1838	3152	2.65992455840238	2.62760683812965	2.75915583380027	2.89530262133331	0.162666882523537	0.17642481582904	0.476062328852709
ENSG00000011007	TCEB3	protein_coding	Homo sapiens transcription elongation factor B (SIII), polypeptide 3 (110kDa, elongin A) (TCEB3), mRNA.	3198	3914	3337	5230	4.92742242873987	4.90496571868403	5.0071955014042	5.03650333373899	0.0735622517074668	0.415430594479979	0.713949495967965
ENSG00000011009	LYPLA2	protein_coding	Homo sapiens lysophospholipase II (LYPLA2), mRNA.	994	829	684	738	4.67129337248158	4.1407786557828	4.20320115631661	3.61235249875266	-0.524884204429314	0.0373255472615631	0.194749775391932
ENSG00000011021	CLCN6	protein_coding	Homo sapiens chloride channel, voltage-sensitive 6 (CLCN6)	221	264	198	335	1.02147972741045	1.03562390973072	0.933572638261024	1.07724299893246	-0.0691918424187398	0.771297763732395	0.914849776865234
ENSG00000011028	MRC2	protein_coding	Homo sapiens mannose receptor, C type 2 (MRC2), mRNA.,	681	533	389	500	2.39506279951758	2	1.96716860753263	1.64154602908752	-0.644564133953428	0.0135900742929798	0.0990882778522238
ENSG00000011052	NME2	protein_coding	Homo sapiens NME1-NME2 readthrough (NME1-NME2)	266	353	181	325	3.55704241526372	3.6915341649192	3.04788732939655	3.24640808724638	-0.497420911582975	0.0395765240886838	0.202861972214115
ENSG00000011105	TSPAN9	protein_coding	Homo sapiens tetraspanin 9 (TSPAN9)	436	404	433	562	2.05658352836637	1.91073266190291	2.41683974191283	2.41683974191283	0.0584995981017619	0.7944139420362	0.923437519417699
ENSG00000011114	BTBD7	protein_coding	Homo sapiens BTB (POZ) domain containing 7 (BTBD7)	2312	2556	1813	2648	3.60999129521268	3.44757919654888	3.28392177230762	3.33199177823206	-0.317463251935383	0.0031506868258154	0.0344489178172138
ENSG00000011132	APBA3	retained_intron	Homo sapiens amyloid beta (A4) precursor protein-binding, family A, member 3 (APBA3), mRNA.	220	196	210	304	2.77610398807316	2.50842865253186	2.85399564717639	2.80322703643493	0.102909787222361	0.710946928948832	0.886407163181854
ENSG00000011143	MKS1	protein_coding	Homo sapiens Meckel syndrome, type 1 (MKS1)	781	893	634	951	4.20398416585599	4.22727899446832	3.89627184880738	3.88947354253111	-0.271756303238667	0.054892726205511	0.247415591093533
ENSG00000011198	ABHD5	protein_coding	Homo sapiens abhydrolase domain containing 5 (ABHD5), mRNA.	436	565	567	778	3.39506279951758	3.41278152533848	3.72683121703249	3.58496250072116	0.251764974879671	0.142085902288612	0.422950367287233
ENSG00000011201	KAL1	protein_coding	Homo sapiens Kallmann syndrome 1 sequence (KAL1), mRNA.	1612	1917	1459	1993	3.29865831556452	3.26903314645524	3.23419472295381	3.07895134139482	-0.210086427555305	0.0748981466951852	0.296411233462378
ENSG00000011243	AKAP8L	protein_coding	Homo sapiens A kinase (PRKA) anchor protein 8-like (AKAP8L), mRNA.,	1886	2304	2021	3503	5.5573488175248	5.67609812091222	5.89530262133331	6.1168637576909	0.189944911644998	0.117563580389438	0.381005798905836
ENSG00000011258	MBTD1	protein_coding	Homo sapiens mbt domain containing 1 (MBTD1), mRNA.	1882	2485	2077	3273	3.76765479823735	3.90785207184596	4.04351949366274	4.00539998774259	0.101678888611068	0.366102817148664	0.673356619696443
ENSG00000011260	UTP18	protein_coding	Homo sapiens UTP18 small subunit (SSU) processome component homolog (yeast) (UTP18), mRNA.	3613	4342	3825	5305	6.25096157353322	6.27947129564447	6.46581125447608	6.2635978485439	0.0195399855070529	0.838257583520167	0.939775781627946
ENSG00000011275	RNF216	protein_coding	Homo sapiens ring finger protein 216 (RNF216)	2496	2732	2605	3621	4.32696871158789	4.28983446517751	4.55151601762801	4.4666271200415	0.0668483199983062	0.548025500925358	0.797719144429616
ENSG00000011295	TTC19	protein_coding	Homo sapiens tetratricopeptide repeat domain 19 (TTC19), nuclear gene encoding mitochondrial protein	2730	3437	3245	4671	5.25964912064916	5.30924896081662	5.54008928198252	5.41886457739032	0.178534185420133	0.0630161307222322	0.268012975038974
ENSG00000011304	PTBP1	protein_coding	Homo sapiens polypyrimidine tract binding protein 1 (PTBP1)	11522	11163	8424	11747	7.74913197319041	7.55182359572126	7.35305858457076	7.33860269035263	-0.362666963709988	0.0045595330508859	0.0452966863029365
ENSG00000011332	DPF1	protein_coding	Homo sapiens D4, zinc and double PHD fingers family 1 (DPF1)	186	208	92	154	2.36457243229586	2.35614381022528	1.10433665981474	1.86393845042397	-0.886431459564703	0.00242320857747008	0.0280215715288296
ENSG00000011376	LARS2	protein_coding	Homo sapiens leucyl-tRNA synthetase 2, mitochondrial (LARS2), nuclear gene encoding mitochondrial protein, mRNA.,	2316	2292	2072	2986	4.25323293853803	4.06522762277562	4.24488705912353	4.114367024952	-0.0619425063985251	0.646403809542051	0.854852376448593
ENSG00000011405	PIK3C2A	processed_transcript	Homo sapiens phosphatidylinositol-4-phosphate 3-kinase, catalytic subunit type 2 alpha (PIK3C2A), mRNA.	5718	6772	6094	8943	5.1122831085982	5.07809742302666	5.25738784269265	5.2475478068903	0.079831623341217	0.316329410443102	0.629608225627178
ENSG00000011422	PLAUR	protein_coding	Homo sapiens plasminogen activator, urokinase receptor (PLAUR)	89	125	99	160	1.57046293102604	1.78240856492737	1.799087306074	1.62760683812965	0.0842325940792567	0.805584404247063	0.92712572516311
ENSG00000011426	ANLN	protein_coding	Homo sapiens anillin, actin binding protein (ANLN), mRNA.,	7981	9692	7874	11855	6.15946772926677	6.26115467261557	6.13381009110603	6.49153246180432	-0.0311691342360448	0.679797601917391	0.871911221449197
ENSG00000011451	WIZ	protein_coding	Homo sapiens widely interspaced zinc finger motifs (WIZ), mRNA.	947	818	584	946	3.07895134139482	2.58014548442338	2.41683974191283	2.47767732756531	-0.426625797218197	0.0389349907665508	0.20090748808169
ENSG00000011454	RABGAP1	nonsense_mediated_decay	Homo sapiens RAB GTPase activating protein 1 (RABGAP1), mRNA.,	2109	2450	2234	3334	4.14730669878029	4.12845838414693	4.268284666521	4.22573765346606	0.0970478987164055	0.319539596126598	0.633061131815818
ENSG00000011478	QPCTL	protein_coding	Homo sapiens glutaminyl-peptide cyclotransferase-like (QPCTL)	277	295	275	377	2.40599235967584	2.16671544496642	2.35614381022528	2.15704371014558	0.00347560634742833	0.987590850661778	0.996074137970916
ENSG00000011485	PPP5C	protein_coding	Homo sapiens protein phosphatase 5, catalytic subunit (PPP5C)	4726	4753	3656	6310	6.87270565743652	6.98732086592925	6.88117515534928	7.32147718222831	-0.148678060557217	0.263168757781144	0.577324802639966
ENSG00000011523	CEP68	processed_transcript	Homo sapiens centrosomal protein 68kDa (CEP68), mRNA.,	1098	1213	731	1156	2.81966818349646	2.70265754339091	2.31614574229336	2.37573453858316	-0.494141784392011	0.000268391203788375	0.00488951796398822
ENSG00000011566	MAP4K3	protein_coding	Homo sapiens mitogen-activated protein kinase kinase kinase kinase 3 (MAP4K3)	1681	2012	1825	2420	4.24031432933371	4.18428029441938	4.31251996747495	4.18507363787676	0.027445536897349	0.821265858162046	0.933315198977673
ENSG00000011590	ZBTB32	protein_coding	Homo sapiens zinc finger and BTB domain containing 32 (ZBTB32), mRNA.	19	25	69	70	-0.514573172829758	-0.377069649079823	1.64154602908752	1.05658352836637	1.52532560395638	0.0082905744450246	0.0702054679986927
ENSG00000011638	TMEM159	protein_coding	Homo sapiens transmembrane protein 159 (TMEM159), mRNA.,	182	202	126	243	2.16027483140859	2.03562390973072	1.64154602908752	2.04614178164472	-0.282997249803891	0.334052773894944	0.646276667030245
ENSG00000012048	BRCA1	protein_coding	Homo sapiens breast cancer 1, early onset (BRCA1)	5838	6570	5032	7843	5.40224465525408	5.27127625917593	5.26002565596146	5.24184018356467	-0.146125424275251	0.0962794476105409	0.341379251494933
ENSG00000012061	ERCC1	protein_coding	Homo sapiens excision repair cross-complementing rodent repair deficiency, complementation group 1 (includes overlapping antisense sequence) (ERCC1)	1851	1973	1640	2321	5.72601374886015	5.68453824857773	5.75728999237877	5.89675621847481	-0.138584533383683	0.258214869507913	0.571650642721301
ENSG00000012174	MBTPS2	protein_coding	Homo sapiens membrane-bound transcription factor peptidase, site 2 (MBTPS2), mRNA.,	946	1468	760	1610	2.9297909977186	3.27798474729977	2.62760683812965	3.14730669878029	-0.248002734372225	0.264682796451069	0.578990843016559
ENSG00000012232	EXTL3	protein_coding	Homo sapiens exostosin-like glycosyltransferase 3 (EXTL3)	2393	2472	2522	3316	3.76977173924945	3.64154602908752	4.0866139474095	3.85199883711245	0.0822035722787089	0.541824460436759	0.793483581670269
ENSG00000012660	ELOVL5	protein_coding	Homo sapiens ELOVL fatty acid elongase 5 (ELOVL5)	3129	4232	2632	4188	5.33842441478356	5.50589092972996	5.16711703022744	5.17672169288105	-0.301120710527272	0.00725253691676337	0.06418052343437
ENSG00000012822	CALCOCO1	protein_coding	Homo sapiens calcium binding and coiled-coil domain 1 (CALCOCO1)	830	1095	1526	2062	3.86987140617771	3.89820835250872	4.5668151540109	4.46532151358055	0.727804203050878	1.24348223945712e-07	6.8728738692706e-06
ENSG00000012963	UBR7	protein_coding	Homo sapiens ubiquitin protein ligase E3 component n-recognin 7 (putative) (UBR7)	2875	3556	1985	3101	4.94392132655349	4.85549144310187	4.43895814789755	4.47961860846942	-0.532264745026199	3.7867648641567e-08	2.40664138189353e-06
ENSG00000012983	MAP4K5	protein_coding	Homo sapiens mitogen-activated protein kinase kinase kinase kinase 5 (MAP4K5)	2703	3364	3094	4914	4.71094415457587	4.69041709553247	4.97223312380739	4.90159099190337	0.20464919307041	0.0328410198927801	0.179764273387085
ENSG00000013016	EHD3	protein_coding	Homo sapiens EH-domain containing 3 (EHD3), mRNA.	479	505	374	560	1.91073266190291	1.70487196445635	1.61823865559545	1.55090066464752	-0.272517205244424	0.139316872551569	0.418817535276024
ENSG00000013275	PSMC4	protein_coding	Homo sapiens proteasome (prosome, macropain) 26S subunit, ATPase, 4 (PSMC4)	2820	3182	2616	4237	6.122258567812	6.01368556992865	6.03913839390696	6.09296850932414	-0.0130264482270832	0.899335278937101	0.963008870195141
ENSG00000013288	MAN2B2	protein_coding	Homo sapiens mannosidase, alpha, class 2B, member 2 (MAN2B2), mRNA.,	442	383	332	465	1.56071495447448	0.970853654340484	1.03562390973072	1.0496307677246	-0.250000589684356	0.301186916379213	0.617523127515004
ENSG00000013306	SLC25A39	protein_coding	Homo sapiens solute carrier family 25, member 39 (SLC25A39)	3219	3050	2614	3432	6.30286736097287	5.90665012639538	5.96624587322494	5.71890955437923	-0.238238277499769	0.120139562603305	0.384942386292684
ENSG00000013374	NUB1	protein_coding	Homo sapiens negative regulator of ubiquitin-like proteins 1 (NUB1)	1994	2399	1886	3178	5.44658708530688	5.43295940727611	5.38439523838807	5.72628628972067	-0.000643255107529018	0.995501385601651	0.998102406879633
ENSG00000013375	PGM3	protein_coding	Homo sapiens phosphoglucomutase 3 (PGM3)	4172	4815	4588	6050	5.33592624092836	5.38543103719352	5.56985560833095	5.21761848535105	0.0689706955683415	0.524086829107581	0.783966582440285
ENSG00000013392	RWDD2A	protein_coding	Homo sapiens RWD domain containing 2A (RWDD2A), mRNA.,	328	453	289	490	1.93357263826102	2.18269229751619	1.74846123300404	1.95233356636969	-0.201504910461315	0.340658120588849	0.651450597414008
ENSG00000013441	CLK1	protein_coding	Homo sapiens CDC-like kinase 1 (CLK1)	1592	2191	1895	2792	4.8094144442359	4.95559179175399	5.13791332208841	5.03738222200308	0.129535362776171	0.295266065877521	0.611236394806143
ENSG00000013503	POLR3B	protein_coding	Homo sapiens polymerase (RNA) III (DNA directed) polypeptide B (POLR3B)	1536	1680	1574	2363	3.67129337248158	3.53605290024021	3.75808993420181	3.8011586560937	0.096140478054837	0.406109556953182	0.706784605710113
ENSG00000013523	ANGEL1	protein_coding	Homo sapiens angel homolog 1 (Drosophila) (ANGEL1), mRNA.	801	1011	594	773	2.98732086592925	3.23725777090037	2.75274859140713	2.4032677223393	-0.575531293597054	0.000321876258849632	0.00567372151410081
ENSG00000013561	RNF14	protein_coding	Homo sapiens ring finger protein 14 (RNF14)	2124	2831	2639	3862	4.99004721957379	4.94392132655349	5.22226360352835	5.28762004411207	0.211250571914364	0.0541554762823856	0.245534943561848
ENSG00000013563	DNASE1L1	protein_coding	Homo sapiens deoxyribonuclease I-like 1 (DNASE1L1)	272	280	238	323	2.38404980679516	1.91838623444635	2.06004738366994	1.61353165291793	-0.162780424619611	0.492674709332619	0.763962067110637
ENSG00000013573	DDX11	protein_coding	Homo sapiens DEAD/H (Asp-Glu-Ala-Asp/His) box helicase 11 (DDX11)	2617	3291	2686	3879	5.42425028608405	5.67666233485797	5.71890955437923	5.54349588342577	-0.0301209220576983	0.757785267823788	0.909625691261706
ENSG00000013583	HEBP1	protein_coding	Homo sapiens heme binding protein 1 (HEBP1), mRNA.	153	176	128	184	2.31034012061215	2.23266075679027	2.0703893278914	1.96716860753263	-0.2639150612075	0.356260070977638	0.664434710585117
ENSG00000013810	TACC3	protein_coding	Homo sapiens transforming, acidic coiled-coil containing protein 3 (TACC3), mRNA.	2971	2789	1697	3167	5.41447383643093	5.22110372536788	4.71424551766612	5.18348651445939	-0.479826930868998	0.00523088709110819	0.0502442497911747
ENSG00000014123	UFL1	protein_coding	Homo sapiens UFM1-specific ligase 1 (UFL1), mRNA.,	2507	2793	2433	3488	4.38266725274504	4.27127625917593	4.3819754785573	4.25247621413522	-0.0285971453281543	0.782956779745106	0.919831418084766
ENSG00000014138	POLA2	protein_coding	Homo sapiens polymerase (DNA directed), alpha 2, accessory subunit (POLA2), mRNA.	2205	2499	1803	2704	5.64904056563445	5.55612281784117	5.40156220725607	5.36176835941915	-0.255248472608011	0.0127932918301677	0.0948696410646435
ENSG00000014164	ZC3H3	protein_coding	Homo sapiens zinc finger CCCH-type containing 3 (ZC3H3), mRNA.	266	222	167	252	1.58976348698498	1.02856915219677	1	0.918386234446348	-0.431893311982885	0.143919810879106	0.426656821160695
ENSG00000014216	CAPN1	protein_coding	Homo sapiens calpain 1, (mu/I) large subunit (CAPN1)	1329	1206	947	1236	4.43562859405209	3.96716860753263	4.02059109477325	3.78868571061353	-0.403699451650992	0.0306812828714969	0.171101604863534
ENSG00000014641	MDH1	protein_coding	Homo sapiens malate dehydrogenase 1, NAD (soluble) (MDH1)	6424	7783	5302	7453	7.6577114522818	7.67976157351685	7.42307387908937	7.26781666929339	-0.336041182333574	0.000115337931547273	0.00243804867919161
ENSG00000014824	SLC30A9	protein_coding	Homo sapiens solute carrier family 30 (zinc transporter), member 9 (SLC30A9), mRNA.,	5580	6892	5548	8372	5.87356715162175	5.98230913012977	5.96301164759943	5.95233356636969	-0.0307685129709596	0.703332412843671	0.883618704463601
ENSG00000014919	COX15	protein_coding	Homo sapiens cytochrome c oxidase assembly homolog 15 (yeast) (COX15), nuclear gene encoding mitochondrial protein	2356	2868	2381	3485	5.08618931310448	5.11186596386756	5.1101961777542	5.03430376776804	-0.0188410486442344	0.843721083733773	0.943382291807246
ENSG00000015133	CCDC88C	nonsense_mediated_decay	Homo sapiens coiled-coil domain containing 88C (CCDC88C), mRNA.,	797	682	419	572	2.31324585178756	2.27500704749987	1.51096191927738	2.09423606984577	-0.775694787377831	0.000529346327958954	0.00837960376443761
ENSG00000015153	YAF2	protein_coding	Homo sapiens YY1 associated factor 2 (YAF2)	892	1088	1016	1514	4.05918219921169	3.83187724119167	4.15785216914174	4.32481060342048	0.165180153590376	0.185566455931518	0.487420227783069
ENSG00000015171	ZMYND11	protein_coding	Homo sapiens zinc finger, MYND-type containing 11 (ZMYND11)	2517	3166	3043	4351	4.60584986719498	4.68032435684402	4.99186193055632	5.02502879449152	0.198881794788501	0.042859699570267	0.213057134601586
ENSG00000015475	BID	protein_coding	Homo sapiens BH3 interacting domain death agonist (BID)	1253	1306	908	1210	4.93828579188405	4.19692173382033	3.98002530023873	3.74523733212975	-0.455672813815255	0.00258913839354139	0.0294958263802218
ENSG00000015479	MATR3	protein_coding	Homo sapiens matrin 3 (MATR3)	36208	43715	36910	54106	9.05547225130844	9.08674662000235	9.13473433610102	9.15524832236901	0.00108660896352679	0.987549624700316	0.996074137970916
ENSG00000015532	XYLT2	protein_coding	Homo sapiens xylosyltransferase II (XYLT2), mRNA.,	940	853	714	852	3.41683974191283	3.15380533607904	3.20320115631661	2.86987140617771	-0.370910191656296	0.0816569788711933	0.312391595778689
ENSG00000015568	RGPD5	protein_coding	Homo sapiens RANBP2-like and GRIP domain containing 6 (RGPD6)	275	513	299	421	2.81966818349646	2.76128527336162	2.93357263826102	2.75274859140713	-0.286167798475376	0.308073392585927	0.623024702773773
ENSG00000015676	NUDCD3	protein_coding	Homo sapiens NudC domain containing 3 (NUDCD3), mRNA.,	2410	2642	2488	3471	5.34056226902641	5.27314285930808	5.42794133250948	5.42189651204225	0.052591128130107	0.636040028813361	0.848638883045628
ENSG00000016082	ISL1	protein_coding	Homo sapiens ISL LIM homeobox 1 (ISL1), mRNA.	373	454	343	603	2.29278174922785	2.31903981556254	2.24488705912353	2.38956681176273	-0.0155657772286529	0.936838265511158	0.978179905942554
ENSG00000016391	CHDH	protein_coding	Homo sapiens choline dehydrogenase (CHDH), nuclear gene encoding mitochondrial protein, mRNA.	517	653	482	642	1.22650852980868	1.28688114778816	1.16349873228288	0.941106310946431	-0.229985404539203	0.186054168699605	0.488249129861807
ENSG00000016864	GLT8D1	protein_coding	Homo sapiens glycosyltransferase 8 domain containing 1 (GLT8D1)	1455	1778	1539	2288	5.26416107128808	5.2460279805281	5.42492208821069	5.32912359629157	0.0553452176656175	0.606918629998285	0.831667886300833
ENSG00000017260	ATP2C1	protein_coding	Homo sapiens ATPase, Ca++ transporting, type 2C, member 1 (ATP2C1)	3875	5029	4086	6290	5.5341861390901	5.60969587286274	5.4708621994137	5.67185946824748	0.0317253769530147	0.73767477640962	0.899946668863364
ENSG00000017797	RALBP1	protein_coding	Homo sapiens ralA binding protein 1 (RALBP1), mRNA.	3771	4359	4408	6168	4.96301164759943	4.93451650158608	5.23764019503539	5.26978123827438	0.196725297929276	0.0366297753381821	0.192508527923524
ENSG00000018189	RUFY3	protein_coding	Homo sapiens RUN and FYVE domain containing 3 (RUFY3)	1286	1792	1650	2149	4.29204549249286	4.38750040648099	4.67919857056692	4.44294349584873	0.142016017926992	0.336447927445209	0.648246198758538
ENSG00000018236	CNTN1	protein_coding	Homo sapiens contactin 1 (CNTN1)	946	1108	1001	1353	2.90496571868403	2.83995958748953	3.03562390973072	2.91456452349394	0.0188285088626892	0.890464162719465	0.961281133805337
ENSG00000018408	WWTR1	protein_coding	Homo sapiens WW domain containing transcription regulator 1 (WWTR1)	1137	1521	1169	1850	3.58976348698498	3.4369613378336	3.81044310384517	3.70597790168252	-0.00727049076895698	0.955544544456027	0.983176694132791
ENSG00000018510	AGPS	protein_coding	Homo sapiens alkylglycerone phosphate synthase (AGPS), mRNA.,	5319	6635	5866	8126	4.67694435910691	4.72683121703249	4.83187724119167	4.69097573834328	0.0505587749942797	0.588285936125891	0.820793855046114
ENSG00000018610	CXorf56	protein_coding	Homo sapiens chromosome X open reading frame 56 (CXorf56)	1271	1443	2132	3156	4.53729606709084	4.48607074373567	5.30524096595448	5.31614574229336	0.770794698499013	7.48934949685823e-13	1.33823390187697e-10
ENSG00000018699	TTC27	protein_coding	Homo sapiens tetratricopeptide repeat domain 27 (TTC27)	1296	1486	1173	1886	4.04001567884788	3.98550043030489	3.92219784839637	4.00450139223494	-0.0649571065555798	0.589531919378832	0.821282915113173
ENSG00000018869	ZNF582	protein_coding	Homo sapiens zinc finger protein 582 (ZNF582), mRNA.,	206	295	175	278	1.94110631094643	2.17951105027151	1.76128527336162	1.79493566280354	-0.332844832438992	0.191593376930095	0.495960311307036
ENSG00000019144	PHLDB1	protein_coding	Homo sapiens pleckstrin homology-like domain, family B, member 1 (PHLDB1)	551	554	546	770	2.3305584000308	2.07382023329167	2.51096191927738	2.37573453858316	0.0599339669045158	0.740968302407621	0.900931258072801
ENSG00000019485	PRDM11	protein_coding	Homo sapiens PR domain containing 11 (PRDM11)	99	105	145	217	0.782408564927373	0.344828496997441	1.62293035092018	1.27500704749987	0.631132444501817	0.0428923206928358	0.213138068997086
ENSG00000019549	SNAI2	protein_coding	Homo sapiens snail family zinc finger 2 (SNAI2), mRNA.	303	464	401	585	2.39231742277876	2.73335434061383	2.83794324189103	2.73984810269933	0.189509823847561	0.381766090710331	0.686268897976259
ENSG00000019995	ZRANB1	protein_coding	Homo sapiens zinc finger, RAN-binding domain containing 1 (ZRANB1), mRNA.,	3043	3682	3484	5388	4.32912359629157	4.36597242759338	4.56193705962243	4.55887985347544	0.20588380521014	0.019747292308484	0.128876062053745
ENSG00000020129	NCDN	protein_coding	Homo sapiens neurochondrin (NCDN)	1427	1119	848	1097	4.16510798514454	3.52982094652869	3.44360665147561	3.11603199344711	-0.584174385995128	0.0106703077804032	0.0838454787274572
ENSG00000020181	GPR124	protein_coding	Homo sapiens G protein-coupled receptor 124 (GPR124), mRNA.,	326	255	303	363	1.15055967657538	0.411426245726465	1.50080205305716	0.903038270112912	0.0122494960938976	0.967529324043723	0.988057034590646
ENSG00000020256	ZFP64	protein_coding	Homo sapiens ZFP64 zinc finger protein (ZFP64)	1214	1160	920	1507	4.26228280642066	3.96809075204526	4.0686708106651	3.97361127551947	-0.183947755489597	0.26798145947155	0.582397560371026
ENSG00000020426	MNAT1	processed_transcript	Homo sapiens menage a trois homolog 1, cyclin H assembly factor (Xenopus laevis) (MNAT1)	1242	1605	1365	2156	5.73172632271578	5.81890167588564	5.92362461136832	5.93899143877554	0.113764239097015	0.343565596851849	0.653942747021088
ENSG00000020577	SAMD4A	protein_coding	Homo sapiens sterile alpha motif domain containing 4A (SAMD4A)	823	1029	847	1280	2.46205231879643	2.38404980679516	2.63459326844576	2.54843662469604	0.0108544802683711	0.934420304154905	0.976808546579918
ENSG00000020922	MRE11A	protein_coding	Homo sapiens MRE11 meiotic recombination 11 homolog A (S. cerevisiae) (MRE11A)	2948	3488	3220	4773	5.34269695998193	5.31542131594578	5.50303064564116	5.40735275114004	0.123171499286959	0.165256652041262	0.459149863929386
ENSG00000021300	PLEKHB1	protein_coding	Homo sapiens pleckstrin homology domain containing, family B (evectins) member 1 (PLEKHB1)	181	176	102	175	2.62527048937469	1.90303827011291	1.25701061820602	1.33913738491959	-0.584386213898308	0.0595005991035134	0.259227059020116
ENSG00000021355	SERPINB1	protein_coding	Homo sapiens serpin peptidase inhibitor, clade B (ovalbumin), member 1 (SERPINB1)	260	316	213	324	2.31903981556254	2.42492208821069	2.20789285164133	1.97085365434048	-0.292399808399771	0.185887484959519	0.487968676557046
ENSG00000021574	SPAST	protein_coding	Homo sapiens spastin (SPAST)	2479	3030	2819	3708	4.07553263116736	4.09254574154357	4.30305008468167	4.05658352836637	0.0738554121102465	0.521718939334982	0.782218602837414
ENSG00000021762	OSBPL5	protein_coding	Homo sapiens oxysterol binding protein-like 5 (OSBPL5)	297	285	179	228	2.30451104180995	2.0703893278914	1.89530262133331	1.67355642399014	-0.698587421196906	0.00885570477482519	0.0734353547888237
ENSG00000021776	AQR	protein_coding	Homo sapiens aquarius homolog (mouse) (AQR), mRNA.	2885	3197	2825	4349	4.3110671022556	4.19692173382033	4.32984117653063	4.30961277245412	0.0397553141080799	0.688506673476825	0.876525575720448
ENSG00000021826	CPS1	protein_coding	Homo sapiens carbamoyl-phosphate synthase 1, mitochondrial (CPS1), nuclear gene encoding mitochondrial protein	1341	1630	2278	3272	3.51096191927738	3.48800077083407	4.43829285157915	4.21800615028443	0.717940165083986	9.22441922707048e-12	1.23796393809264e-09
ENSG00000022267	FHL1	protein_coding	Homo sapiens four and a half LIM domains 1 (FHL1)	5044	6282	7857	11904	6.32264926213102	6.3403842354554	6.99650173505565	6.93369065495223	0.613706092499332	2.4962312717347e-14	6.26170013625143e-12
ENSG00000022277	RTFDC1	protein_coding	Homo sapiens replication termination factor 2 domain containing 1 (RTFDC1), mRNA.,	2345	2732	2275	3430	5.74065777162389	5.77452352959023	5.79727243202997	5.85124932023306	-0.0243484528973709	0.798832323508943	0.924513685277597
ENSG00000022567	SLC45A4	protein_coding	Homo sapiens solute carrier family 45, member 4 (SLC45A4), mRNA.	325	373	305	408	2.51853513898218	3.09085343045111	2.96347412397489	3.09761079662642	-0.147602632964036	0.476620094088674	0.753650596392166
ENSG00000022840	RNF10	protein_coding	Homo sapiens ring finger protein 10 (RNF10), mRNA.,	3126	3698	3169	4803	5.8646814055726	6.07296327155522	6.10475598696226	6.11956368441736	0.0318998262921775	0.71669435842526	0.889661325780271
ENSG00000022976	ZNF839	protein_coding	Homo sapiens zinc finger protein 839 (ZNF839)	710	720	421	601	3.45154083301783	3.06004738366994	2.48542682717024	2.44095219802964	-0.678360963619075	0.000141285176578786	0.00287956850514638
ENSG00000023041	ZDHHC6	protein_coding	Homo sapiens zinc finger, DHHC-type containing 6 (ZDHHC6), mRNA.,	1438	1905	1359	2249	4.73335434061383	4.93073733756289	4.71699089440494	4.91695427895322	-0.0874531057483497	0.495531964724811	0.765480690178877
ENSG00000023171	GRAMD1B	protein_coding	Homo sapiens GRAM domain containing 1B (GRAMD1B), mRNA.,	541	693	511	680	1.64154602908752	1.79493566280354	1.46988597627446	1.41683974191283	-0.222282816220029	0.196191315581509	0.502576496552475
ENSG00000023191	RNH1	protein_coding	Homo sapiens ribonuclease/angiogenin inhibitor 1 (RNH1)	1907	1332	1057	1194	5.21916852046216	4.50969584193339	4.41345868800798	4.09169983413681	-0.708318519906533	0.00851053710120821	0.0715279935232989
ENSG00000023228	NDUFS1	protein_coding	Homo sapiens NADH dehydrogenase (ubiquinone) Fe-S protein 1, 75kDa (NADH-coenzyme Q reductase) (NDUFS1), nuclear gene encoding mitochondrial protein	7427	8639	8352	11257	6.09908476089186	6.07167687375186	6.28021399581062	6.114367024952	0.110694788339265	0.250434235650354	0.562908905627229
ENSG00000023287	RB1CC1	protein_coding	Homo sapiens RB1-inducible coiled-coil 1 (RB1CC1)	5985	7186	7427	10621	5.29755828116819	5.19731499947382	5.62205181945638	5.50620838930674	0.27107621950491	0.00096775824347114	0.0135444619397399
ENSG00000023318	ERP44	protein_coding	Homo sapiens endoplasmic reticulum protein 44 (ERP44), mRNA.,	1676	2218	1499	2378	3.58976348698498	3.72027846523333	3.47118746038699	3.4944156103975	-0.198194729180155	0.0960182328440082	0.341084376148487
ENSG00000023330	ALAS1	protein_coding	Homo sapiens aminolevulinate, delta-, synthase 1 (ALAS1), nuclear gene encoding mitochondrial protein	958	1006	1033	1614	4.02147972741045	3.76234881564413	4.16108148227718	4.14404636961671	0.227280909897507	0.105275230002425	0.357327634699877
ENSG00000023516	AKAP11	protein_coding	Homo sapiens A kinase (PRKA) anchor protein 11 (AKAP11), mRNA.	1592	2082	1821	2742	2.46727948045998	2.58014548442338	2.70265754339091	2.6507645591169	0.126937689135634	0.257425781763733	0.571453692533378
ENSG00000023572	GLRX2	protein_coding	Homo sapiens glutaredoxin 2 (GLRX2)	333	458	387	578	4.29057185085208	4.47897180503294	4.55336050333533	4.48284828306847	0.104668943915622	0.588944792858366	0.821100323300807
ENSG00000023608	SNAPC1	protein_coding	Homo sapiens small nuclear RNA activating complex, polypeptide 1, 43kDa (SNAPC1), mRNA.	715	760	783	1207	3.26303440583379	3.07895134139482	3.4369613378336	3.41818994794577	0.23144904159605	0.121364400240782	0.387249813292749
ENSG00000023697	DERA	protein_coding	Homo sapiens deoxyribose-phosphate aldolase (putative) (DERA), mRNA.	741	884	573	889	4.39848719001897	4.28466218548317	4.0686708106651	4.05050169744673	-0.347257938787477	0.01561056545527	0.109593227017514
ENSG00000023734	STRAP	protein_coding	Homo sapiens serine/threonine kinase receptor associated protein (STRAP), mRNA.,	5057	6795	5086	8178	6.71986792834437	6.92682967839631	6.77412814429358	6.77834001128552	-0.0305380844631991	0.770949704805965	0.914788315245066
ENSG00000023902	PLEKHO1	protein_coding	Homo sapiens pleckstrin homology domain containing, family O member 1 (PLEKHO1), mRNA.	723	809	675	974	4.13586316536868	3.87676249078156	4.01792190799726	3.81147103052984	-0.0830040153303154	0.571141991017395	0.811459616901666
ENSG00000023909	GCLM	protein_coding	Homo sapiens glutamate-cysteine ligase, modifier subunit (GCLM), mRNA.,	1831	2264	2200	2889	4.00898878322726	4.10601323762212	4.58976348698498	4.27351588970212	0.143499195478528	0.238458750033657	0.551597080233911
ENSG00000024048	UBR2	protein_coding	Homo sapiens ubiquitin protein ligase E3 component n-recognin 2 (UBR2)	2652	3170	3531	4809	3.68369645430652	3.66220549965362	4.18745105402733	3.99276843076892	0.341564379642023	0.000940657789724782	0.0132504753878726
ENSG00000024526	DEPDC1	protein_coding	Homo sapiens DEP domain containing 1 (DEPDC1)	7888	9546	8347	10939	6.16309613843601	6.34607044078517	6.24031432933371	6.22650852980868	-0.0246026260619813	0.811809887540315	0.929125925513369
ENSG00000024862	CCDC28A	protein_coding	Homo sapiens coiled-coil domain containing 28A (CCDC28A), mRNA.	915	1031	1077	1492	4.50207595604579	4.40122086216022	4.77925972037238	4.60762622084549	0.21745507070589	0.105926233860319	0.358139397219803
ENSG00000025039	RRAGD	protein_coding	Homo sapiens Ras-related GTP binding D (RRAGD), mRNA.,	1860	2255	1999	2734	4.60762622084549	4.70321146739115	4.76075320806299	4.67016051412663	0.0248025144390519	0.824395793871477	0.935234420344207
ENSG00000025156	HSF2	protein_coding	Homo sapiens heat shock transcription factor 2 (HSF2)	2914	3660	3531	5255	5.64299031296116	5.6906964439777	5.94438996227009	6.01055607837421	0.232041920066433	0.0110513011188495	0.0860615951010586
ENSG00000025293	PHF20	protein_coding	Homo sapiens PHD finger protein 20 (PHF20), mRNA.,	1748	2006	1900	3026	3.99367436175058	3.71259578044703	4.05831649559082	4.19849415363908	0.191192498113127	0.0741566743163209	0.295358674742623
ENSG00000025423	HSD17B6	protein_coding	Homo sapiens hydroxysteroid (17-beta) dehydrogenase 6 (HSD17B6), mRNA.	166	175	183	290	2.4276061727819	2.10433665981474	2.52356195605701	2.54596836910529	0.268023151971821	0.311571679491266	0.626440669822629
ENSG00000025434	NR1H3	processed_transcript	Homo sapiens nuclear receptor subfamily 1, group H, member 3 (NR1H3)	102	85	49	90	1.87578006306849	1.83995958748953	0.6959938131099	0.985500430304885	-0.663225981082272	0.131711299225344	0.404405416141395
ENSG00000025770	NCAPH2	protein_coding	Homo sapiens non-SMC condensin II complex, subunit H2 (NCAPH2)	1752	1646	1175	1407	5.17990909001493	4.8801957289431	4.76500424625004	4.63865311646611	-0.570026616718066	0.0022032795326098	0.0259148586324277
ENSG00000025772	TOMM34	protein_coding	Homo sapiens translocase of outer mitochondrial membrane 34 (TOMM34), nuclear gene encoding mitochondrial protein, mRNA.	1384	1568	1352	2299	4.60050764534579	4.5077946401987	4.60880924267552	4.73226919950145	0.0962508532461909	0.453367955814383	0.739381006797591
ENSG00000025796	SEC63	protein_coding	Homo sapiens SEC63 homolog (S. cerevisiae) (SEC63), mRNA.,	3158	4513	2771	4945	5.37051305246041	5.5478199565777	5.25776496857139	5.46172499150271	-0.195177783257272	0.173954613885308	0.472715921429809
ENSG00000025800	KPNA6	protein_coding	Homo sapiens karyopherin alpha 6 (importin alpha 7) (KPNA6), mRNA.,	5292	6470	5914	8545	4.85049941375812	4.89141918684608	5.09043004232162	4.95373084981149	0.114035671949264	0.169592919830183	0.465540634006268
ENSG00000026025	VIM	protein_coding	Homo sapiens vimentin (VIM), mRNA.	14876	17638	9880	15824	8.17926221965276	8.15086426752782	7.62782567696828	7.66796306639716	-0.539220610396651	1.39714303368157e-11	1.78669938542572e-09
ENSG00000026103	FAS	protein_coding	Homo sapiens Fas cell surface death receptor (FAS)	641	734	660	904	3.53729606709084	3.41278152533848	3.52606881166759	3.54101915313356	0.00471756775812227	0.975667783903093	0.990628985228609
ENSG00000026297	RNASET2	protein_coding	Homo sapiens ribonuclease T2 (RNASET2), mRNA.	626	729	634	1064	4.63633460244218	4.65133876610593	4.76075320806299	4.82629424549963	0.119184399266287	0.441653537856178	0.730425045719599
ENSG00000026508	CD44	protein_coding	Homo sapiens CD44 molecule (Indian blood group) (CD44)	124	193	225	420	1.40053792958373	1.06350294230616	1.87578006306849	2.27202318906105	0.819886057901957	0.00473316418195988	0.0467683966027988
ENSG00000026559	KCNG1	protein_coding	Homo sapiens potassium voltage-gated channel, subfamily G, member 1 (KCNG1), mRNA.	160	132	105	120	1.44890095114513	0.722466024471091	0.831877241191673	0.400537929583729	-0.553031735600172	0.14550336161449	0.42951041446302
ENSG00000026652	AGPAT4	protein_coding	Homo sapiens 1-acylglycerol-3-phosphate O-acyltransferase 4 (AGPAT4), mRNA.,	1228	1410	1396	2057	3.77188557851537	3.59454854955035	4.0036022366802	3.88947354253111	0.198053722712875	0.0836474396984871	0.31595785202266
ENSG00000026950	BTN3A1	protein_coding	Homo sapiens butyrophilin, subfamily 3, member A1 (BTN3A1)	183	272	274	538	1.33342373372519	1.72683121703249	2.03562390973072	2.31324585178756	0.621901390025853	0.0200763126062241	0.129633366745312
ENSG00000027001	MIPEP	protein_coding	Homo sapiens mitochondrial intermediate peptidase (MIPEP), nuclear gene encoding mitochondrial protein, mRNA.,	1414	1657	1488	2164	4.54287709935414	4.40871186102943	4.69432306012539	4.44294349584873	0.0624922093074405	0.571222278390692	0.811459616901666
ENSG00000027075	PRKCH	protein_coding	Homo sapiens protein kinase C, eta (PRKCH), mRNA.	485	587	537	793	2.57046293102604	2.54843662469604	2.85798099512757	2.67355642399014	0.123338407285326	0.437665390848587	0.727249344997321
ENSG00000027697	IFNGR1	protein_coding	Homo sapiens interferon gamma receptor 1 (IFNGR1), mRNA.,	1805	2388	1998	2784	5.12722055048807	5.29020320512607	5.35402893805439	5.19219416528334	0.0153355768058217	0.897134070697296	0.962405356209736
ENSG00000027847	B4GALT7	protein_coding	Homo sapiens xylosylprotein beta 1,4-galactosyltransferase, polypeptide 7 (B4GALT7), mRNA.,	348	312	233	335	3.15380533607904	2.6667565918848	2.30451104180995	2.61588707391606	-0.418184900922997	0.0975943601838886	0.343655227300514
ENSG00000028116	VRK2	protein_coding	Homo sapiens vaccinia related kinase 2 (VRK2)	714	979	774	1155	3.83693401132109	4.02768487693716	3.97085365434048	3.90592847817313	0.00633875489943707	0.966496999799065	0.987644274485073
ENSG00000028203	VEZT	protein_coding	Homo sapiens vezatin, adherens junctions transmembrane protein (VEZT)	2870	3477	3314	4733	5.28946563095822	5.29204549249286	5.62058641045188	5.41717741190639	0.159482177953224	0.086689438767724	0.322802466253552
ENSG00000028310	BRD9	retained_intron	Homo sapiens bromodomain containing 9 (BRD9)	2514	3136	2317	3665	5.27649666564036	5.38024459047818	5.23342794374847	5.38956681176273	-0.11264064937199	0.255790879090655	0.569958357850787
ENSG00000028528	SNX1	protein_coding	Homo sapiens sorting nexin 1 (SNX1)	1706	2023	1440	2516	4.64443315240625	4.61647532878288	4.30742852519225	4.56985560833095	-0.126133332399598	0.324629175520744	0.636899034468898
ENSG00000028839	TBPL1	protein_coding	Homo sapiens TBP-like 1 (TBPL1)	1391	1689	1467	2161	5.65420637794429	5.72191944555154	5.87897051015108	5.84473714406068	0.0490864723997413	0.653545539300918	0.857588103127593
ENSG00000029153	ARNTL2	protein_coding	Homo sapiens aryl hydrocarbon receptor nuclear translocator-like 2 (ARNTL2)	1474	1754	1437	1922	4.04875931191986	3.97727992349992	3.96162332828694	3.8972404255748	-0.117897216837564	0.343113084635625	0.653653728054198
ENSG00000029363	BCLAF1	protein_coding	Homo sapiens BCL2-associated transcription factor 1 (BCLAF1)	29321	33945	34183	51265	8.36985903592947	8.3175482840351	8.63375813381121	8.7515440590891	0.24123856547487	0.000624069548882808	0.0095656441781755
ENSG00000029364	SLC39A9	processed_transcript	Homo sapiens solute carrier family 39 (zinc transporter), member 9 (SLC39A9)	4178	5060	3254	4466	5.15785216914174	5.21567859660793	4.93922657772821	4.7371459197762	-0.436337114472424	8.87922010956691e-06	0.000276421353482556
ENSG00000029639	TFB1M	protein_coding	Homo sapiens transcription factor B1, mitochondrial (TFB1M), nuclear gene encoding mitochondrial protein, mRNA.,	688	789	550	922	4.44956137461324	4.42088657497553	4.12515513132229	4.38266725274504	-0.211810061127324	0.176347724120596	0.475952765038082
ENSG00000029725	RABEP1	protein_coding	Homo sapiens rabaptin, RAB GTPase binding effector protein 1 (RABEP1)	7232	8819	9186	14196	6.08809918399721	6.15623479785027	6.44526320814044	6.50287157457414	0.349374723739612	5.69949002057546e-06	0.000193368871262248
ENSG00000029993	HMGB3	protein_coding	Homo sapiens high mobility group box 3 (HMGB3), mRNA.,	4109	4996	5701	9595	6.74685018309805	6.77820857639809	7.3500551772045	7.58248073524094	0.542916965990357	5.02331443366779e-08	3.09076006946994e-06
ENSG00000030066	NUP160	protein_coding	Homo sapiens nucleoporin 160kDa (NUP160), mRNA.,	6152	6845	5637	8474	5.56285295958392	5.51222688651396	5.5033487351675	5.43061981095978	-0.0764712615799437	0.382629421946648	0.686419430198685
ENSG00000030110	BAK1	protein_coding	Homo sapiens BCL2-antagonist/killer 1 (BAK1), mRNA.,	636	626	630	701	3.4262647547021	3.14404636961671	3.45549162062847	2.96716860753263	-0.0841966762455247	0.706775554045834	0.884600011933833
ENSG00000030582	GRN	retained_intron	Homo sapiens granulin (GRN), mRNA.	2848	2340	1784	2296	5.82222027162153	5.44757919654888	5.31433399391901	5.23150921086705	-0.53866409880339	0.00669781032951805	0.0607131604852213
ENSG00000031003	FAM13B	protein_coding	Homo sapiens family with sequence similarity 13, member B (FAM13B)	1769	2319	1974	2951	3.76128527336162	3.99638874644762	4.03033607837096	4.02591469875079	0.0841858761005703	0.445402242935498	0.733482506074497
ENSG00000031691	CENPQ	protein_coding	Homo sapiens centromere protein Q (CENPQ), mRNA.	775	1041	912	1419	4.03298241669943	4.18507363787676	4.30961277245412	4.30524096595448	0.17155179868151	0.226406468806121	0.540788496448826
ENSG00000031698	SARS	protein_coding	Homo sapiens seryl-tRNA synthetase (SARS)	4783	5705	5350	9143	6.64024493622235	6.62614706360372	6.85162412734689	6.97142859359047	0.257798408564774	0.0124025416858555	0.093258420436734
ENSG00000031823	RANBP3	protein_coding	Homo sapiens RAN binding protein 3 (RANBP3)	2451	2352	2059	2829	6.16952419715	6.12474169241965	6.12866458654003	6.21451341008002	-0.166330127261128	0.26068912996153	0.574979541971287
ENSG00000032219	ARID4A	protein_coding	Homo sapiens AT rich interactive domain 4A (RBP1-like) (ARID4A)	977	1100	916	1431	3.09592441999854	2.79701297783614	3.16832111573972	3.16188768237689	-0.0227569492741329	0.861021685016181	0.949219646665912
ENSG00000032389	TSSC1	protein_coding	Homo sapiens tumor suppressing subtransferable candidate 1 (TSSC1), mRNA.	623	594	451	677	3.97085365434048	3.58736499093646	3.44493204894218	3.44625622988956	-0.313279434983326	0.104821160409215	0.356528609224981
ENSG00000032444	PNPLA6	protein_coding	Homo sapiens patatin-like phospholipase domain containing 6 (PNPLA6)	571	395	1020	1137	3.07210580048042	2.90496571868403	4.49121175600309	4.28983446517751	0.97810855231258	0.000811372533943414	0.0117334183289999
ENSG00000032742	IFT88	protein_coding	Homo sapiens intraflagellar transport 88 homolog (Chlamydomonas) (IFT88)	685	804	629	954	3.5957423394744	3.58856473740135	3.30888505741176	3.38543103719352	-0.104532852079211	0.466455118054657	0.747180381286048
ENSG00000033011	ALG1	protein_coding	Homo sapiens ALG1, chitobiosyldiphosphodolichol beta-mannosyltransferase (ALG1), mRNA.	540	574	510	888	3.53605290024021	3.78135971352466	3.77610398807316	3.87578006306849	0.111092260853018	0.539006071002273	0.791747700367634
ENSG00000033030	ZCCHC8	protein_coding	Homo sapiens zinc finger, CCHC domain containing 8 (ZCCHC8), mRNA.	1151	1592	1380	2117	3.97361127551947	4.15055967657538	4.30012372456901	4.24412594328373	0.16543637107577	0.21378647815976	0.525264799607443
ENSG00000033050	ABCF2	protein_coding	Homo sapiens ATP-binding cassette, sub-family F (GCN20), member 2 (ABCF2), nuclear gene encoding mitochondrial protein	4111	4744	3730	5713	5.63691458035588	5.61412086878925	5.61058195849253	5.60910484661896	-0.102619570254812	0.23587634065685	0.548639619744642
ENSG00000033100	CHPF2	protein_coding	Homo sapiens chondroitin polymerizing factor 2 (CHPF2), mRNA.	957	855	724	889	3.18269229751619	2.98732086592925	2.97269265400426	2.64154602908752	-0.348340050095956	0.0985687936057863	0.345162776857416
ENSG00000033122	LRRC7	protein_coding	Homo sapiens leucine rich repeat containing 7 (LRRC7), mRNA.,	316	506	239	363	1.70929063572336	2.21101219348551	1.51601514700366	1.51096191927738	-0.624547680427311	0.0101627267077442	0.0810747075717531
ENSG00000033170	FUT8	protein_coding	Homo sapiens fucosyltransferase 8 (alpha (1,6) fucosyltransferase) (FUT8)	1017	1425	870	1293	3.61353165291793	3.83289001416474	3.45549162062847	3.50842865253186	-0.354914054805637	0.015282144272618	0.107635145730037
ENSG00000033178	UBA6	protein_coding	Homo sapiens ubiquitin-like modifier activating enzyme 6 (UBA6), mRNA.,	5170	5994	5592	7246	5.39985467357243	5.51790555352995	5.77030048949942	5.52732060787705	0.0301261994518624	0.785609673615672	0.920581210515432
ENSG00000033327	GAB2	protein_coding	Homo sapiens GRB2-associated binding protein 2 (GAB2)	345	386	432	670	1.19534759832222	0.879705766282288	1.34482849699744	1.43295940727611	0.393948981628654	0.0305188784794384	0.17048747361276
ENSG00000033627	ATP6V0A1	protein_coding	Homo sapiens ATPase, H+ transporting, lysosomal V0 subunit a1 (ATP6V0A1)	1893	2488	1862	2935	4.48478262307787	4.69877410890368	4.74846123300404	4.6046644151637	-0.060606937720136	0.591139210098772	0.821650158203392
ENSG00000033800	PIAS1	protein_coding	Homo sapiens protein inhibitor of activated STAT, 1 (PIAS1), mRNA.,	987	1316	1246	2029	4.07638806851284	4.26903314645524	4.42827641439251	4.52105073690096	0.312850838960273	0.0195474798866839	0.127808184281657
ENSG00000033867	SLC4A7	protein_coding	Homo sapiens solute carrier family 4, sodium bicarbonate cotransporter, member 7 (SLC4A7)	1930	2343	2313	3022	3.92789645372882	3.99819550315325	4.38335869538511	4.20006486151431	0.149875863990459	0.216399429009626	0.528500839317119
ENSG00000034053	APBA2	protein_coding	Homo sapiens amyloid beta (A4) precursor protein-binding, family A, member 2 (APBA2)	830	758	684	918	3.29425313644451	2.81966818349646	2.97636363573276	2.73984810269933	-0.178715353949474	0.361273185823241	0.668758228106077
ENSG00000034063	UHRF1	processed_transcript	Homo sapiens ubiquitin-like with PHD and ring finger domains 1 (UHRF1)	14282	14211	10934	16302	7.01044418516899	6.72655877910497	6.66177809777199	6.59663703410207	-0.266258339840914	0.020085022553839	0.129633366745312
ENSG00000034152	MAP2K3	protein_coding	Homo sapiens mitogen-activated protein kinase kinase 3 (MAP2K3)	459	474	339	512	3.17152710603881	2.95233356636969	2.82984955984469	2.84599177066457	-0.332293961429057	0.0851127837621451	0.318751407233253
ENSG00000034510	TMSB10	protein_coding	Homo sapiens thymosin beta 10 (TMSB10), mRNA.	5285	6576	4468	8540	8.93286433530552	8.97530345203848	8.73267622307331	9.02513956227851	-0.0887468682310606	0.517563963389037	0.779851558470513
ENSG00000034533	ASTE1	protein_coding	Homo sapiens asteroid homolog 1 (Drosophila) (ASTE1), mRNA.,	392	506	455	671	2.52857131887076	2.6667565918848	2.8094144442359	2.8011586560937	0.142318728714154	0.415757908407131	0.714229705947928
ENSG00000034677	RNF19A	protein_coding	Homo sapiens ring finger protein 19A, E3 ubiquitin protein ligase (RNF19A)	1280	1639	1426	2173	3.58255600301406	3.82781902461732	4.04176864995163	4.28318097894557	0.113552085243376	0.325148004760857	0.637183136762662
ENSG00000034693	PEX3	protein_coding	Homo sapiens peroxisomal biogenesis factor 3 (PEX3), mRNA.,	1461	1823	1640	2337	5.09000652990382	5.17432651517391	5.30305008468167	5.18388345903223	0.0951164067048846	0.395493234115067	0.696760365450693
ENSG00000034713	GABARAPL2	protein_coding	Homo sapiens GABA(A) receptor-associated protein-like 2 (GABARAPL2), mRNA.,	2009	2682	1375	2545	6.26434876335117	6.4245862262511	5.76155123244448	6.01010845347429	-0.471303098140714	0.00158180511649578	0.0201889099213023
ENSG00000035115	SH3YL1	protein_coding	Homo sapiens SH3 domain containing, Ysc84-like 1 (S. cerevisiae) (SH3YL1)	583	793	596	826	3.75274859140713	3.84699468696557	3.76659516172927	3.4931349223055	-0.125337952697299	0.45223572852808	0.738385635614003
ENSG00000035141	FAM136A	protein_coding	Homo sapiens family with sequence similarity 136, member A (FAM136A), mRNA.	3054	3693	2779	4344	5.94016675048282	5.93969674069176	5.84222461287724	5.85024935828633	-0.117037316689218	0.200699921076983	0.50833587777246
ENSG00000035403	VCL	protein_coding	Homo sapiens vinculin (VCL)	4630	5519	4477	6833	4.94345253855882	4.96023367169446	5.02103547951136	4.89287670006069	-0.0366864987966353	0.653633744199686	0.857588103127593
ENSG00000035499	DEPDC1B	protein_coding	Homo sapiens DEP domain containing 1B (DEPDC1B)	2353	2613	2143	2982	5.1243281350022	5.03738222200308	5.04483123344781	4.94110631094643	-0.139127064615533	0.210168100043328	0.519505911875151
ENSG00000035681	NSMAF	protein_coding	Homo sapiens neutral sphingomyelinase (N-SMase) activation associated factor (NSMAF)	1040	1359	1244	1874	4.14159627838382	4.36317107711924	4.45680614923047	4.46988597627446	0.192266481405577	0.12228250169686	0.389417224642052
ENSG00000035687	ADSS	protein_coding	Homo sapiens adenylosuccinate synthase (ADSS), mRNA.,	4989	5836	5660	8327	6.07937811111865	6.11040500673928	6.37295209791183	6.32066518412251	0.180707992580444	0.0265040210856098	0.155658915371767
ENSG00000035862	TIMP2	protein_coding	Homo sapiens TIMP metallopeptidase inhibitor 2 (TIMP2), mRNA.	540	717	667	1052	2.4931349223055	2.64154602908752	2.85598969730848	2.86195536414487	0.260455085886364	0.0963629564554081	0.341379251494933
ENSG00000035928	RFC1	protein_coding	Homo sapiens replication factor C (activator 1) 1, 145kDa (RFC1)	6864	8276	6873	10862	6.05680026314344	5.99819550315325	6.08725066461331	6.21955576916691	0.0310787529489579	0.70180750592776	0.882519724990041
ENSG00000036054	TBC1D23	protein_coding	Homo sapiens TBC1 domain family, member 23 (TBC1D23)	2165	2695	2469	3323	4.50652577904312	4.51032901949057	4.75328361646088	4.50525580093216	0.0800609189690054	0.478365770021146	0.754875768709876
ENSG00000036257	CUL3	protein_coding	Homo sapiens cullin 3 (CUL3)	3667	4697	4536	6755	5.54101915313356	5.7062542535732	5.96416756068177	5.86616616903904	0.247677353256551	0.00652000370060813	0.0594318157028179
ENSG00000036448	MYOM2	processed_transcript	Homo sapiens myomesin 2 (MYOM2), mRNA.,	763	747	383	635	3.10265813136374	3.00180224263399	2.52857131887076	2.58976348698498	-0.78383498195076	3.22162978532103e-05	0.000843834114853967
ENSG00000036549	ZZZ3	protein_coding	Homo sapiens zinc finger, ZZ-type containing 3 (ZZZ3), mRNA.,	5021	5952	5591	7959	5.53325185192897	5.43362716708478	5.77082904603249	5.51001246544851	0.120736296910539	0.158310831032883	0.449697115731614
ENSG00000037042	TUBG2	protein_coding	Homo sapiens tubulin, gamma 2 (TUBG2), mRNA.	277	316	334	447	2.70043971814109	2.78868571061353	3.25550073314839	2.96162332828694	0.218913450020414	0.299305391389164	0.615989196162867
ENSG00000037241	RPL26L1	protein_coding	Homo sapiens ribosomal protein L26-like 1 (RPL26L1), mRNA.	1083	1241	1001	1610	6.03738222200308	5.94836723158468	5.95442898437188	6.01903466936434	-0.0339062621624945	0.78917257287514	0.921253402805874
ENSG00000037280	FLT4	protein_coding	Homo sapiens fms-related tyrosine kinase 4 (FLT4)	885	786	556	754	3.31034012061215	2.92789645372882	2.66902676550963	2.31614574229336	-0.545876719174898	0.00785067680889386	0.0678141176127163
ENSG00000037474	NSUN2	protein_coding	Homo sapiens NOP2/Sun RNA methyltransferase family, member 2 (NSUN2)	8520	9688	7471	11951	6.69724560931936	6.65835431677408	6.56818415146383	6.63749432520631	-0.109429735035585	0.205448042259922	0.514210102066237
ENSG00000037637	FBXO42	protein_coding	Homo sapiens F-box protein 42 (FBXO42), mRNA.,	1018	1214	1181	1672	3.16188768237689	3.18586654531133	3.23878685958712	3.12267271882414	0.171175512902696	0.164790611258448	0.45859187603606
ENSG00000037749	MFAP3	processed_transcript	Homo sapiens microfibrillar-associated protein 3 (MFAP3)	3580	4249	3811	5074	4.94532677726463	4.84498815668261	5.05441438791731	4.97039353791468	0.00841504399409092	0.93692957960412	0.978179905942554
ENSG00000037757	MRI1	protein_coding	Homo sapiens methylthioribose-1-phosphate isomerase 1 (MRI1)	1826	2089	1547	2039	4.88947354253111	4.70431867776083	4.61647532878288	4.35543919724869	-0.302166196534277	0.0162932396387223	0.112449215792325
ENSG00000037897	METTL1	protein_coding	Homo sapiens methyltransferase like 1 (METTL1)	315	487	294	626	3.76022094646651	4.10349763970334	3.854993016757	4.25096157353322	-0.0234711108006784	0.930367168553858	0.975203996749267
ENSG00000038002	AGA	protein_coding	Homo sapiens aspartylglucosaminidase (AGA)	429	533	362	592	3.26603689399532	3.6915341649192	3.36597242759338	3.61353165291793	-0.21109973706134	0.240822582791355	0.554117087657512
ENSG00000038210	PI4K2B	protein_coding	Homo sapiens uncharacterized LOC285540 (LOC285540), non-coding RNA.	1831	2244	1859	2355	4.46923479366766	4.41006969175638	4.45088131527337	4.36597242759338	-0.117163296813653	0.377759819975111	0.68285741293727
ENSG00000038219	BOD1L1	protein_coding	Homo sapiens biorientation of chromosomes in cell division 1-like 1 (BOD1L1), mRNA.,	5472	5479	5096	8186	4.32768736417605	4.10517519226548	4.34908214639109	4.37989816352469	0.0672190516797865	0.57907879629967	0.815623380398212
ENSG00000038274	MAT2B	protein_coding	Homo sapiens methionine adenosyltransferase II, beta (MAT2B)	3508	4458	3801	5158	5.92742242873987	5.96416756068177	6.03804103701151	5.89141918684608	-0.00315719122316355	0.976119118170189	0.990787407164514
ENSG00000038295	TLL1	protein_coding	Homo sapiens tolloid-like 1 (TLL1)	366	476	502	726	1.85598969730848	1.26903314645524	1.70929063572336	1.59931779369823	0.3632319313494	0.0384311424235707	0.199005883990892
ENSG00000038358	EDC4	protein_coding	Homo sapiens enhancer of mRNA decapping 4 (EDC4), mRNA.	3215	2954	1812	2275	5.61058195849253	5.76818432477693	5.36632221424582	5.24107745817504	-0.775736773122094	5.82038398046652e-06	0.000196178523620686
ENSG00000038382	TRIO	protein_coding	Homo sapiens trio Rho guanine nucleotide exchange factor (TRIO), mRNA.,	7880	7998	7296	10335	5.28021399581062	5.13832300405648	5.38577613826941	5.32373033752135	-0.0413998557335551	0.717467056787741	0.890112258772998
ENSG00000038427	VCAN	protein_coding	Homo sapiens versican (VCAN)	4489	5059	3760	6374	4.26153081524341	4.10097764772482	4.11519974938544	4.24336442569366	-0.125108032095157	0.242036140628154	0.555146723818119
ENSG00000038532	CLEC16A	protein_coding	Homo sapiens C-type lectin domain family 16, member A (CLEC16A)	867	913	964	1479	2.95977015521147	3.19377174339668	3.51349074558812	3.41818994794577	0.256149139794495	0.0718449144075465	0.289958249855209
ENSG00000039123	SKIV2L2	protein_coding	Homo sapiens superkiller viralicidic activity 2-like 2 (S. cerevisiae) (SKIV2L2), mRNA.,	9721	11373	10210	14000	7.02580399046383	7.02214584287018	7.19977048401812	7.09676785471469	0.0198742299618731	0.824689618375213	0.935250511396825
ENSG00000039319	ZFYVE16	protein_coding	Homo sapiens zinc finger, FYVE domain containing 16 (ZFYVE16)	4672	5403	5688	7779	4.97498811199193	4.72082566608984	5.32984117653063	5.02103547951136	0.239272091498292	0.0132548414746462	0.0975496733889351
ENSG00000039523	FAM65A	protein_coding	Homo sapiens family with sequence similarity 65, member A (FAM65A)	83	169	69	126	1.28095631383106	1.55581615506164	0.765534746362977	0.53605290024021	-0.555312804178551	0.197641964082351	0.504805517816758
ENSG00000039560	RAI14	protein_coding	Homo sapiens retinoic acid induced 14 (RAI14)	7150	8586	6845	10485	6.12101540096137	6.06565847093199	6.10223819393074	5.97407036702403	-0.0538286889692559	0.483563179597372	0.757942575663077
ENSG00000039650	PNKP	protein_coding	Homo sapiens polynucleotide kinase 3'-phosphatase (PNKP), mRNA.,	590	619	604	761	3.86987140617771	3.76977173924945	4.01792190799726	3.65878273401283	0.000369894014569892	0.998418422318516	0.999227419430425
ENSG00000040199	PHLPP2	nonsense_mediated_decay	Homo sapiens PH domain and leucine rich repeat protein phosphatase 2 (PHLPP2), mRNA.	1420	1684	1012	1583	2.99276843076892	2.94110631094643	2.39231742277876	2.84398384404833	-0.454626560933402	8.80693415624951e-05	0.00195702979785551
ENSG00000040275	SPDL1	protein_coding	Homo sapiens spindle apparatus coiled-coil protein 1 (SPDL1), mRNA.,	3134	3683	3032	4398	5.70127180220197	5.75408578219791	5.81275490980019	5.80812758745547	-0.0626475754272126	0.491626775857714	0.763212394637886
ENSG00000040341	STAU2	protein_coding	Homo sapiens staufen double-stranded RNA binding protein 2 (STAU2)	1801	2311	1918	2915	4.80477637795583	5.08915913191124	5.12060077384517	5.06995989045977	0.0450422408513134	0.672040962241145	0.86801686419185
ENSG00000040487	PQLC2	protein_coding	Homo sapiens PQ loop repeat containing 2 (PQLC2)	283	220	197	287	2.73552217729654	2.21412480535285	2.42492208821069	2.32768736417605	-0.267193400483548	0.382764470473199	0.686419430198685
ENSG00000040531	CTNS	protein_coding	Homo sapiens cystinosin, lysosomal cystine transporter (CTNS)	614	654	547	871	3.21412480535285	3.20320115631661	3.26903314645524	3.33485426933163	-0.0433144848395791	0.791808454707885	0.922297809578955
ENSG00000040633	PHF23	protein_coding	Homo sapiens PHD finger protein 23 (PHF23), mRNA.,	1885	2116	2444	3795	5.37364821133469	5.21529030565123	5.74819284958946	5.73903797911741	0.442209698116936	1.79075342273394e-05	0.000508901691637069
ENSG00000040933	INPP4A	protein_coding	Homo sapiens inositol polyphosphate-4-phosphatase, type I, 107kDa (INPP4A)	1948	2151	1767	2550	3.68818035858693	3.48284828306847	3.4995270242151	3.44890095114513	-0.115152522253838	0.301035575993375	0.61730986531325
ENSG00000041357	PSMA4	protein_coding	Homo sapiens proteasome (prosome, macropain) subunit, alpha type, 4 (PSMA4)	8313	11163	8455	14583	8.0812437457261	8.27974985301445	8.15572899724877	8.35631990971172	0.0393955081656691	0.730665938243965	0.897354909938262
ENSG00000041802	LSG1	protein_coding	Homo sapiens large subunit GTPase 1 homolog (S. cerevisiae) (LSG1), mRNA.	1754	2119	2107	3187	4.2592724870376	4.47508488294878	4.81044310384517	4.87725345387661	0.259985172455277	0.00879482685233592	0.0731164572733396
ENSG00000041880	PARP3	protein_coding	Homo sapiens poly (ADP-ribose) polymerase family, member 3 (PARP3)	96	110	122	160	0.895302621333307	0.823749360308273	1.35614381022528	1.25096157353322	0.277288863359118	0.404911755718201	0.705728078779826
ENSG00000041982	TNC	protein_coding	Homo sapiens tenascin C (TNC), mRNA.,	1662	1690	727	1185	3.28392177230762	3.11769504266975	2.18586654531133	2.33913738491959	-1.02095619673579	4.22958495508712e-12	6.4906713122537e-10
ENSG00000041988	THAP3	protein_coding	Homo sapiens THAP domain containing, apoptosis associated protein 3 (THAP3)	354	362	298	406	3.4154882710497	3.21878116778407	3.23725777090037	3.00539998774259	-0.211365183508925	0.330023967329848	0.642512332813514
ENSG00000042088	TDP1	nonsense_mediated_decay	Homo sapiens tyrosyl-DNA phosphodiesterase 1 (TDP1)	1472	1873	1033	1620	4.62527048937469	4.61353165291793	4.0703893278914	4.14567745519564	-0.526891825959309	9.28466625116714e-06	0.000287670276912647
ENSG00000042286	AIFM2	protein_coding	Homo sapiens apoptosis-inducing factor, mitochondrion-associated, 2 (AIFM2)	240	267	305	389	1.42223300068305	1.49569516262407	1.81557542886257	1.56559717585423	0.279588969077485	0.22725318166178	0.541256631328838
ENSG00000042317	SPATA7	protein_coding	Homo sapiens spermatogenesis associated 7 (SPATA7)	237	326	157	278	2.3305584000308	2.43295940727611	1.65992455840238	1.90303827011291	-0.574897586982187	0.0241877280009374	0.146610001879288
ENSG00000042429	MED17	protein_coding	Homo sapiens mediator complex subunit 17 (MED17), mRNA.	1550	1910	1692	2488	5.34163000932991	5.44790974874208	5.54966917072649	5.59753117422421	0.0866846006110756	0.414271211614666	0.712911348997087
ENSG00000042445	RETSAT	protein_coding	Homo sapiens retinol saturase (all-trans-retinol 13,14-reductase) (RETSAT), mRNA.,	741	799	676	1002	3.38404980679516	3.26453643099903	3.3547342399706	3.32337006906127	-0.0709160025300599	0.636199029764324	0.848638883045628
ENSG00000042753	AP2S1	protein_coding	Homo sapiens adaptor-related protein complex 2, sigma 1 subunit (AP2S1)	2361	2351	2182	3104	7.06285565520599	7.07499772513591	7.15785216914174	7.28826626810535	-0.0283396663320085	0.832121221065079	0.937753263117144
ENSG00000043093	DCUN1D1	protein_coding	Homo sapiens DCN1, defective in cullin neddylation 1, domain containing 1 (S. cerevisiae) (DCUN1D1), mRNA.	2537	3074	2757	3977	4.61353165291793	4.62935662007961	4.75488750216347	4.80632405739003	0.0788844898965013	0.404365347126266	0.705529907425765
ENSG00000043143	JADE2	protein_coding	Homo sapiens PHD finger protein 15 (PHF15), mRNA.,	244	250	191	220	1.40599235967584	1.34482849699744	0.75702324650746	0.632268215499513	-0.430833610994264	0.126200025256636	0.395266291422781
ENSG00000043355	ZIC2	protein_coding	Homo sapiens Zic family member 2 (ZIC2), mRNA.	1812	2190	1697	2700	4.76765479823735	4.5077946401987	4.5765221379205	4.45877569908024	-0.0617665589384943	0.558812299357068	0.803034882980456
ENSG00000043514	TRIT1	protein_coding	Homo sapiens tRNA isopentenyltransferase 1 (TRIT1), mRNA.,	1045	1408	1195	1865	4.5957423394744	4.68088692071969	4.98367769469807	4.95373084981149	0.130188555793218	0.323342546360783	0.635923762844194
ENSG00000044090	CUL7	protein_coding	Homo sapiens cullin 7 (CUL7)	770	821	856	1129	2.45680614923047	2.28983446517751	2.63691458035588	2.44625622988956	0.139417311504806	0.383375196551717	0.686878537036906
ENSG00000044115	CTNNA1	protein_coding	Homo sapiens catenin (cadherin-associated protein), alpha 1, 102kDa (CTNNA1), mRNA.,	8532	9758	8560	12354	7.11467935294331	7.04023491675437	7.13524754980957	7.14913740122799	0.00574018188964268	0.944207495725411	0.980046357463377
ENSG00000044446	PHKA2	protein_coding	Homo sapiens phosphorylase kinase, alpha 2 (liver) (PHKA2), mRNA.,	1183	1419	1098	1701	3.62175885670973	3.45285896471381	3.46466826700344	3.43028527297778	-0.0891029663665064	0.447786029292197	0.735354521728241
ENSG00000044459	CNTLN	protein_coding	Homo sapiens centlein, centrosomal protein (CNTLN)	1583	1924	1436	2297	3.60880924267552	3.6564963705535	3.51349074558812	3.52606881166759	-0.107795911802153	0.33122979382875	0.643951391708814
ENSG00000044524	EPHA3	protein_coding	Homo sapiens EPH receptor A3 (EPHA3)	1242	1475	2224	3068	2.99276843076892	2.9297909977186	3.83995958748953	3.71808758396052	0.782472295116916	5.86508629493849e-12	8.31567235121496e-10
ENSG00000044574	HSPA5	protein_coding	Homo sapiens heat shock 70kDa protein 5 (glucose-regulated protein, 78kDa) (HSPA5), mRNA.	6771	6637	4091	10076	5.92481250360578	5.62351574149055	5.24031432933371	5.89820835250872	-0.192605195156257	0.609302772840842	0.832835101009739
ENSG00000046604	DSG2	protein_coding	Homo sapiens desmoglein 2 (DSG2), mRNA.	4914	5832	4002	5976	4.89287670006069	4.87479696589866	4.61999982982136	4.56193705962243	-0.297201352462509	0.0002910967771849	0.00522796144483569
ENSG00000046647	GEMIN8	protein_coding	Homo sapiens gem (nuclear organelle) associated protein 8 (GEMIN8)	238	285	227	345	3.05658352836637	3.13257684267001	2.97269265400426	3.00539998774259	-0.0627697833620599	0.778217402842565	0.91765212463193
ENSG00000046651	OFD1	protein_coding	Homo sapiens oral-facial-digital syndrome 1 (OFD1), mRNA.,	2106	2778	2381	3874	4.74308405554959	4.82476785314329	4.89287670006069	5.06738057801906	0.161292459619453	0.156209771739084	0.445967647211556
ENSG00000046653	GPM6B	protein_coding	Homo sapiens glycoprotein M6B (GPM6B)	1575	2006	1875	2722	3.85199883711245	3.96716860753263	4.16992500144231	4.08151006812092	0.177974867614137	0.102884575790175	0.353590407750094
ENSG00000046889	PREX2	protein_coding	Homo sapiens phosphatidylinositol-3,4,5-trisphosphate-dependent Rac exchange factor 2 (PREX2)	732	853	787	1123	1.95233356636969	1.83592407425437	2.23878685958712	2.0703893278914	0.0836765985900159	0.548985537290592	0.7982351296866
ENSG00000047056	WDR37	protein_coding	Homo sapiens WD repeat domain 37 (WDR37), mRNA.,	544	585	537	724	2.15704371014558	2.47767732756531	2.30158764660319	2.26603689399532	-0.0230255251031776	0.895418375569657	0.962333137590064
ENSG00000047188	YTHDC2	protein_coding	Homo sapiens YTH domain containing 2 (YTHDC2), mRNA.	5548	7118	5564	8350	5.15946772926677	5.29388543030237	5.25964912064916	5.20241772157518	-0.0505463419602897	0.563968904209502	0.807537020465706
ENSG00000047230	CTPS2	protein_coding	Homo sapiens CTP synthase 2 (CTPS2)	1654	1977	1460	2087	3.99548451887751	4.13996056954546	4.04439411935845	3.77820857639809	-0.217878026341344	0.0463530188781616	0.223811915760255
ENSG00000047249	ATP6V1H	protein_coding	Homo sapiens ATPase, H+ transporting, lysosomal 50/57kDa, V1 subunit H (ATP6V1H)	1514	1817	1720	2404	4.96855160336395	4.92409988564074	5.34020617991171	5.20398416585599	0.127359907864634	0.255572363505176	0.569860839241286
ENSG00000047315	POLR2B	protein_coding	Homo sapiens polymerase (RNA) II (DNA directed) polypeptide B, 140kDa (POLR2B), mRNA.	9529	11559	11035	15206	6.61691636257881	6.59395128394841	6.88068552526112	6.74550626586916	0.138072111585179	0.116039946620138	0.378311688006268
ENSG00000047346	FAM214A	nonsense_mediated_decay	Homo sapiens family with sequence similarity 214, member A (FAM214A), mRNA.	365	492	353	609	2.01435529297707	2.08065766334522	1.95977015521147	2.19219416528334	-0.0348103910111276	0.861534604795305	0.949483366799756
ENSG00000047365	ARAP2	processed_transcript	Homo sapiens ArfGAP with RhoGAP domain, ankyrin repeat and PH domain 2 (ARAP2), mRNA.	1079	1258	1227	1636	2.7158933705476	2.83794324189103	3.28392177230762	2.70929063572336	0.11679118815757	0.382093549422832	0.68631620196522
ENSG00000047410	TPR	protein_coding	Homo sapiens translocated promoter region, nuclear basket protein (TPR), mRNA.	22465	25202	21165	33611	6.9101330130972	6.85872702377863	6.83086375675176	6.93262815702213	-0.00203370661147119	0.9804122591483	0.992664558591199
ENSG00000047578	KIAA0556	protein_coding	Homo sapiens KIAA0556 (KIAA0556), mRNA.,	446	456	394	581	2.07724299893246	2.24184018356467	2.05658352836637	2.10433665981474	-0.0847623589261583	0.657961821929405	0.85987917094952
ENSG00000047579	DTNBP1	protein_coding	Homo sapiens dystrobrevin binding protein 1 (DTNBP1)	178	160	138	254	2.27500704749987	1.78240856492737	1.89917563048051	2.13093086982645	-0.0187007035233875	0.952815409014883	0.982546159785914
ENSG00000047621	C12orf4	protein_coding	Homo sapiens chromosome 12 open reading frame 4 (C12orf4), mRNA.,	1372	1602	1353	1911	3.96069703930431	3.88264304936184	4.00180224263399	3.84799690655495	-0.0496113319811342	0.669797960177717	0.866406643450827
ENSG00000047634	SCML1	protein_coding	Homo sapiens sex comb on midleg-like 1 (Drosophila) (SCML1)	3578	4203	3758	5498	5.52575569282949	5.42961596420174	5.62556273996637	5.55489577541901	0.0624027897125276	0.473467555864087	0.751854039528948
ENSG00000047644	WWC3	protein_coding	Homo sapiens WWC family member 3 (WWC3), mRNA.,	1432	1584	1641	2354	3.21101219348551	3.09085343045111	3.33485426933163	3.15704371014558	0.216655040900628	0.0638515286186281	0.270239889455349
ENSG00000047849	MAP4	protein_coding	Homo sapiens microtubule-associated protein 4 (MAP4)	3667	4545	3747	6002	4.69766263347052	4.80012335282653	4.93215568443206	4.96578428466209	0.0502785549574523	0.587954120273373	0.820630763432109
ENSG00000047932	GOPC	processed_transcript	Homo sapiens golgi-associated PDZ and coiled-coil motif containing (GOPC)	5395	6350	5797	8426	5.35825558670513	5.32264926213102	5.50557340028202	5.40190347160796	0.0892257608011069	0.275230647202782	0.590078347650744
ENSG00000048028	USP28	protein_coding	Homo sapiens ubiquitin specific peptidase 28 (USP28), mRNA.,	2505	3023	2603	3825	4.75060650483559	4.82119997805645	4.82425869660337	4.71589337054761	0.0305227698292209	0.743268324654495	0.901966240117644
ENSG00000048052	HDAC9	protein_coding	Homo sapiens histone deacetylase 9 (HDAC9)	222	329	277	429	1.36176835941915	1.44360665147561	1.22650852980868	1.65992455840238	0.174856565957353	0.456149363869067	0.740880625365224
ENSG00000048140	TSPAN17	protein_coding	Homo sapiens tetraspanin 17 (TSPAN17)	805	784	649	922	3.75381844317354	3.55213110825378	3.54720302475693	3.37851162325373	-0.211671322144873	0.225648812647016	0.539472711174428
ENSG00000048162	NOP16	protein_coding	Homo sapiens NOP16 nucleolar protein (NOP16)	905	982	787	1250	4.93593113975227	4.77820857639809	4.83541884047548	4.77294133783134	-0.0930323621453283	0.511956107065569	0.775470033102792
ENSG00000048342	CC2D2A	protein_coding	Homo sapiens coiled-coil and C2 domain containing 2A (CC2D2A)	735	893	683	1045	2.66220549965362	2.82578562746479	2.77188557851537	2.94485844580754	-0.10603807107683	0.445202962144866	0.733482506074497
ENSG00000048392	RRM2B	protein_coding	Homo sapiens ribonucleotide reductase M2 B (TP53 inducible) (RRM2B)	2226	2752	2647	3344	4.59215800212536	4.26228280642066	4.51916444980607	4.34624777408278	0.102965562216529	0.423464245873324	0.718105515232922
ENSG00000048405	ZNF800	processed_transcript	Homo sapiens zinc finger protein 800 (ZNF800), mRNA.,	1077	1475	1312	1909	3.63459326844576	3.8499992594661	4.06695024392463	4.03386345186628	0.157466485468576	0.238964510050698	0.552081662965162
ENSG00000048471	SNX29	protein_coding	Homo sapiens sorting nexin 29 (SNX29), mRNA.	419	457	449	629	1	1.01435529297707	1.22650852980868	0.941106310946431	0.112632149671268	0.535641881305899	0.789825031581409
ENSG00000048544	MRPS10	protein_coding	Homo sapiens mitochondrial ribosomal protein S10 (MRPS10), nuclear gene encoding mitochondrial protein, mRNA.,	1855	2339	1919	2806	4.98732086592925	5.04919510562227	5.07852444538908	4.98458935036246	-0.0119109367189793	0.909341425092578	0.966529403761079
ENSG00000048649	RSF1	protein_coding	Homo sapiens remodeling and spacing factor 1 (RSF1), mRNA.	3309	3340	2906	4863	4.66163560233596	4.53729606709084	4.66618848987278	4.80322703643493	0.00843149926731968	0.948397572267395	0.981869787014295
ENSG00000048707	VPS13D	protein_coding	Homo sapiens vacuolar protein sorting 13 homolog D (S. cerevisiae) (VPS13D)	2560	2860	2028	3492	2.96347412397489	2.72900887033786	2.55090066464752	2.68929916053589	-0.18696367040669	0.121157706731315	0.386874204798842
ENSG00000048740	CELF2	protein_coding	Homo sapiens CUGBP, Elav-like family member 2 (CELF2)	1506	2004	1423	2291	3.30742852519225	3.31903981556254	3.1407786557828	3.12267271882414	-0.11205710169142	0.365980883475982	0.673227280222917
ENSG00000048828	FAM120A	protein_coding	Homo sapiens family with sequence similarity 120A (FAM120A), mRNA.	6028	6713	5159	7364	5.5915597458278	5.41142624572646	5.32553033156756	5.32192809488736	-0.212719362166574	0.0212258202260962	0.134372349297988
ENSG00000048991	R3HDM1	processed_transcript	Homo sapiens R3H domain containing 1 (R3HDM1), mRNA.,	799	1102	620	1184	3.19219416528334	3.4867143730307	3.13422093976063	3.30742852519225	-0.289524284307421	0.120051652333641	0.384755221877154
ENSG00000049089	COL9A2	protein_coding	Homo sapiens collagen, type IX, alpha 2 (COL9A2), mRNA.	224	185	184	259	1.70043971814109	1.09085343045111	1.54101915313356	1.23878685958712	-0.0880211136082701	0.772683388628155	0.915512954970084
ENSG00000049130	KITLG	processed_transcript	Homo sapiens KIT ligand (KITLG)	1616	1760	1537	2045	3.76234881564413	3.56924802986718	3.71369581484336	3.52857131887076	-0.094178952763175	0.474673757393837	0.752234782097584
ENSG00000049167	ERCC8	protein_coding	Homo sapiens excision repair cross-complementing rodent repair deficiency, complementation group 8 (ERCC8), mRNA.	734	956	755	1066	3.82273014794452	3.99457972421575	3.94016675048282	3.74416109557041	-0.0700101664106006	0.632138114407357	0.847180680605113
ENSG00000049192	ADAMTS6	protein_coding	Homo sapiens ADAM metallopeptidase with thrombospondin type 1 motif, 6 (ADAMTS6), mRNA.,	131	169	163	265	1.09085343045111	0.910732661902913	0.970853654340484	1.35614381022528	0.316146633147179	0.252883600406108	0.566091244842505
ENSG00000049239	H6PD	protein_coding	Homo sapiens hexose-6-phosphate dehydrogenase (glucose 1-dehydrogenase) (H6PD), mRNA.	650	647	498	626	1.38404980679516	1.20789285164133	0.956056652412403	0.879705766282288	-0.384326863928894	0.0530515890108577	0.242638473722871
ENSG00000049245	VAMP3	protein_coding	Homo sapiens vesicle-associated membrane protein 3 (VAMP3), mRNA.	2443	3126	2583	3753	5.47053686509258	5.56498780095989	5.48767927890162	5.67129337248158	0.00411966157341008	0.96739790710088	0.988055598457102
ENSG00000049246	PER3	protein_coding	Homo sapiens period circadian clock 3 (PER3), mRNA.,	239	265	304	459	0.584962500721156	0.815575428862573	1.33342373372519	0.910732661902913	0.403013577130722	0.0586232991274123	0.257225871845809
ENSG00000049323	LTBP1	protein_coding	Homo sapiens latent transforming growth factor beta binding protein 1 (LTBP1)	1313	1465	1355	2106	3.21412480535285	3.13750352374993	3.27947129564447	3.24488705912353	0.118079981466732	0.316268864201798	0.629608225627178
ENSG00000049449	RCN1	protein_coding	Homo sapiens uncharacterized LOC440034 (DKFZp686K1684), non-coding RNA.	6507	7390	6167	10113	6.75595576955096	6.63023071585969	6.70556327456632	6.82362199813287	0.0222478432253921	0.812245462218507	0.929170622854574
ENSG00000049541	RFC2	protein_coding	Homo sapiens replication factor C (activator 1) 2, 40kDa (RFC2)	3171	3456	2742	4324	6.29130885982897	6.20359271420771	6.05636676102453	6.19829769486015	-0.110308435447613	0.289910895344742	0.605831098826788
ENSG00000049618	ARID1B	protein_coding	Homo sapiens AT rich interactive domain 1B (SWI1-like) (ARID1B)	2743	3874	3011	5462	4.04788732939655	4.17232749165762	4.18269229751619	4.44559429134118	0.149981859141925	0.301002831027568	0.61730986531325
ENSG00000049656	CLPTM1L	protein_coding	Homo sapiens CLPTM1-like (CLPTM1L), mRNA.	9401	9295	7871	10504	8.15992177977907	7.98942288510491	8.02884537709966	7.96127603960943	-0.210538367024328	0.102642285721859	0.353281762754056
ENSG00000049759	NEDD4L	protein_coding	Homo sapiens neural precursor cell expressed, developmentally down-regulated 4-like, E3 ubiquitin protein ligase (NEDD4L)	1023	1266	1054	1639	3.43162295971329	3.64154602908752	3.50207595604579	3.87381319835909	0.041355933804208	0.73539826622497	0.899525036068877
ENSG00000049860	HEXB	protein_coding	Homo sapiens hexosaminidase B (beta polypeptide) (HEXB), mRNA.	2468	2941	2102	3298	5.89506021268939	5.82247523230804	5.6573541815237	5.62527048937469	-0.198972561744676	0.0403234676901452	0.20562131061386
ENSG00000049883	PTCD2	protein_coding	Homo sapiens pentatricopeptide repeat domain 2 (PTCD2), mRNA.,	310	425	316	502	2.4905701304462	2.71149490665009	2.61823865559545	2.56315813040281	-0.0357835796115864	0.860948803787829	0.949219524690089
ENSG00000050130	JKAMP	protein_coding	Homo sapiens JNK1/MAPK8-associated membrane protein (JKAMP)	1145	1444	1187	1774	4.62058641045188	4.66163560233596	4.8972404255748	4.72519581722666	0.00678076595899441	0.954460441489192	0.982945049643536
ENSG00000050344	NFE2L3	protein_coding	Homo sapiens nuclear factor (erythroid-derived 2)-like 3 (NFE2L3), mRNA.	1052	1379	1082	1746	4.1554254317472	4.27798474729977	4.17472598770613	4.19377174339668	0.0234896680133821	0.858198343018345	0.948134432521447
ENSG00000050393	MCUR1	protein_coding	Homo sapiens mitochondrial calcium uniporter regulator 1 (MCUR1), nuclear gene encoding mitochondrial protein, mRNA.,	1294	1648	1668	2474	3.91169158187234	4.22032995487956	4.39780296186249	4.60229058486114	0.308222194437673	0.00597893234877367	0.0553900522424743
ENSG00000050405	LIMA1	protein_coding	Homo sapiens LIM domain and actin binding 1 (LIMA1)	2834	3486	3179	5024	5.02103547951136	4.92742242873987	5.10097764772482	5.22997238511225	0.180409488639431	0.0533194514991986	0.243399501686865
ENSG00000050426	LETMD1	protein_coding	Homo sapiens LETM1 domain containing 1 (LETMD1)	909	1153	812	1367	4.51853513898218	4.65248649491816	4.61999982982136	4.61941301059794	-0.122399964362483	0.388852077225078	0.690663114776994
ENSG00000050748	MAPK9	protein_coding	Homo sapiens mitogen-activated protein kinase 9 (MAPK9)	2815	3401	2883	4206	5.31324585178756	5.35049724708413	5.31614574229336	5.38301301548867	0.00357092900433755	0.968892824361538	0.988606487058101
ENSG00000050820	BCAR1	protein_coding	Homo sapiens breast cancer anti-estrogen resistance 1 (BCAR1)	601	365	214	262	2.98185265328974	2.29572302453997	1.72683121703249	1.63691458035588	-1.22481802403494	0.000604730994636836	0.00932400838539349
ENSG00000051009	FAM160A2	protein_coding	Homo sapiens family with sequence similarity 160, member A2 (FAM160A2)	510	558	441	623	2.86987140617771	2.63691458035588	2.68032435684402	2.52606881166759	-0.193218068541063	0.267867773286382	0.582395905678883
ENSG00000051108	HERPUD1	protein_coding	Homo sapiens homocysteine-inducible, endoplasmic reticulum stress-inducible, ubiquitin-like domain member 1 (HERPUD1)	750	915	505	795	4.53356334821451	4.51475349843975	3.674686619928	4.18030701996943	-0.552259181357897	0.000176247546544395	0.00344040961951131
ENSG00000051128	HOMER3	protein_coding	Homo sapiens homer homolog 3 (Drosophila) (HOMER3)	211	147	146	198	2.87184364850932	2.37016428054021	2.7158933705476	2.56071495447448	-0.265951742042894	0.470895427929642	0.750139551498613
ENSG00000051180	RAD51	protein_coding	Homo sapiens RAD51 homolog (S. cerevisiae) (RAD51)	543	664	547	876	3.73335434061383	4.22650852980868	3.9560566524124	3.95977015521147	0.0400313399455386	0.798071869728928	0.92443383968956
ENSG00000051341	POLQ	protein_coding	Homo sapiens polymerase (DNA directed), theta (POLQ), mRNA.,	2966	3404	3181	4417	3.83086375675176	3.75381844317354	3.96809075204526	3.83794324189103	0.072128033990415	0.474484614934117	0.752193835868335
ENSG00000051382	PIK3CB	protein_coding	Homo sapiens phosphatidylinositol-4,5-bisphosphate 3-kinase, catalytic subunit beta (PIK3CB)	427	621	349	576	2.12763327972587	2.13750352374993	1.87184364850932	1.88752527074159	-0.371543022239619	0.0655406004648478	0.274979605166766
ENSG00000051523	CYBA	protein_coding	Homo sapiens cytochrome b-245, alpha polypeptide (CYBA), mRNA.	1274	849	326	470	6.53262865751717	5.87307493222397	4.7235585614721	4.71424551766612	-1.63633395117044	1.10680271632555e-08	7.80385655770297e-07
ENSG00000051596	THOC3	protein_coding	Homo sapiens THO complex 3 (THOC3), mRNA.	2414	2649	2166	3247	6.53294028837287	6.56437816856506	6.55489577541901	6.78711898281334	-0.0989803751618125	0.347081107527553	0.656727310378205
ENSG00000051620	HEBP2	protein_coding	Homo sapiens heme binding protein 2 (HEBP2), mRNA.	2500	3380	2757	4271	5.4708621994137	5.7279204545632	5.64990281989314	5.58586390346269	0.0698681199568847	0.529631039547641	0.786398096739833
ENSG00000051825	MPHOSPH9	processed_transcript	Homo sapiens M-phase phosphoprotein 9 (MPHOSPH9)	4393	5222	4896	7584	5.89917563048051	5.85723458049979	6.09508049190141	6.17012536183995	0.181091978874544	0.0285799984476572	0.163867032857688
ENSG00000052126	PLEKHA5	protein_coding	Homo sapiens pleckstrin homology domain containing, family A member 5 (PLEKHA5)	1520	1918	1591	2659	3.82171021503467	3.87872534148011	3.88557436437143	4.0232553523003	0.104144580985725	0.387230121652922	0.689452432916075
ENSG00000052723	SIKE1	protein_coding	Homo sapiens suppressor of IKBKE 1 (SIKE1)	4903	5879	5714	7610	5.5478199565777	5.47183776242229	5.58315800387441	5.56894414465471	0.132067841148751	0.195677506490352	0.501950323433658
ENSG00000052749	RRP12	processed_transcript	Homo sapiens ribosomal RNA processing 12 homolog (S. cerevisiae) (RRP12)	2429	2280	2107	2820	4.38335869538511	4.02059109477325	4.26603689399532	3.99004721957379	-0.123987891950476	0.430036656226804	0.723046937847697
ENSG00000052795	FNIP2	protein_coding	Homo sapiens folliculin interacting protein 2 (FNIP2), mRNA.	1545	1812	1614	2339	3.41953889151378	3.34340782229781	3.50589092972996	3.37712374912949	0.0488129648905382	0.651039794891467	0.856775928028288
ENSG00000052802	MSMO1	protein_coding	Homo sapiens methylsterol monooxygenase 1 (MSMO1)	1755	2365	1809	2524	4.87725345387661	5.04308198189566	4.96393645214449	4.83187724119167	-0.100643339370474	0.415717529157417	0.714229705947928
ENSG00000052841	TTC17	protein_coding	Homo sapiens tetratricopeptide repeat domain 17 (TTC17), mRNA.	2187	2645	2828	4292	4.70653055253812	4.78450398292957	5.04614178164472	5.07809742302666	0.367941660929357	7.30469967363431e-05	0.0016628708995268
ENSG00000052850	ALX4	protein_coding	Homo sapiens ALX homeobox 4 (ALX4), mRNA.	457	536	450	594	1.46988597627446	1.4276061727819	1.4905701304462	1.24488705912353	-0.102865777405019	0.570508872512653	0.811308553267385
ENSG00000053254	FOXN3	protein_coding	Homo sapiens forkhead box N3 (FOXN3)	1923	2320	1388	2206	3.45285896471381	3.35191096110308	2.89917563048051	2.99819550315325	-0.436896049102749	4.58748984366439e-05	0.00113598688213166
ENSG00000053371	AKR7A2	protein_coding	Homo sapiens aldo-keto reductase family 7, member A2 (aflatoxin aldehyde reductase) (AKR7A2), mRNA.	1329	1407	825	1161	5.20554891117303	5.0241423458978	4.56071495447448	4.4093909361377	-0.651514730586287	3.35882507392279e-06	0.000122724129591734
ENSG00000053372	MRTO4	protein_coding	Homo sapiens mRNA turnover 4 homolog (S. cerevisiae) (MRTO4), mRNA.	2542	2884	2523	3841	5.36492255850577	5.23074100262691	5.3823214071145	5.32768736417605	0.0345567242850175	0.72104646888573	0.892520619655266
ENSG00000053501	USE1	protein_coding	Homo sapiens unconventional SNARE in the ER 1 homolog (S. cerevisiae) (USE1), mRNA.,	294	306	205	366	3.71149490665009	3.44493204894218	3.16671544496642	3.35755200461808	-0.291487137901804	0.226287970714375	0.540604448717639
ENSG00000053747	LAMA3	protein_coding	Homo sapiens laminin, alpha 3 (LAMA3)	782	833	406	623	2.01792190799726	1.83995958748953	1.05658352836637	1.13750352374993	-0.85021109299708	1.89952760731972e-07	9.87148928680416e-06
ENSG00000053770	AP5M1	protein_coding	Homo sapiens adaptor-related protein complex 5, mu 1 subunit (AP5M1)	1872	2352	2210	2971	4.60110220337641	4.74308405554959	4.94673086014031	4.75648960675997	0.122227802555701	0.295179283657363	0.611236394806143
ENSG00000053900	ANAPC4	protein_coding	Homo sapiens anaphase promoting complex subunit 4 (ANAPC4), mRNA.,	1369	1673	1438	2031	4.41683974191283	4.45680614923047	4.59514556799086	4.42425028608405	0.00830750719567722	0.942385248230066	0.979895439777307
ENSG00000054116	TRAPPC3	protein_coding	Homo sapiens trafficking protein particle complex 3 (TRAPPC3)	1789	2287	2376	3712	5.79701297783614	5.83491342970104	6.19711838004716	6.19179950106508	0.386791583073377	0.000215296501137538	0.00405242072271003
ENSG00000054118	THRAP3	protein_coding	Homo sapiens thyroid hormone receptor associated protein 3 (THRAP3), mRNA.,	10328	12481	9950	17452	6.48880418737256	6.54039930563062	6.55382125653269	6.74133214878799	0.0527612322554002	0.618135676130444	0.837820931797564
ENSG00000054148	PHPT1	protein_coding	Homo sapiens phosphohistidine phosphatase 1 (PHPT1)	2834	2380	1731	2414	7.30478480664348	6.6242471458362	6.56376827845203	6.3231899010884	-0.53316768936663	0.00400085113520027	0.0412220396584142
ENSG00000054267	ARID4B	protein_coding	Homo sapiens AT rich interactive domain 4B (RBP1-like) (ARID4B)	4800	5358	5928	9167	5.16631374788993	5.01346225980656	5.53200519379057	5.5298209465287	0.372626916187357	2.73828032277121e-05	0.000731928863324337
ENSG00000054277	OPN3	processed_transcript	Homo sapiens opsin 3 (OPN3), mRNA.,	191	211	138	218	1.76977173924945	1.6915341649192	1.54101915313356	1.41142624572646	-0.376346828941772	0.159194027995173	0.45142756181965
ENSG00000054282	SDCCAG8	protein_coding	Homo sapiens serologically defined colon cancer antigen 8 (SDCCAG8), mRNA.	812	957	771	1268	4.06091204958787	3.76977173924945	3.83390207666916	4.10936055940423	0.00184381110541544	0.989482849731747	0.996878590913627
ENSG00000054523	KIF1B	protein_coding	Homo sapiens kinesin family member 1B (KIF1B)	4465	5429	4592	7627	4.25701061820602	4.26228280642066	4.40599235967584	4.52481592835751	0.10097104534349	0.297136954904235	0.613268107558677
ENSG00000054598	FOXC1	protein_coding	Homo sapiens forkhead box C1 (FOXC1), mRNA.	2800	3581	2691	4303	4.83844759254846	4.92076967302065	4.82323984413102	4.85847839042327	-0.0627270483326291	0.537241463301166	0.79067783451432
ENSG00000054611	TBC1D22A	protein_coding	Homo sapiens TBC1 domain family, member 22A (TBC1D22A), mRNA.,	481	474	330	479	2.56803210477128	2.55581615506164	2.21723071622067	2.16349873228288	-0.436714421303209	0.0320437160082005	0.176287740029932
ENSG00000054654	SYNE2	protein_coding	Homo sapiens spectrin repeat containing, nuclear envelope 2 (SYNE2)	5416	4703	3262	5475	3.4032677223393	2.94860084749336	3.18428029441938	3.06522762277562	-0.438398693881814	0.00919782316640356	0.0754568587311748
ENSG00000054690	PLEKHH1	protein_coding	Homo sapiens pleckstrin homology domain containing, family H (with MyTH4 domain) member 1 (PLEKHH1), mRNA.,	621	780	449	649	2.44890095114513	2.60169651648096	2.26603689399532	2.4276061727819	-0.534666106253737	0.00075131194761809	0.0110486054619283
ENSG00000054793	ATP9A	protein_coding	Homo sapiens ATPase, class II, type 9A (ATP9A), mRNA.,	2481	2615	2121	3134	3.4262647547021	3.24336442569366	3.26903314645524	3.1906148602095	-0.15161584305028	0.188791291132957	0.492125020291424
ENSG00000054965	FAM168A	protein_coding	Homo sapiens family with sequence similarity 168, member A (FAM168A), mRNA.	2215	2702	2895	4239	3.63226821549951	3.67807190511264	4.10181813422741	4.03386345186628	0.350976053463228	0.000191290769218008	0.00368023125911459
ENSG00000054967	RELT	protein_coding	Homo sapiens RELT tumor necrosis factor receptor (RELT)	441	406	349	386	2.38681094647222	1.81147103052984	1.86393845042397	1.39506279951758	-0.369547275209602	0.159780772743371	0.451821414051884
ENSG00000055044	NOP58	protein_coding	Homo sapiens NOP58 ribonucleoprotein (NOP58), mRNA.	5524	6406	5666	9431	6.76844901518055	6.72914486459171	6.9048453285608	6.97693638378145	0.13282525151956	0.167069679410435	0.461902691443349
ENSG00000055070	SZRD1	processed_transcript	Homo sapiens SUZ RNA binding domain containing 1 (SZRD1)	3035	3223	2689	4229	5.32373033752135	4.83693401132109	4.93734439215023	4.91025296279928	-0.0594598827792171	0.591200135259896	0.821650158203392
ENSG00000055130	CUL1	protein_coding	Homo sapiens cullin 1 (CUL1), mRNA.,	4197	5057	4237	6556	5.601993581249	5.59931779369823	5.6573541815237	5.64529816394863	0.0277684500395488	0.740881693519655	0.900931258072801
ENSG00000055147	FAM114A2	protein_coding	Homo sapiens family with sequence similarity 114, member A2 (FAM114A2), mRNA.,	1188	1487	1107	1708	4.20320115631661	4.23955079661364	4.08746284125034	4.25625587320273	-0.117860033160351	0.321596281805708	0.634830743126669
ENSG00000055163	CYFIP2	nonsense_mediated_decay	Homo sapiens cytoplasmic FMR1 interacting protein 2 (CYFIP2)	5351	6647	5270	8683	5.74604398299834	5.78371855779037	5.66391384211598	5.93522399406003	0.0166459036670107	0.860413505936264	0.949127123902512
ENSG00000055208	TAB2	protein_coding	Homo sapiens TGF-beta activated kinase 1/MAP3K7 binding protein 2 (TAB2), mRNA.,	3063	3756	3543	5435	4.86542397831313	4.81352468929781	5.1509657835565	5.19534759832222	0.204882610797088	0.020304888096479	0.130519019541277
ENSG00000055211	GINM1	protein_coding	Homo sapiens glycoprotein integral membrane 1 (GINM1), mRNA.,	2052	2717	1976	2839	5.21606678308703	5.36001304220433	5.20163386116965	5.08873524619028	-0.164616238049337	0.146532285966742	0.43121056740342
ENSG00000055332	EIF2AK2	protein_coding	Homo sapiens eukaryotic translation initiation factor 2-alpha kinase 2 (EIF2AK2)	4101	4830	4073	6301	4.4905701304462	4.45483390689887	4.4867143730307	4.63343121035563	0.0205632257719328	0.808385650440125	0.927975219954325
ENSG00000055483	USP36	nonsense_mediated_decay	Homo sapiens ubiquitin specific peptidase 36 (USP36), mRNA.	1003	1335	1108	1653	3.63807383718072	3.86789646399265	4.0746766862945	3.97269265400426	0.05637044402596	0.666462451474475	0.864820829385412
ENSG00000055609	KMT2C	protein_coding	Homo sapiens lysine (K)-specific methyltransferase 2C (KMT2C), mRNA.	2136	3299	2181	4342	2.56559717585422	3.01792190799726	3.0232553523003	3.09254574154357	0.049196539911114	0.792366455596241	0.922412141615115
ENSG00000055732	MCOLN3	protein_coding	Homo sapiens mucolipin 3 (MCOLN3)	361	488	459	706	2.27202318906105	2.45680614923047	2.70708299177171	2.66220549965362	0.269534609862367	0.138246068653217	0.416388285604224
ENSG00000055917	PUM2	protein_coding	Homo sapiens pumilio homolog 2 (Drosophila) (PUM2), mRNA.,	4878	6362	4480	7366	5.42290574261218	5.37608196665007	5.31903981556254	5.34801990922869	-0.12207541139075	0.235090742266394	0.548152693565313
ENSG00000055950	MRPL43	protein_coding	Homo sapiens mitochondrial ribosomal protein L43 (MRPL43), nuclear gene encoding mitochondrial protein	1423	1438	996	1460	5.9047249283904	5.66902676550963	5.47476049957678	5.38439523838807	-0.417586996543519	0.00369690546391868	0.0387617209628889
ENSG00000055955	ITIH4	protein_coding	Homo sapiens inter-alpha-trypsin inhibitor heavy chain family, member 4 (ITIH4)	14	21	28	51	-0.434402824145775	-0.251538766995965	0.505890929729957	1.17632277264046	0.970682468464548	0.160269665241611	0.45256853669238
ENSG00000056050	C4orf27	protein_coding	Homo sapiens chromosome 4 open reading frame 27 (C4orf27), mRNA.	1150	1398	1071	1788	5.20945336562895	5.21645486514476	5.20945336562895	5.26865895502767	-0.0373375828037778	0.771064980854525	0.914794995105244
ENSG00000056097	ZFR	protein_coding	Homo sapiens zinc finger RNA binding protein (ZFR), mRNA.,	12702	15032	13231	20549	6.70113315484797	6.70002349607515	6.87700799321402	6.90159099190337	0.0885693576132271	0.230580099999128	0.543590606251332
ENSG00000056277	ZNF280C	protein_coding	Homo sapiens zinc finger protein 280C (ZNF280C), mRNA.,	858	1001	1377	1977	2.81557542886257	2.790772037862	3.54101915313356	3.53106949272595	0.66542665643146	5.20328919735611e-08	3.18646499015554e-06
ENSG00000056586	RC3H2	protein_coding	Homo sapiens ring finger and CCCH-type domains 2 (RC3H2)	5715	6723	6551	9072	4.95745033634712	5.01301553583926	5.22303633790187	5.20789285164133	0.148822908387706	0.100311650743016	0.348202277012534
ENSG00000056661	PCGF2	protein_coding	Homo sapiens polycomb group ring finger 2 (PCGF2), mRNA.	245	273	182	296	2.19849415363908	1.74846123300404	1.59931779369823	1.78659636189081	-0.320107991776069	0.178638545046033	0.4793779277812
ENSG00000056736	IL17RB	protein_coding	Homo sapiens interleukin 17 receptor B (IL17RB), mRNA.	391	542	390	648	2.70265754339091	2.88752527074159	2.7158933705476	2.82578562746479	-0.041375874206757	0.830446258544464	0.937205890027464
ENSG00000056972	TRAF3IP2	protein_coding	Homo sapiens TRAF3 interacting protein 2 (TRAF3IP2)	176	181	187	240	1.85199883711245	1.18903382439002	1.81966818349646	1.31614574229336	0.0795276352100618	0.776245531892991	0.91674868277277
ENSG00000056998	GYG2	protein_coding	Homo sapiens glycogenin 2 (GYG2)	551	597	552	907	2.85996954822103	2.55090066464752	2.84599177066457	2.78868571061353	0.138169729106804	0.407644023679381	0.707602532800468
ENSG00000057019	DCBLD2	protein_coding	Homo sapiens discoidin, CUB and LCCL domain containing 2 (DCBLD2), mRNA.,	3239	4040	3907	5713	4.46597446450407	4.5795422249369	4.93451650158608	5.114367024952	0.217937621210734	0.0152639615331876	0.107565161663371
ENSG00000057252	SOAT1	protein_coding	Homo sapiens sterol O-acyltransferase 1 (SOAT1), nuclear gene encoding mitochondrial protein	3770	4316	3894	5849	5.17951105027151	5.18942924580976	5.31324585178756	5.43295940727611	0.075762140658661	0.387010996031397	0.689339275761868
ENSG00000057294	PKP2	protein_coding	Homo sapiens plakophilin 2 (PKP2)	1004	1076	970	1440	3.23112515787905	3.51222688651396	3.39506279951758	3.6507645591169	0.0171262956841551	0.899738508208233	0.963008870195141
ENSG00000057608	GDI2	protein_coding	Homo sapiens GDP dissociation inhibitor 2 (GDI2)	9316	11627	9688	14689	7.40913632042844	7.46964181723952	7.50374624847586	7.53915881110803	0.0298239099429728	0.700482023927078	0.882009629668033
ENSG00000057663	ATG5	protein_coding	Homo sapiens autophagy related 5 (ATG5), mRNA.,	1652	2089	1919	2822	4.31251996747495	4.54411440220948	4.63226821549951	4.5957423394744	0.1572546559808	0.13821506781009	0.416388285604224
ENSG00000057704	TMCC3	protein_coding	Homo sapiens transmembrane and coiled-coil domain family 3 (TMCC3), mRNA.,	414	527	558	796	1.48026512205446	1.48026512205446	1.87970576628229	1.90689059560852	0.34440466863603	0.0394318696315137	0.202340404198845
ENSG00000057757	PITHD1	protein_coding	Homo sapiens PITH (C-terminal proteasome-interacting domain of thioredoxin-like) domain containing 1 (PITHD1), mRNA.,	2052	2479	2247	3611	5.80064109732908	5.83617662480922	5.97429985800373	6.06047978140759	0.171516296920671	0.0928938999601631	0.33573237915413
ENSG00000057935	MTA3	protein_coding	Homo sapiens metastasis associated 1 family, member 3 (MTA3), mRNA.	1025	1278	1085	1830	4.48478262307787	4.54163873443614	4.33199177823206	4.61765111942733	0.136491389191363	0.306146537245702	0.621407475135482
ENSG00000058056	USP13	protein_coding	Homo sapiens ubiquitin specific peptidase 13 (isopeptidase T-3) (USP13), mRNA.	1810	2218	1592	2510	3.33913738491959	3.5957423394744	3.31614574229336	3.44360665147561	-0.169261584450032	0.110062712031378	0.36729442529954
ENSG00000058063	ATP11B	protein_coding	Homo sapiens ATPase, class VI, type 11B (ATP11B), mRNA.,	5101	6251	5890	7906	5.31251996747495	5.38439523838807	5.64010029789039	5.57440430902258	0.10819946623212	0.280116934021793	0.595331658026336
ENSG00000058091	CDK14	protein_coding	Homo sapiens cyclin-dependent kinase 14 (CDK14), mRNA.,	1234	1590	1258	1966	3.4235781709818	3.55090066464752	3.71918344048179	3.91934008244201	-0.000394476840450031	0.997382927988872	0.998882539120021
ENSG00000058262	SEC61A1	protein_coding	Homo sapiens Sec61 alpha 1 subunit (S. cerevisiae) (SEC61A1), mRNA.,	6505	7388	7840	11287	6.03121873061072	6.10873352786627	6.54055429247515	6.50985416237699	0.273514993610404	0.00128797943997565	0.0170044573026745
ENSG00000058272	PPP1R12A	protein_coding	Homo sapiens protein phosphatase 1, regulatory subunit 12A (PPP1R12A)	3849	4532	4100	6560	5.31542131594578	5.49793165189628	5.51412226017071	5.83541884047548	0.146817939871254	0.103407344617677	0.354399738095896
ENSG00000058404	CAMK2B	protein_coding	Homo sapiens calcium/calmodulin-dependent protein kinase II beta (CAMK2B)	175	160	87	114	1.22032995487956	0.75702324650746	-0.0588936890535686	0.0143552929770701	-0.926424708401188	0.00673654746466128	0.0609520195541689
ENSG00000058453	CROCC	processed_transcript	Homo sapiens ciliary rootlet coiled-coil, rootletin (CROCC), mRNA.	347	214	216	183	2.05311133645956	0.985500430304885	1.46988597627446	0.150559676575381	-0.643130673826626	0.136267174423367	0.412949643223438
ENSG00000058600	POLR3E	protein_coding	Homo sapiens polymerase (RNA) III (DNA directed) polypeptide E (80kD) (POLR3E)	1960	2151	2105	2966	5.38439523838807	5.47378691161437	5.71918344048179	5.77241355474848	0.115841309959496	0.306668658407231	0.621532936647595
ENSG00000058668	ATP2B4	protein_coding	Homo sapiens ATPase, Ca++ transporting, plasma membrane 4 (ATP2B4)	1099	1394	1205	1989	2.51601514700366	2.52356195605701	2.60644222813161	2.60644222813161	0.157802124465166	0.21685301417615	0.528913746618119
ENSG00000058673	ZC3H11A	protein_coding	Homo sapiens zinc finger CCCH-type containing 11A (ZC3H11A), mRNA.	9541	11864	9324	13526	6.24260250592898	6.22631584933549	6.2349610948395	6.1261882105221	-0.0889554597358952	0.264221836415145	0.578467545182806
ENSG00000058729	RIOK2	protein_coding	Homo sapiens RIO kinase 2 (RIOK2)	1912	2282	1967	2883	5.26228280642066	5.3212065669699	5.30231905094883	5.45450493755737	0.0222228071211976	0.824445330010538	0.935234420344207
ENSG00000058799	YIPF1	nonsense_mediated_decay	Homo sapiens Yip1 domain family, member 1 (YIPF1)	792	1007	841	1386	4.26303440583379	4.36246988875021	4.42155994490182	4.48220292629596	0.108710535265208	0.441043364507538	0.730072290182276
ENSG00000058804	NDC1	protein_coding	Homo sapiens NDC1 transmembrane nucleoporin (NDC1)	8956	10422	10842	14805	6.25417828621676	6.25814199589377	6.611319947685	6.51601514700366	0.225763314850455	0.0133912049273053	0.0981319534111071
ENSG00000059122	FLYWCH1	protein_coding	Homo sapiens FLYWCH-type zinc finger 1 (FLYWCH1)	602	399	353	391	3.18428029441938	2.23266075679027	2.41142624572646	2.09761079662642	-0.612121294180156	0.065263063199796	0.274256248833163
ENSG00000059145	UNKL	protein_coding	Homo sapiens unkempt homolog (Drosophila)-like (UNKL)	608	581	536	598	2.96532254836725	2.72027846523333	2.75060650483559	2.4905701304462	-0.231698881623587	0.320105220207991	0.633508191836297
ENSG00000059377	TBXAS1	protein_coding	Homo sapiens thromboxane A synthase 1 (platelet) (TBXAS1)	52	62	38	54	1.46988597627446	1.43295940727611	1.15055967657538	0.782408564927373	-0.493550126218755	0.314442316681168	0.628517630279952
ENSG00000059378	PARP12	protein_coding	Homo sapiens poly (ADP-ribose) polymerase family, member 12 (PARP12), mRNA.,	207	185	294	420	1.83995958748953	1.6959938131099	2.37295209791183	2.32192809488736	0.665231912398438	0.0111720018916072	0.0866339107558471
ENSG00000059573	ALDH18A1	protein_coding	Homo sapiens aldehyde dehydrogenase 18 family, member A1 (ALDH18A1), nuclear gene encoding mitochondrial protein	7828	8776	7522	10667	6.54179358819477	6.42324199597366	6.5573488175248	6.38887833881199	-0.0548908112666306	0.538684227029529	0.791465377135115
ENSG00000059588	TARBP1	protein_coding	Homo sapiens TAR (HIV-1) RNA binding protein 1 (TARBP1), mRNA.	4816	5963	5273	7408	5.60258752734256	5.54194842533373	5.89311947583592	5.57773093149008	0.0553710745078646	0.540910127018869	0.792945796452475
ENSG00000059691	PET112	protein_coding	Homo sapiens PET112 homolog (yeast) (PET112), nuclear gene encoding mitochondrial protein, mRNA.	861	934	830	1223	4.00629802390037	3.82273014794452	4.03474394932473	3.89820835250872	0.000131764353741355	0.999251883997337	0.999558402980159
ENSG00000059728	MXD1	protein_coding	Homo sapiens MAX dimerization protein 1 (MXD1)	552	643	597	902	2.30158764660319	1.75274859140713	2.08406426478847	2.03210084316702	0.134221598175341	0.376715736246943	0.681816054798426
ENSG00000059758	CDK17	protein_coding	Homo sapiens cyclin-dependent kinase 17 (CDK17)	1743	2097	1959	2736	4.24944534108584	4.23725777090037	4.5033487351675	4.38266725274504	0.109593304150271	0.311947064336809	0.626777188417952
ENSG00000059769	DNAJC25	protein_coding	Homo sapiens DnaJ (Hsp40) homolog, subfamily C , member 25 (DNAJC25)	962	1748	1618	2315	4.24868662687383	4.96069703930431	5.1811025507538	4.99457972421575	0.378991541139765	0.0711564715349302	0.288187907712952
ENSG00000060069	CTDP1	protein_coding	Homo sapiens CTD (carboxy-terminal domain, RNA polymerase II, polypeptide A) phosphatase, subunit 1 (CTDP1)	647	406	441	479	2.73984810269933	1.8073549220576	2.22032995487956	1.74846123300404	-0.378886689571922	0.26734324099735	0.582014236013427
ENSG00000060138	YBX3	protein_coding	Homo sapiens Y box binding protein 3 (YBX3)	6891	8706	5911	9871	7.96491840784853	7.92516868063287	7.63241364113755	7.69278983497265	-0.185004661797707	0.0596367426689099	0.2594655980909
ENSG00000060237	WNK1	protein_coding	Homo sapiens WNK lysine deficient protein kinase 1 (WNK1)	4822	6875	5035	9066	5.06608919045777	5.29388543030237	5.27015513876653	5.44161626940656	0.0644559410439198	0.644461135414145	0.853523306969449
ENSG00000060339	CCAR1	protein_coding	Homo sapiens cell division cycle and apoptosis regulator 1 (CCAR1), mRNA.,	7986	9419	7581	12894	6.60258752734256	6.55887985347544	6.50016467949217	6.74550626586916	0.0253868426365103	0.796511389976814	0.92374992665669
ENSG00000060491	OGFR	protein_coding	Homo sapiens opioid growth factor receptor (OGFR), mRNA.,	1261	962	856	902	4.12680770314203	3.74631276642546	3.93451650158608	3.75702324650746	-0.50675342872881	0.0594321962339238	0.259083870333003
ENSG00000060642	PIGV	protein_coding	Homo sapiens phosphatidylinositol glycan anchor biosynthesis, class V (PIGV)	214	244	163	222	1.799087306074	1.59454854955035	1.31034012061215	1.11103131238874	-0.431806775779154	0.0912237910081879	0.3321024643904
ENSG00000060656	PTPRU	protein_coding	Homo sapiens protein tyrosine phosphatase, receptor type, U (PTPRU)	2225	1912	1644	2089	4.35120427725799	3.70818723602071	4.02591469875079	3.68032435684402	-0.33566417678225	0.0795256175264158	0.308362709576269
ENSG00000060688	SNRNP40	protein_coding	Homo sapiens small nuclear ribonucleoprotein 40kDa (U5) (SNRNP40), mRNA.,	4348	5307	3942	6124	6.73281187208294	6.80283944093511	6.64125699872677	6.6876206320849	-0.133793027234616	0.116580451324256	0.379410031704987
ENSG00000060749	QSER1	protein_coding	Homo sapiens glutamine and serine rich 1 (QSER1), mRNA.	2187	4246	2591	4456	3.05831649559082	3.83086375675176	3.69488019279919	3.57773093149008	-0.0485465505704438	0.825922189412706	0.935915996759564
ENSG00000060762	MPC1	protein_coding	Homo sapiens mitochondrial pyruvate carrier 1 (MPC1), nuclear gene encoding mitochondrial protein	1547	2171	1364	2342	5.999774561287	6.22438762792991	5.88264304936184	6.01858966780594	-0.203787157597714	0.159946506808106	0.452176470482213
ENSG00000060971	ACAA1	processed_transcript	Homo sapiens acetyl-CoA acyltransferase 1 (ACAA1)	679	652	483	750	4.24868662687383	3.82374936030827	3.80322703643493	3.75808993420181	-0.318102695266262	0.0893377043392608	0.328827609019723
ENSG00000060982	BCAT1	protein_coding	Homo sapiens branched chain amino-acid transaminase 1, cytosolic (BCAT1)	7416	8495	8004	10672	5.31034012061215	5.11186596386756	5.38956681176273	5.23381138429316	0.0549534164988403	0.585276898972794	0.818840965362689
ENSG00000061273	HDAC7	protein_coding	Homo sapiens histone deacetylase 7 (HDAC7)	501	429	377	582	2.42223300068305	1.96716860753263	2.25096157353322	2.21723071622067	-0.169598138294739	0.468421383197152	0.748945212811545
ENSG00000061455	PRDM6	protein_coding	Homo sapiens PR domain containing 6 (PRDM6), mRNA.,	599	762	623	892	1.74846123300404	1.76977173924945	1.89530262133331	2.0071955014042	-0.0263687691682531	0.862673145271191	0.950163386660695
ENSG00000061676	NCKAP1	protein_coding	Homo sapiens NCK-associated protein 1 (NCKAP1)	8273	10217	10092	13968	5.94321808742628	5.98913900736823	6.27631054746415	6.06004738366994	0.203025488301859	0.0219966110171957	0.137613330507578
ENSG00000061794	MRPS35	protein_coding	Homo sapiens mitochondrial ribosomal protein S35 (MRPS35), nuclear gene encoding mitochondrial protein	2231	2874	2519	3676	5.53915881110803	5.57773093149008	5.65992455840238	5.60229058486114	0.0969506229792387	0.34547652784246	0.655670776751464
ENSG00000061918	GUCY1B3	protein_coding	Homo sapiens guanylate cyclase 1, soluble, beta 3 (GUCY1B3), mRNA.,	820	1026	728	1151	3.22804904788446	3.28392177230762	3.11769504266975	3.17472598770613	-0.168999015521468	0.21865536599351	0.530772841567838
ENSG00000061936	SFSWAP	protein_coding	Homo sapiens splicing factor, suppressor of white-apricot homolog (Drosophila) (SFSWAP)	1622	1993	1564	2523	4.16510798514454	4.17472598770613	4.21567859660793	4.18269229751619	-0.0213979264874134	0.847282046353658	0.944815072885945
ENSG00000061938	TNK2	protein_coding	Homo sapiens tyrosine kinase, non-receptor, 2 (TNK2)	588	442	395	392	3.04264433740849	2.42492208821069	2.65535182861255	2.20789285164133	-0.549559336882525	0.083524977578052	0.31595785202266
ENSG00000061987	MON2	protein_coding	Homo sapiens MON2 homolog (S. cerevisiae) (MON2)	2469	3076	2697	4040	4.0036022366802	4.06608919045777	4.06695024392463	4.10601323762212	0.0931215743506234	0.323373376184111	0.635923762844194
ENSG00000062194	GPBP1	protein_coding	Homo sapiens GC-rich promoter binding protein 1 (GPBP1)	5757	7539	7429	10968	6.21819994369474	6.403097261532	6.63502879902745	6.62891937351136	0.285960909849474	0.00177438511412788	0.0220849994548512
ENSG00000062282	DGAT2	protein_coding	Homo sapiens diacylglycerol O-acyltransferase 2 (DGAT2)	91	96	106	186	0.704871964456353	0.678071905112638	1.28688114778816	1.43295940727611	0.426259775688951	0.217165082841013	0.529476886089379
ENSG00000062370	ZNF112	protein_coding	Homo sapiens zinc finger protein 112 homolog (mouse) (ZFP112)	784	934	916	1363	2.97636363573276	2.93357263826102	3.21723071622067	3.17632277264046	0.218090669369663	0.0935799232735737	0.336873730059718
ENSG00000062485	CS	nonsense_mediated_decay	Homo sapiens citrate synthase (CS), nuclear gene encoding mitochondrial protein, mRNA.,	8558	11190	8673	14636	6.86913111964429	7.01256867350306	6.97876765103679	7.12825215227739	0.0376960489692448	0.717567869972075	0.890152667229267
ENSG00000062582	MRPS24	protein_coding	Homo sapiens mitochondrial ribosomal protein S24 (MRPS24), nuclear gene encoding mitochondrial protein, mRNA.	1481	1905	1331	2287	6.40480096395117	6.51096191927738	6.30103884990315	6.4484054350692	-0.108661439874759	0.407064521030041	0.707400694419912
ENSG00000062598	ELMO2	protein_coding	Homo sapiens engulfment and cell motility 2 (ELMO2)	878	964	906	1419	3.23419472295381	3.24640808724638	3.51096191927738	3.41278152533848	0.135092336701601	0.321758939338311	0.634925826097035
ENSG00000062650	WAPAL	protein_coding	Homo sapiens wings apart-like homolog (Drosophila) (WAPAL), mRNA.,	8024	9169	8687	12102	5.68116812041669	5.59275601044103	5.86121100345716	5.75381844317354	0.091325412467655	0.306041588510075	0.621407475135482
ENSG00000062716	VMP1	protein_coding	Homo sapiens vacuole membrane protein 1 (VMP1), mRNA.,	1900	2567	2236	3395	5.13257684267001	5.29094040240368	5.47994190147713	5.37747084284965	0.149290114196852	0.193492340645454	0.498510727294909
ENSG00000062725	APPBP2	protein_coding	Homo sapiens amyloid beta precursor protein (cytoplasmic tail) binding protein 2 (APPBP2), mRNA.,	3989	4766	4400	5777	4.95233356636969	4.92647391125607	5.07124781946144	4.93215568443206	0.0455139870675696	0.675226553248305	0.870026734368412
ENSG00000062822	POLD1	nonsense_mediated_decay	Homo sapiens polymerase (DNA directed), delta 1, catalytic subunit (POLD1)	2992	1863	1620	1705	5.52512925120397	4.69766263347052	4.84949893172018	4.32696871158789	-0.725661860307367	0.163176248444314	0.456477183787406
ENSG00000063046	EIF4B	protein_coding	Homo sapiens eukaryotic translation initiation factor 4B (EIF4B), mRNA.,	28842	34641	29762	46485	8.42634862988255	8.43074524270618	8.51459571476366	8.63629834607987	0.0684272699839187	0.3383260898603	0.649562010393019
ENSG00000063176	SPHK2	protein_coding	Homo sapiens sphingosine kinase 2 (SPHK2)	291	178	184	209	2.46988597627446	1.53106949272595	1.94860084749336	1.62293035092018	-0.447173216204706	0.262198860002155	0.576671327128149
ENSG00000063177	RPL18	protein_coding	Homo sapiens ribosomal protein L18 (RPL18)	19506	17880	12986	18551	10.3629739023337	9.99405638082892	9.88478105447129	9.72502535641937	-0.445701848367383	0.00146651541776995	0.0189774078466183
ENSG00000063180	CA11	protein_coding	Homo sapiens carbonic anhydrase XI (CA11), mRNA.	342	332	266	514	3.31903981556254	3.01077983875324	2.72027846523333	3.15055967657538	-0.024618672778676	0.921379704937117	0.97119005019796
ENSG00000063241	ISOC2	protein_coding	Homo sapiens isochorismatase domain containing 2 (ISOC2), nuclear gene encoding mitochondrial protein	636	479	418	462	4.57531233068744	3.86591881455221	3.99367436175058	3.45549162062847	-0.517691104329584	0.0775242593016993	0.302853081261266
ENSG00000063244	U2AF2	protein_coding	Homo sapiens U2 small nuclear RNA auxiliary factor 2 (U2AF2)	7147	6841	5346	7483	7.10632737916738	6.74604398299834	6.65792577227638	6.4520352735462	-0.319287863988556	0.0171262441603149	0.116838247294533
ENSG00000063245	EPN1	protein_coding	Homo sapiens epsin 1 (EPN1)	1011	751	664	810	3.92219784839637	3.23266075679027	3.4154882710497	2.99638874644762	-0.448096373060756	0.0861771306499142	0.321542361125047
ENSG00000063322	MED29	nonsense_mediated_decay	Homo sapiens mediator complex subunit 29 (MED29), mRNA.,	1343	1407	959	1591	3.93357263826102	3.54101915313356	3.37989816352469	3.39643353125099	-0.320544378696523	0.0243571737189803	0.1472948419056
ENSG00000063438	AHRR	protein_coding	Homo sapiens aryl-hydrocarbon receptor repressor (AHRR)	650	724	718	834	2.64154602908752	2.32192809488736	2.68929916053589	2.27500704749987	0.0159498500789285	0.934209924926476	0.976808546579918
ENSG00000063587	ZNF275	protein_coding	Homo sapiens zinc finger protein 275 (ZNF275), mRNA.	748	933	1262	2032	2.03913839390696	2.10433665981474	2.877744249949	2.88947354253111	0.773017964945263	1.74266897515484e-09	1.5359036562108e-07
ENSG00000063601	MTMR1	protein_coding	Homo sapiens myotubularin related protein 1 (MTMR1), mRNA.,	2522	2887	3727	5472	4.86740230572754	4.68706068833989	5.41751500288509	5.44658708530688	0.576129417374148	4.43748409315658e-10	4.45250327008726e-08
ENSG00000063660	GPC1	protein_coding	Homo sapiens glypican 1 (GPC1), mRNA.	417	286	226	266	2.35614381022528	1.53605290024021	1.41683974191283	1.31034012061215	-0.705725274424745	0.0380064329910076	0.197198055662173
ENSG00000063761	ADCK1	protein_coding	Homo sapiens aarF domain containing kinase 1 (ADCK1)	252	253	85	120	2.20163386116965	1.85199883711245	0.839959587489532	0.526068811667588	-1.49438613886987	2.58615907288293e-07	1.30751391266221e-05
ENSG00000063854	HAGH	protein_coding	Homo sapiens hydroxyacylglutathione hydrolase (HAGH)	827	796	696	1022	4.80477637795583	4.52230689287139	4.6959938131099	4.54843662469604	-0.118246975717671	0.495767351206076	0.765572313144556
ENSG00000063978	RNF4	protein_coding	Homo sapiens ring finger protein 4 (RNF4)	1643	1927	1892	2940	4.44824022521607	4.42223300068305	4.78920757534735	4.74631276642546	0.240498542213027	0.020098105761404	0.129653655564665
ENSG00000064012	CASP8	protein_coding	Homo sapiens caspase 8, apoptosis-related cysteine peptidase (CASP8)	291	366	252	427	2.4541758931858	2.5385381636298	2.21101219348551	2.47508488294878	-0.155244325477691	0.467755813666772	0.748455205283289
ENSG00000064042	LIMCH1	protein_coding	Homo sapiens LIM and calponin homology domains 1 (LIMCH1)	1321	1457	1382	2249	3.30742852519225	3.43429461795993	3.70929063572336	3.56193705962243	0.180358221269255	0.146546798934327	0.43121056740342
ENSG00000064102	ASUN	protein_coding	Homo sapiens asunder spermatogenesis regulator (ASUN), mRNA.,	2380	3094	2446	4025	5.82578562746479	5.90857275875175	5.88825618102027	5.98823022306046	0.0433585321496996	0.697670687588505	0.880886545868702
ENSG00000064115	TM7SF3	protein_coding	Homo sapiens transmembrane 7 superfamily member 3 (TM7SF3), mRNA.	1669	2062	1569	2290	5.28466218548316	5.21179097625254	5.26115467261557	5.03518399661834	-0.136252012574814	0.202680432123001	0.510701334779299
ENSG00000064199	SPA17	protein_coding	Homo sapiens sperm autoantigenic protein 17 (SPA17), mRNA.	445	585	346	634	3.81455042346181	3.95419631038688	3.44493204894218	3.82578562746479	-0.282291307449696	0.159756947742449	0.451821414051884
ENSG00000064225	ST3GAL6	retained_intron	Homo sapiens ST3 beta-galactoside alpha-2,3-sialyltransferase 6 (ST3GAL6)	361	499	423	574	3.01792190799726	3.1243281350022	3.18428029441938	3.12598165385472	0.0439495890475448	0.823190611470049	0.934566561380091
ENSG00000064309	CDON	protein_coding	Homo sapiens cell adhesion associated, oncogene regulated (CDON)	1541	2053	1796	2619	3.73226919950145	3.96624587322494	4.03650333373899	3.96532254836725	0.116593446993263	0.322497990403507	0.635338750653113
ENSG00000064313	TAF2	protein_coding	Homo sapiens TAF2 RNA polymerase II, TATA box binding protein (TBP)-associated factor, 150kDa (TAF2), mRNA.	4587	5567	5341	7555	5.22149045504205	5.37816477987163	5.67496903062497	5.59036248846375	0.163597142927874	0.0626045798191838	0.266867365739031
ENSG00000064393	HIPK2	protein_coding	Homo sapiens homeodomain interacting protein kinase 2 (HIPK2)	1415	2022	1200	2089	2.29865831556452	2.46727948045998	2.0071955014042	2.31324585178756	-0.263375207422419	0.0872263846972684	0.32378513431735
ENSG00000064419	TNPO3	protein_coding	Homo sapiens transportin 3 (TNPO3)	3683	4241	3366	5195	5.23074100262691	5.15623479785027	5.14323013477689	5.10810622368613	-0.0849738368980904	0.340132305980696	0.651031083136816
ENSG00000064490	RFXANK	protein_coding	Homo sapiens regulatory factor X-associated ankyrin-containing protein (RFXANK)	633	714	496	611	5.01301553583926	4.97911075501579	4.82883464946806	4.23802251782572	-0.451219622114774	0.0148987139278518	0.105527120596115
ENSG00000064545	TMEM161A	protein_coding	Homo sapiens transmembrane protein 161A (TMEM161A)	1371	1027	924	959	5.24222139509837	4.88752527074159	5.18626283566979	4.5909612413426	-0.515846992728878	0.0590284675752546	0.258075667976225
ENSG00000064547	LPAR2	protein_coding	Homo sapiens lysophosphatidic acid receptor 2 (LPAR2), mRNA.	110	141	98	131	1.4541758931858	1.62760683812965	1.43295940727611	1.34482849699744	-0.304964501814131	0.359622912504794	0.667271873501072
ENSG00000064601	CTSA	nonsense_mediated_decay	Homo sapiens cathepsin A (CTSA)	1001	1291	959	1715	4.53915881110803	4.66618848987278	4.56803210477128	4.82171021503467	0.0129899379878331	0.93165103221702	0.975838951648237
ENSG00000064607	SUGP2	nonsense_mediated_decay	Homo sapiens SURP and G patch domain containing 2 (SUGP2)	4763	6066	5253	7674	5.48832219114082	5.60139939053183	5.61264737765832	5.68594014844598	0.0726440099409751	0.412756771788479	0.711886728971164
ENSG00000064651	SLC12A2	protein_coding	Homo sapiens solute carrier family 12 (sodium/potassium/chloride transporters), member 2 (SLC12A2)	4857	5695	4254	5783	4.87430516598223	4.84849775538515	4.7076352195453	4.605257262939	-0.250015240286777	0.0110730086252095	0.0860783440457108
ENSG00000064652	SNX24	processed_transcript	Homo sapiens sorting nexin 24 (SNX24), mRNA.,	398	564	360	616	3.31469652565629	3.41006969175638	3.19692173382033	3.30597052098439	-0.176818708065016	0.381598001916032	0.686182015025189
ENSG00000064655	EYA2	protein_coding	Homo sapiens eyes absent homolog 2 (Drosophila) (EYA2)	232	243	211	373	2.21723071622067	1.8073549220576	2.11103131238874	2.08746284125034	0.0795626215634457	0.74907655199782	0.905701545397513
ENSG00000064666	CNN2	protein_coding	Homo sapiens calponin 2 (CNN2)	643	585	668	945	4.09929520433777	3.7158933705476	4.23955079661364	4.04526821513853	0.19496473123901	0.322799989366342	0.635562726233142
ENSG00000064687	ABCA7	protein_coding	Homo sapiens ATP-binding cassette, sub-family A (ABC1), member 7 (ABCA7), mRNA.	283	210	232	310	2.10433665981474	1.29278174922785	1.83187724119167	1.44890095114513	-0.065993985434121	0.835524653309626	0.939122247635308
ENSG00000064703	DDX20	nonsense_mediated_decay	Homo sapiens DEAD (Asp-Glu-Ala-Asp) box polypeptide 20 (DDX20), mRNA.,	2902	3615	3107	4561	4.64846544302731	4.72246602447109	4.81147103052984	4.68873986801449	0.0496184311252047	0.590872987351462	0.821503650289114
ENSG00000064726	BTBD1	protein_coding	Homo sapiens BTB (POZ) domain containing 1 (BTBD1)	5128	6306	5530	7987	5.85299758761332	5.87233628810464	6.00943675560809	5.9297909977186	0.0580437425953208	0.490382081626563	0.763212394637886
ENSG00000064763	FAR2	protein_coding	Homo sapiens fatty acyl CoA reductase 2 (FAR2)	2013	2442	2227	3204	4.65878273401283	4.70542503904273	4.83086375675176	4.8414699994658	0.10183822847878	0.309128589290231	0.624480922828214
ENSG00000064932	SBNO2	protein_coding	Homo sapiens strawberry notch homolog 2 (Drosophila) (SBNO2)	851	565	636	695	3.05311133645956	2.81557542886257	3.09592441999854	3.07895134139482	-0.270802681537477	0.383419938798378	0.686878537036906
ENSG00000064933	PMS1	protein_coding	Homo sapiens PMS1 postmeiotic segregation increased 1 (S. cerevisiae) (PMS1)	1298	1568	1518	2262	4.05050169744673	4.07809742302666	4.4276061727819	4.35895882583233	0.210388342185998	0.054121267138121	0.245465162917125
ENSG00000064961	HMG20B	protein_coding	Homo sapiens high mobility group 20B (HMG20B), mRNA.	1207	1032	744	1143	4.8109571587378	4.41818994794577	4.34269695998193	4.28243980500639	-0.460907334538684	0.020539884145082	0.131398846880063
ENSG00000064995	TAF11	protein_coding	Homo sapiens TAF11 RNA polymerase II, TATA box binding protein (TBP)-associated factor, 28kDa (TAF11)	1177	1471	1169	1895	4.77925972037238	4.83945576522463	4.81864608282254	4.89772447021644	0.0124702463855111	0.919137676349111	0.970209619464415
ENSG00000064999	ANKS1A	protein_coding	Homo sapiens ankyrin repeat and sterile alpha motif domain containing 1A (ANKS1A), mRNA.,	1481	1518	1388	1928	3.07724299893246	2.8011586560937	2.98002530023873	2.83187724119167	-0.0441494989406152	0.751405737548832	0.907131914962699
ENSG00000065000	AP3D1	retained_intron	Homo sapiens adaptor-related protein complex 3, delta 1 subunit (AP3D1)	6573	6661	5434	8442	5.95745033634712	5.93404464711225	5.9706236144706	6.05158962076266	-0.13737658142921	0.228538186958469	0.542502658905599
ENSG00000065029	ZNF76	nonsense_mediated_decay	Homo sapiens zinc finger protein 76 (ZNF76), mRNA.	877	840	640	862	3.69821847822441	3.48026512205446	3.44890095114513	3.21723071622067	-0.382206267572595	0.036872211141051	0.193096401136936
ENSG00000065054	SLC9A3R2	protein_coding	Homo sapiens solute carrier family 9, subfamily A (NHE3, cation proton antiporter 3), member 3 regulator 2 (SLC9A3R2)	270	166	104	139	3.11935617703968	2.10433665981474	1.88362081628567	1.44360665147561	-1.05806115912191	0.00969749780286583	0.0784812811837149
ENSG00000065057	NTHL1	protein_coding	Homo sapiens nth endonuclease III-like 1 (E. coli) (NTHL1), mRNA.	520	348	392	477	4.30524096595448	3.43429461795993	3.89820835250872	3.65306001710456	-0.194534027374849	0.541521773399574	0.793209756801664
ENSG00000065060	UHRF1BP1	protein_coding	Homo sapiens UHRF1 binding protein 1 (UHRF1BP1), mRNA.,	2308	2576	2288	3365	3.05311133645956	2.94673086014031	3.08915913191124	3.00180224263399	0.0191563632839374	0.851750678582178	0.946127739706966
ENSG00000065135	GNAI3	protein_coding	Homo sapiens guanine nucleotide binding protein (G protein), alpha inhibiting activity polypeptide 3 (GNAI3), mRNA.	5274	6421	5856	8198	5.86046625851717	5.87159726561385	6.05354581772798	5.89675621847481	0.0855138440878746	0.33641077269798	0.648246198758538
ENSG00000065150	IPO5	protein_coding	Homo sapiens importin 5 (IPO5), mRNA.	27917	32694	28601	41306	7.90261629725766	7.85617649828082	7.97246290720214	7.88752527074159	0.0196461912295054	0.788882370452279	0.921253402805874
ENSG00000065154	OAT	protein_coding	Homo sapiens ornithine aminotransferase (OAT)	8381	10508	7562	10345	7.23237295646863	7.36754580010534	7.18873718718513	7.04952186453218	-0.251327078314946	0.00750695494280158	0.0656970524943445
ENSG00000065183	WDR3	protein_coding	Homo sapiens WD repeat domain 3 (WDR3), mRNA.,	6403	7826	7081	10864	5.96324290431883	5.91934008244201	6.25096157353322	6.17512534965772	0.142562194976566	0.0685878213513931	0.282685710753271
ENSG00000065243	PKN2	protein_coding	Homo sapiens protein kinase N2 (PKN2), mRNA.,	6424	7789	6397	9227	5.60496086950378	5.58556349845569	5.6959938131099	5.65363331138625	-0.04749458863277	0.559029226284173	0.80316755977444
ENSG00000065268	WDR18	processed_transcript	Homo sapiens WD repeat domain 18 (WDR18), mRNA.	1394	856	638	819	5.19021976366016	4.33913738491959	4.35543919724869	4.14730669878029	-0.836257173517504	0.00582974655645847	0.0545895291331258
ENSG00000065308	TRAM2	protein_coding	Homo sapiens translocation associated membrane protein 2 (TRAM2), mRNA.,	536	654	552	909	1.4276061727819	1.44360665147561	1.51096191927738	1.58976348698498	0.0947930161674591	0.55238312521403	0.799647499559565
ENSG00000065320	NTN1	protein_coding	Homo sapiens netrin 1 (NTN1), mRNA.	1045	880	811	899	2.61588707391606	2.09761079662642	2.29278174922785	1.81966818349646	-0.340349718068193	0.157152967974651	0.447674888460658
ENSG00000065328	MCM10	protein_coding	Homo sapiens minichromosome maintenance complex component 10 (MCM10)	3513	4361	3852	5540	4.99095486039699	5.01524777369894	5.1574479962743	5.13627342985058	0.0719957059910494	0.427829085743599	0.721064831966803
ENSG00000065357	DGKA	protein_coding	Homo sapiens diacylglycerol kinase, alpha 80kDa (DGKA)	158	208	161	264	2.06004738366994	1.81966818349646	2.30742852519225	2.10097764772482	0.0193349328444177	0.942352915398067	0.979895439777307
ENSG00000065413	ANKRD44	protein_coding	Homo sapiens ankyrin repeat domain 44 (ANKRD44)	170	216	174	244	1.6915341649192	1.99638874644762	2.02856915219677	1.99638874644762	-0.0639234641456815	0.8062089725241	0.927148062433732
ENSG00000065427	KARS	protein_coding	Homo sapiens lysyl-tRNA synthetase (KARS)	5219	6649	3983	6280	6.5909612413426	6.65963918701565	6.22168378101097	6.25361115194717	-0.402987048351266	1.05283438246492e-05	0.000321619945781557
ENSG00000065457	ADAT1	protein_coding	Homo sapiens adenosine deaminase, tRNA-specific 1 (ADAT1)	599	745	503	800	4.23419472295381	4.3819754785573	4.09845324630927	4.14567745519564	-0.240255226044373	0.123193609120865	0.390441558242588
ENSG00000065485	PDIA5	nonsense_mediated_decay	Homo sapiens protein disulfide isomerase family A, member 5 (PDIA5)	291	324	301	498	2.77188557851537	2.48800077083407	3.07210580048042	3.16671544496642	0.170950169592977	0.411115763173946	0.710748047029948
ENSG00000065491	TBC1D22B	protein_coding	Homo sapiens TBC1 domain family, member 22B (TBC1D22B), mRNA.,	428	495	455	672	2.12763327972587	2.06350294230616	2.25701061820602	2.17951105027151	0.0978065558343064	0.565718546698402	0.808594425063989
ENSG00000065518	NDUFB4	protein_coding	Homo sapiens NADH dehydrogenase (ubiquinone) 1 beta subcomplex, 4, 15kDa (NDUFB4), nuclear gene encoding mitochondrial protein	1895	2307	1935	2887	6.89372623659722	6.90243541395902	6.94637996751037	6.88923015239289	0.00990207615323657	0.920976404875423	0.971000341512692
ENSG00000065526	SPEN	protein_coding	Homo sapiens spen homolog, transcriptional regulator (Drosophila) (SPEN), mRNA.,	5942	13570	7380	16030	5.54843662469604	6.44211412241923	6.0686708106651	6.27183649284068	0.0596610194581088	0.908930069420716	0.966432073526005
ENSG00000065534	MYLK	protein_coding	Homo sapiens myosin light chain kinase (MYLK)	415	442	355	492	1.14404636961671	1.29278174922785	0.823749360308273	1.23266075679027	-0.203820558795086	0.296474779076605	0.612630560793857
ENSG00000065548	ZC3H15	protein_coding	Homo sapiens zinc finger CCCH-type containing 15 (ZC3H15), mRNA.	5132	6010	5757	9103	6.50271248596606	6.49777201759007	6.74698450599195	6.79285535236249	0.216448731605248	0.0102949334595044	0.0818823853937655
ENSG00000065559	MAP2K4	protein_coding	Homo sapiens mitogen-activated protein kinase kinase 4 (MAP2K4), mRNA.,	2473	3264	2864	4340	4.55765515472542	4.82680268428583	4.90544717873885	4.91073266190291	0.142615816806037	0.171199692873142	0.468234472708524
ENSG00000065600	TMEM206	protein_coding	Homo sapiens transmembrane protein 206 (TMEM206)	777	970	1120	1563	4.12018602753186	4.03650333373899	4.53106949272595	4.456149034648	0.440534104106833	0.000947288897231758	0.0133007926539193
ENSG00000065609	SNAP91	protein_coding	Homo sapiens synaptosomal-associated protein, 91kDa (SNAP91)	217	269	190	265	1.35614381022528	1.4905701304462	1.22650852980868	1.28688114778816	-0.274640379253785	0.255655203051194	0.569948123158396
ENSG00000065613	SLK	protein_coding	Homo sapiens STE20-like kinase (SLK), mRNA.	10038	11425	11016	15997	5.52606881166759	5.45252954467793	5.73308313184512	5.75408578219791	0.142972969612219	0.0758674179142791	0.298977220324428
ENSG00000065615	CYB5R4	protein_coding	Homo sapiens cytochrome b5 reductase 4 (CYB5R4), mRNA.	1391	1688	1705	2224	4.268284666521	4.03298241669943	4.24868662687383	3.86294724802092	0.181302255371234	0.1609501268054	0.453539307420531
ENSG00000065621	GSTO2	protein_coding	Homo sapiens glutathione S-transferase omega 2 (GSTO2)	85	81	90	123	1.14404636961671	1.11103131238874	1.48542682717024	1.10433665981474	0.168807143838728	0.660527262259174	0.861247261986073
ENSG00000065665	SEC61A2	protein_coding	Homo sapiens Sec61 alpha 2 subunit (S. cerevisiae) (SEC61A2)	316	391	367	566	2.93357263826102	2.60169651648096	3.24792751344359	2.97819562968165	0.208078601597328	0.268560998682373	0.582685785858511
ENSG00000065675	PRKCQ	protein_coding	Homo sapiens protein kinase C, theta (PRKCQ)	267	305	300	500	1.52606881166759	1.44360665147561	1.73552217729654	1.85996954822103	0.27779198246667	0.186458733170593	0.488588669638387
ENSG00000065717	TLE2	protein_coding	Homo sapiens transducin-like enhancer of split 2 (E(sp1) homolog, Drosophila) (TLE2)	116	104	76	103	1.40053792958373	1.11103131238874	0.765534746362977	0.739848102699327	-0.491597021307274	0.201091258933206	0.508618664535536
ENSG00000065802	ASB1	processed_transcript	Homo sapiens ankyrin repeat and SOCS box containing 1 (ASB1), mRNA.	1041	1078	923	1300	3.08915913191124	2.92409988564074	2.98732086592925	3.0232553523003	-0.121311948950766	0.411711069075042	0.711037317861326
ENSG00000065809	FAM107B	protein_coding	Homo sapiens family with sequence similarity 107, member B (FAM107B), mRNA.,	1439	1660	1530	2272	4.22958792274065	4.29865831556452	4.3526172989585	4.43962313755712	0.103830834699974	0.342371410359291	0.652966663592829
ENSG00000065833	ME1	protein_coding	Homo sapiens malic enzyme 1, NADP(+)-dependent, cytosolic (ME1), nuclear gene encoding mitochondrial protein, mRNA.,	1295	1696	1364	2203	4.14974711950468	4.23572705983806	4.23342794374847	4.28983446517751	0.0591235797731898	0.634021117343696	0.848222713295505
ENSG00000065882	TBC1D1	protein_coding	Homo sapiens TBC1 (tre-2/USP6, BUB2, cdc16) domain family, member 1 (TBC1D1)	1494	1708	1633	2376	4.67750824226472	4.59395128394841	4.90833256978243	4.75648960675997	0.135336021305871	0.218835966110996	0.530772841567838
ENSG00000065883	CDK13	protein_coding	Homo sapiens cyclin-dependent kinase 13 (CDK13)	3027	3703	3367	5421	4.36176835941915	4.39163026151743	4.57712666130705	4.60762622084549	0.186214019692598	0.0500721209267135	0.233072576165079
ENSG00000065911	MTHFD2	protein_coding	Homo sapiens methylenetetrahydrofolate dehydrogenase (NADP+ dependent) 2, methenyltetrahydrofolate cyclohydrolase (MTHFD2)	6741	8383	6752	9376	6.87024140704511	6.93014594790882	6.86567141764843	6.73145480769835	-0.0843024691406805	0.352877479524699	0.661319581475082
ENSG00000065923	SLC9A7	protein_coding	Homo sapiens solute carrier family 9, subfamily A (NHE7, cation proton antiporter 7), member 7 (SLC9A7)	511	611	480	752	2.72027846523333	2.62993940943954	2.71149490665009	2.8094144442359	-0.0609487597490235	0.704905988678585	0.883944791032827
ENSG00000065970	FOXJ2	protein_coding	Homo sapiens forkhead box J2 (FOXJ2), mRNA.	251	380	249	471	0.713695814843359	1.09085343045111	0.748461233004035	1.08406426478847	-0.016662194149645	0.948161836299165	0.981729083401041
ENSG00000065978	YBX1	protein_coding	Homo sapiens Y box binding protein 1 (YBX1), mRNA.	38824	45362	36417	62740	9.90634948350332	9.86178481540555	9.86835958369303	10.0057929473468	0.0244024270038538	0.801995341878484	0.925526607047947
ENSG00000066027	PPP2R5A	protein_coding	Homo sapiens protein phosphatase 2, regulatory subunit B', alpha (PPP2R5A)	1619	1993	1692	2180	4.37016428054021	4.39985467357243	4.39025495632187	4.2667865406949	-0.0675279799462116	0.606068701628628	0.831382083508304
ENSG00000066044	ELAVL1	protein_coding	Homo sapiens ELAV (embryonic lethal, abnormal vision, Drosophila)-like 1 (Hu antigen R) (ELAVL1), mRNA.	4310	5145	3958	6491	5.88679398997529	5.86220339905322	5.76314595814948	5.84549005094437	-0.0585765967236319	0.535202548749192	0.789637150309293
ENSG00000066084	DIP2B	retained_intron	Homo sapiens DIP2 disco-interacting protein 2 homolog B (Drosophila) (DIP2B), mRNA.,	3802	4145	3840	5649	3.96347412397489	3.81762325751143	3.99729240763651	3.92409988564074	0.062553293032788	0.52480289285752	0.784247000504632
ENSG00000066117	SMARCD1	protein_coding	Homo sapiens SWI/SNF related, matrix associated, actin dependent regulator of chromatin, subfamily d, member 1 (SMARCD1)	2176	2832	2313	3772	5.27351588970212	5.36141746678921	5.3684191550814	5.53480866123175	0.0842920838519336	0.450118612002332	0.736780327956352
ENSG00000066135	KDM4A	protein_coding	Homo sapiens lysine (K)-specific demethylase 4A (KDM4A), mRNA.,	3380	3759	3610	5438	4.89287670006069	4.98367769469807	5.0703893278914	4.96439863220318	0.146559051162047	0.120176442969639	0.384965992656182
ENSG00000066136	NFYC	retained_intron	Homo sapiens nuclear transcription factor Y, gamma (NFYC)	1421	1457	1251	2038	5.09085343045111	5.22032995487956	5.27090264916713	5.24374523473398	-0.0181122912385232	0.897073468457507	0.962405356209736
ENSG00000066248	NGEF	protein_coding	Homo sapiens neuronal guanine nucleotide exchange factor (NGEF)	118	112	114	146	1.41142624572646	0.641546029087524	1.11103131238874	1.11769504266975	-0.00618180573926317	0.985888400860233	0.994870370267873
ENSG00000066279	ASPM	protein_coding	Homo sapiens asp (abnormal spindle) homolog, microcephaly associated (Drosophila) (ASPM)	18581	21399	18499	26718	5.93757979967966	5.89457527317528	5.96416756068177	5.83970769835037	-0.00971190214770618	0.899211741450295	0.963008870195141
ENSG00000066322	ELOVL1	protein_coding	Homo sapiens ELOVL fatty acid elongase 1 (ELOVL1)	1033	1196	992	1527	4.99684064779537	5.00090140274153	5.01747656302046	5.06047978140759	-0.0191091618857156	0.876945725683842	0.95465590238417
ENSG00000066379	ZNRD1	retained_intron	Homo sapiens zinc ribbon domain containing 1 (ZNRD1)	423	610	473	757	4.33913738491959	4.51222688651396	4.44294349584873	4.49185309632967	0.0635314741100194	0.736499652910016	0.89966855551219
ENSG00000066382	MPPED2	protein_coding	Homo sapiens metallophosphoesterase domain containing 2 (MPPED2)	109	170	108	165	0.669026765509631	1.43295940727611	0.970853654340484	0.963474123974886	-0.209553484619755	0.528895900690616	0.786022345745517
ENSG00000066422	ZBTB11	protein_coding	Homo sapiens zinc finger and BTB domain containing 11 (ZBTB11), mRNA.	2125	2658	2246	3399	3.65191274464578	3.75595576955096	3.83995958748953	3.77399632511117	0.0501038935424978	0.611060532506704	0.833082468007341
ENSG00000066427	ATXN3	protein_coding	Homo sapiens ataxin 3 (ATXN3)	1185	1574	849	1170	4.04614178164472	4.32768736417605	3.58976348698498	3.84899843040002	-0.623670809243904	7.72484255074591e-06	0.000246967760372377
ENSG00000066455	GOLGA5	protein_coding	Homo sapiens golgin A5 (GOLGA5), mRNA.	1380	1615	1095	1698	4.06695024392463	4.04351949366274	3.76659516172927	3.75702324650746	-0.296655392084368	0.0099929157422316	0.0803127498100241
ENSG00000066468	FGFR2	protein_coding	Homo sapiens fibroblast growth factor receptor 2 (FGFR2)	1572	1801	1469	2339	3.96993327469786	3.87676249078156	3.92124588858559	4.01703108052784	-0.0257488897997892	0.818790932483458	0.932244378885631
ENSG00000066557	LRRC40	protein_coding	Homo sapiens leucine rich repeat containing 40 (LRRC40), mRNA.	2996	3856	2940	4136	5.20398416585599	5.29535569289167	5.21878116778407	5.06910063192283	-0.130699644790723	0.205103525222296	0.514210102066237
ENSG00000066583	ISOC1	protein_coding	Homo sapiens isochorismatase domain containing 1 (ISOC1), mRNA.	2135	2481	1897	3049	5.31940116685832	5.26341005875634	5.19100984858729	5.23572705983806	-0.101667613509639	0.331443261780858	0.644038491180838
ENSG00000066629	EML1	protein_coding	Homo sapiens echinoderm microtubule associated protein like 1 (EML1)	1822	2353	1271	2075	4.67807190511264	4.99095486039699	4.45220004940622	4.43162295971329	-0.516313796405995	1.50223291617177e-05	0.000439352604451671
ENSG00000066651	TRMT11	protein_coding	Homo sapiens tRNA methyltransferase 11 homolog (S. cerevisiae) (TRMT11), mRNA.,	1541	2052	1891	2681	5.00988458893184	5.21140163741847	5.39094277280254	5.34589308568741	0.171263579501767	0.153182246272976	0.441571098427558
ENSG00000066654	THUMPD1	protein_coding	Homo sapiens THUMP domain containing 1 (THUMPD1), mRNA.,	2611	3022	2696	4004	4.6959938131099	4.64616265715789	4.76765479823735	4.74738739965272	0.0592909994104899	0.525399995351041	0.784360435443136
ENSG00000066697	MSANTD3	protein_coding	Homo sapiens Myb/SANT-like DNA-binding domain containing 3 (MSANTD3)	701	786	597	974	4.26153081524341	4.14649230697719	4.04264433740849	4.09169983413681	-0.125489478997972	0.410939014445651	0.710614473845998
ENSG00000066735	KIF26A	protein_coding	Homo sapiens kinesin family member 26A (KIF26A), mRNA.	788	354	271	268	2.02502879449152	0.604071323668861	0.53605290024021	-0.120294233717712	-1.27326825060827	0.00425967473888954	0.0430590210138999
ENSG00000066739	ATG2B	protein_coding	Homo sapiens autophagy related 2B (ATG2B), mRNA.	2728	3225	1851	2567	3.4369613378336	3.45022149589718	3.0496307677246	2.89917563048051	-0.610849408659267	5.2031959286876e-09	3.99238162904713e-07
ENSG00000066777	ARFGEF1	protein_coding	Homo sapiens ADP-ribosylation factor guanine nucleotide-exchange factor 1 (brefeldin A-inhibited) (ARFGEF1), mRNA.	2819	3451	2792	4170	4.16591193893569	4.19377174339668	4.18745105402733	4.13914201914569	-0.0373886609822685	0.680867275726689	0.872505427309061
ENSG00000066827	ZFAT	protein_coding	Homo sapiens zinc finger and AT hook domain containing (ZFAT)	820	1022	915	1361	2.7311832415722	2.75702324650746	2.97269265400426	3.0496307677246	0.118205273127681	0.364152093782003	0.671141931232717
ENSG00000066855	MTFR1	processed_transcript	Homo sapiens mitochondrial fission regulator 1 (MTFR1), nuclear gene encoding mitochondrial protein	1751	2248	1832	2446	4.85399564717639	4.97315203787724	5.06824086131282	4.84348142543246	-0.0729324570988772	0.555060449409384	0.801034659415399
ENSG00000066926	FECH	protein_coding	Homo sapiens ferrochelatase (FECH), nuclear gene encoding mitochondrial protein	2729	3357	2217	3194	5.13134253912326	5.10601323762212	4.83035674741922	4.80219321694183	-0.352920957654786	0.00027580469396926	0.00500361116569545
ENSG00000066933	MYO9A	protein_coding	Homo sapiens myosin IXA (MYO9A), mRNA.	3543	4318	3810	5752	3.7771566660045	4.03033607837096	4.29425313644451	4.29572302453997	0.0924679356398881	0.278916365587641	0.594239057135672
ENSG00000067057	PFKP	protein_coding	Homo sapiens phosphofructokinase, platelet (PFKP)	3561	3150	1910	2604	5.79415589787641	5.78240856492737	5.37989816352469	5.42054977211632	-0.767902646891418	5.56324685357933e-06	0.000191387752410774
ENSG00000067064	IDI1	protein_coding	Homo sapiens isopentenyl-diphosphate delta isomerase 1 (IDI1), mRNA.,	2938	3646	2504	3379	5.61529857909211	5.68957872550933	5.45713459431804	5.20945336562895	-0.336022582120687	0.00199627276227602	0.0242904682006795
ENSG00000067066	SP100	protein_coding	Homo sapiens SP100 nuclear antigen (SP100)	268	343	245	382	2.45680614923047	2.59215800212536	2.54596836910529	2.41142624572646	-0.154211435936679	0.471745207876528	0.750511585747218
ENSG00000067082	KLF6	protein_coding	Homo sapiens Kruppel-like factor 6 (KLF6)	798	864	570	1143	2.91647664443772	2.70043971814109	2.44095219802964	2.86195536414487	-0.191339378445001	0.331996265977581	0.644654639728773
ENSG00000067113	PPAP2A	protein_coding	Homo sapiens phosphatidic acid phosphatase type 2A (PPAP2A)	289	352	267	388	2.92599941855622	2.8073549220576	2.76553474636298	2.74416109557041	-0.15434867833447	0.456085200582621	0.740868662067212
ENSG00000067141	NEO1	protein_coding	Homo sapiens neogenin 1 (NEO1)	3127	3894	3248	5104	4.68201139080069	4.70265754339091	4.60703434594862	4.70376517879341	0.0561403673588171	0.545025877038081	0.795403618268598
ENSG00000067167	TRAM1	protein_coding	Homo sapiens translocation associated membrane protein 1 (TRAM1), mRNA.,	6523	8050	7906	11117	6.52293456094346	6.56468301696364	6.88472001256047	6.85686122831977	0.205176823823812	0.0178225037306765	0.12020513891569
ENSG00000067177	PHKA1	protein_coding	Homo sapiens phosphorylase kinase, alpha 1 (muscle) (PHKA1)	2551	2977	2937	4205	4.09423606984577	4.01346225980656	4.31324585178756	4.15218341905505	0.184094315081547	0.054564896910369	0.246705204609655
ENSG00000067182	TNFRSF1A	protein_coding	Homo sapiens tumor necrosis factor receptor superfamily, member 1A (TNFRSF1A), mRNA.,	527	566	453	783	4.12184429787638	4.11353381959191	4.09929520433777	4.24412594328373	-0.0373854637203869	0.837325305238058	0.939532197208487
ENSG00000067191	CACNB1	protein_coding	Homo sapiens calcium channel, voltage-dependent, beta 1 subunit (CACNB1)	102	106	120	148	0.773996325111173	0.37851162325373	1.08406426478847	0.799087306074004	0.192563600697242	0.580437219949237	0.8164993651057
ENSG00000067208	EVI5	protein_coding	Homo sapiens ecotropic viral integration site 5 (EVI5), mRNA.,	2141	2591	2259	3490	4.27202318906105	4.26303440583379	4.39163026151743	4.4594316186373	0.0872233627430238	0.366668659497055	0.67363746401121
ENSG00000067221	STOML1	protein_coding	Homo sapiens stomatin (EPB72)-like 1 (STOML1)	149	106	108	125	1.72683121703249	1.09761079662642	1.44360665147561	1.06350294230616	-0.316387785717173	0.448432706565281	0.736138462677766
ENSG00000067225	PKM	protein_coding	Homo sapiens pyruvate kinase, muscle (PKM)	29979	33532	25038	41370	9.00982861736811	9.06969142713797	8.95448714700531	9.20371505425789	-0.144149599120869	0.113943014643338	0.373905077486214
ENSG00000067248	DHX29	protein_coding	Homo sapiens DEAH (Asp-Glu-Ala-His) box polypeptide 29 (DHX29), mRNA.	3474	4348	3317	4860	4.77978500530113	4.834407841807	4.77241355474848	4.66562016406638	-0.120410418399808	0.18531478315501	0.487249754378946
ENSG00000067334	DNTTIP2	protein_coding	Homo sapiens deoxynucleotidyltransferase, terminal, interacting protein 2 (DNTTIP2), mRNA.,	4605	5438	5254	8161	6.10307794659757	6.10580377191708	6.38439523838807	6.28484722941863	0.221696811695513	0.00718877694594413	0.0637557933269566
ENSG00000067365	METTL22	protein_coding	Homo sapiens methyltransferase like 22 (METTL22), mRNA.,	172	202	178	311	2.58014548442338	2.64385618977472	2.90689059560852	2.98550043030489	0.176367462471489	0.499374104926582	0.768231610409522
ENSG00000067369	TP53BP1	protein_coding	Homo sapiens tumor protein p53 binding protein 1 (TP53BP1)	3077	3467	2773	4335	4.52042224852645	4.31251996747495	4.38681094647222	4.49697358099828	-0.0802847570931008	0.406956581443278	0.707307348214007
ENSG00000067445	TRO	protein_coding	Homo sapiens trophinin (TRO)	1426	1769	2116	3151	4.39025495632187	4.35755200461808	5.03694284479826	5.0457050645108	0.533824500378411	2.64228578992107e-07	1.32053547293986e-05
ENSG00000067533	RRP15	protein_coding	Homo sapiens ribosomal RNA processing 15 homolog (S. cerevisiae) (RRP15), mRNA.	3805	4775	4331	6347	5.03474394932473	5.14404636961671	5.21567859660793	5.46303385531749	0.131334769147774	0.137742587324485	0.416002386909141
ENSG00000067560	RHOA	protein_coding	Homo sapiens ras homolog family member A (RHOA), mRNA.,	11679	14573	11959	18998	7.76248170331897	7.76957340793409	7.79474076107975	7.90134963765088	0.0419919416183362	0.606241696168546	0.831382083508304
ENSG00000067596	DHX8	nonsense_mediated_decay	Homo sapiens DEAH (Asp-Glu-Ala-His) box polypeptide 8 (DHX8), mRNA.,	3416	4075	3931	5999	4.95512678126137	4.89772447021644	5.12680770314203	5.07382023329167	0.213757105906012	0.012050964624686	0.0915767160503413
ENSG00000067601	PMS2P4	transcribed_unprocessed_pseudogene	Homo sapiens postmeiotic segregation increased 2 pseudogene 4 (PMS2P4)	47	56	42	57	2.14730669878029	2.12763327972587	2.06004738366994	1.90689059560852	-0.235698568800458	0.635167125362203	0.848507642464205
ENSG00000067606	PRKCZ	protein_coding	Homo sapiens protein kinase C, zeta (PRKCZ)	370	433	282	464	3.10768786931437	2.68481873755322	2.63923216324928	2.66448284036468	-0.309216168604342	0.114634337629788	0.375135549433757
ENSG00000067704	IARS2	protein_coding	Homo sapiens isoleucyl-tRNA synthetase 2, mitochondrial (IARS2), nuclear gene encoding mitochondrial protein, mRNA.	12378	14413	12170	17511	7.0408924306469	7.04406619685655	7.00303997974924	7.08544590219427	-0.0383093054106627	0.622444411003726	0.840933182587384
ENSG00000067715	SYT1	protein_coding	Homo sapiens synaptotagmin I (SYT1)	407	457	535	748	1.80322703643493	1.81147103052984	2.57288966842058	2.51853513898218	0.385695510056129	0.0261389495902045	0.154418685894306
ENSG00000067829	IDH3G	protein_coding	Homo sapiens isocitrate dehydrogenase 3 (NAD+) gamma (IDH3G), nuclear gene encoding mitochondrial protein	1022	1015	1059	1625	4.79545527204412	4.55887985347544	5.01435529297707	4.87627136055013	0.193591252378605	0.202392906567571	0.510542075665711
ENSG00000067836	ROGDI	protein_coding	Homo sapiens rogdi homolog (Drosophila) (ROGDI)	218	204	147	223	2.81147103052984	2.20476675065461	1.90303827011291	2.10097764772482	-0.395356722113337	0.163427510601594	0.456477183787406
ENSG00000067840	PDZD4	protein_coding	Homo sapiens PDZ domain containing 4 (PDZD4), mRNA.,	114	105	125	167	0.298658315564515	0.250961573533219	1.26903314645524	1.04264433740849	0.225286848794348	0.514119254941255	0.777231345844888
ENSG00000067900	ROCK1	protein_coding	Homo sapiens Rho-associated, coiled-coil containing protein kinase 1 (ROCK1), mRNA.	3621	3887	3692	5449	3.82273014794452	3.67694435910691	3.98367769469807	3.93262815702213	0.0892312259325944	0.384694187160519	0.687955988116509
ENSG00000067955	CBFB	protein_coding	Homo sapiens core-binding factor, beta subunit (CBFB)	3391	4252	2960	4204	5.60614607806572	5.59454854955035	5.30048984436311	5.43362716708478	-0.273437161563717	0.0045444475662266	0.0452156934049274
ENSG00000067992	PDK3	protein_coding	Homo sapiens pyruvate dehydrogenase kinase, isozyme 3 (PDK3), nuclear gene encoding mitochondrial protein	1620	1898	851	1206	4.97911075501579	4.92124588858559	4.06522762277562	3.92599941855622	-0.95872213081742	1.04741815191691e-15	3.25439079079891e-13
ENSG00000068001	HYAL2	protein_coding	Homo sapiens hyaluronoglucosaminidase 2 (HYAL2)	638	624	496	560	3.5197934862411	3.19377174339668	3.25701061820602	2.799087306074	-0.421091189276473	0.0627309973963237	0.267144345425284
ENSG00000068024	HDAC4	protein_coding	Homo sapiens histone deacetylase 4 (HDAC4), mRNA.,	325	299	316	389	1.14404636961671	0.933572638261024	1.32192809488736	0.659924558402378	-0.00316116865828832	0.9901257619429	0.996878590913627
ENSG00000068028	RASSF1	nonsense_mediated_decay	Homo sapiens Ras association (RalGDS/AF-6) domain family member 1 (RASSF1)	368	346	317	437	2.9297909977186	2.59931779369823	2.77399632511117	2.60169651648096	-0.114511575458247	0.618228752027948	0.837820931797564
ENSG00000068078	FGFR3	protein_coding	Homo sapiens fibroblast growth factor receptor 3 (FGFR3)	1698	1422	1599	1703	4.18903382439002	3.64038956005495	4.14649230697719	3.51853513898218	-0.0817514554393337	0.725384655987337	0.894287374267024
ENSG00000068097	HEATR6	protein_coding	Homo sapiens HEAT repeat containing 6 (HEATR6), mRNA.,	1541	1780	1539	2447	3.99004721957379	3.88557436437143	4.01167453338092	4.0686708106651	0.063229457436612	0.569005084038787	0.81097882874363
ENSG00000068120	COASY	processed_transcript	Homo sapiens CoA synthase (COASY), nuclear gene encoding mitochondrial protein	2242	2318	1794	2779	5.23955079661364	5.12804589092299	5.13627342985058	4.96716860753263	-0.199452890795535	0.106287644170284	0.358896202577577
ENSG00000068137	PLEKHH3	protein_coding	Homo sapiens pleckstrin homology domain containing, family H (with MyTH4 domain) member 3 (PLEKHH3)	253	193	193	219	2.24184018356467	1.47508488294878	2.18269229751619	1.56559717585423	-0.293779683326567	0.39355476212126	0.694564783805941
ENSG00000068305	MEF2A	protein_coding	Homo sapiens myocyte enhancer factor 2A (MEF2A)	2077	2605	2361	4029	4.15380533607904	4.15380533607904	4.52481592835751	4.36876834909033	0.243496220836904	0.0365997965301098	0.1925031233624
ENSG00000068308	OTUD5	protein_coding	Homo sapiens OTU domain containing 5 (OTUD5)	1360	1639	1272	2182	4.45811948117451	4.46205231879643	4.56132613645392	4.611172380044	-0.00401717013255896	0.975049107736658	0.990475741289885
ENSG00000068323	TFE3	protein_coding	Homo sapiens transcription factor binding to IGHM enhancer 3 (TFE3), mRNA.,	548	598	622	882	2.69376571221778	2.54596836910529	2.9297909977186	2.81352468929781	0.204006853817101	0.206575719438441	0.515214853605167
ENSG00000068354	TBC1D25	protein_coding	Homo sapiens TBC1 domain family, member 25 (TBC1D25), mRNA.,	262	322	285	511	1.4541758931858	1.76553474636298	1.54101915313356	2.09423606984577	0.235197887545744	0.286647343385442	0.602583069640566
ENSG00000068366	ACSL4	protein_coding	Homo sapiens acyl-CoA synthetase long-chain family member 4 (ACSL4)	2256	2684	3492	4541	4.01077983875324	3.99909803370561	4.6724253419715	4.41074812818595	0.53084084274383	5.94266980514864e-06	0.00019851488486967
ENSG00000068383	INPP5A	protein_coding	Homo sapiens inositol polyphosphate-5-phosphatase, 40kDa (INPP5A), mRNA.,	1311	1286	1095	1479	4.10768786931437	3.73984810269933	3.86195536414487	3.64731450954714	-0.200814459517474	0.208056760146892	0.516440034130554
ENSG00000068394	GPKOW	protein_coding	Homo sapiens G patch domain and KOW motifs (GPKOW), mRNA.	719	659	750	1184	3.92314918047231	3.52481592835751	4.02591469875079	4.04264433740849	0.276044904667815	0.141892794531284	0.422664903372018
ENSG00000068400	GRIPAP1	protein_coding	Homo sapiens GRIP1 associated protein 1 (GRIPAP1)	1036	1032	897	1393	3.66448284036468	3.45285896471381	3.52732060787705	3.58135124716878	-0.0586771868016128	0.704067979559662	0.883668757289198
ENSG00000068438	FTSJ1	processed_transcript	Homo sapiens FtsJ RNA methyltransferase homolog 1 (E. coli) (FTSJ1)	1349	1518	1051	1697	5.07124781946144	4.93310047493137	4.76924279514054	4.79597469420667	-0.26468102494885	0.0331104258238081	0.1808594616607
ENSG00000068489	PRR11	protein_coding	Homo sapiens proline rich 11 (PRR11), mRNA.	1680	2223	1884	3260	4.83592407425438	4.91121220155861	5.00180224263399	5.15502057835857	0.194427081688057	0.137611742922732	0.415703467967605
ENSG00000068615	REEP1	protein_coding	Homo sapiens receptor accessory protein 1 (REEP1), nuclear gene encoding mitochondrial protein	522	651	469	673	2.70929063572336	2.76977173924945	2.62993940943954	2.59454854955035	-0.221175668002411	0.176212648696912	0.475785094101121
ENSG00000068650	ATP11A	protein_coding	Homo sapiens ATPase, class VI, type 11A (ATP11A)	2442	2692	2218	3735	4.05137210172103	3.89627184880738	4.10936055940423	4.13996056954546	0.00241373131939158	0.983564634453066	0.993773593478373
ENSG00000068654	POLR1A	protein_coding	Homo sapiens polymerase (RNA) I polypeptide A, 194kDa (POLR1A), mRNA.,	3701	3972	3060	4752	3.97177344719337	4.07124781946144	4.00539998774259	3.95046841415012	-0.175863985248116	0.0923449715305839	0.334782603847953
ENSG00000068697	LAPTM4A	protein_coding	Homo sapiens lysosomal protein transmembrane 4 alpha (LAPTM4A), mRNA.,	3473	4204	3210	5526	6.43529521564717	6.50858711208948	6.33985000288462	6.92777796208234	-0.0222429281649053	0.839614986233326	0.940807308687183
ENSG00000068745	IP6K2	nonsense_mediated_decay	Homo sapiens inositol hexakisphosphate kinase 2 (IP6K2)	1391	1622	1314	2145	5.1333991254172	5.17192735435346	5.1586601753465	5.34198574722862	-0.00384289988577551	0.974083437997436	0.989867900065329
ENSG00000068784	SRBD1	protein_coding	Homo sapiens S1 RNA binding domain 1 (SRBD1), mRNA.,	1260	1533	994	1628	3.58856473740135	3.71479501111816	3.39917109381982	3.36036427654347	-0.291917217663142	0.018912057293218	0.125350038278829
ENSG00000068793	CYFIP1	protein_coding	Homo sapiens cytoplasmic FMR1 interacting protein 1 (CYFIP1)	4189	4250	3717	5301	5.16551001804135	4.99729240763651	5.14363830992204	5.16309613843601	-0.0977115205319836	0.414582597350183	0.712911348997087
ENSG00000068796	KIF2A	protein_coding	Homo sapiens kinesin heavy chain member 2A (KIF2A)	2947	4083	3450	5826	5.22766407255439	5.5957423394744	5.56407325573694	5.8870377914192	0.202048820803478	0.106268827327131	0.358896202577577
ENSG00000068878	PSME4	protein_coding	Homo sapiens proteasome (prosome, macropain) activator subunit 4 (PSME4), mRNA.	2309	3388	2211	3791	3.81147103052984	4.2667865406949	4.00629802390037	4.13832300405648	-0.121196795543227	0.407723139874909	0.707602532800468
ENSG00000068885	IFT80	protein_coding	Homo sapiens intraflagellar transport 80 homolog (Chlamydomonas) (IFT80)	2111	2613	1912	2592	4.77610398807316	4.82731094394967	4.71918344048179	4.54905302933729	-0.243419936054064	0.0321266124953414	0.17659483075821
ENSG00000068903	SIRT2	protein_coding	Homo sapiens sirtuin 2 (SIRT2)	1137	1240	794	1206	4.37295209791183	4.24107745817504	3.98550043030489	3.96347412397489	-0.446489613893358	0.000838650413719966	0.0119949078909685
ENSG00000068912	ERLEC1	processed_transcript	Homo sapiens endoplasmic reticulum lectin 1 (ERLEC1)	1454	1751	1527	2077	4.44095219802964	4.44294349584873	4.55826763405574	4.36667191611176	-0.00758916071268636	0.949516294150687	0.982153149393276
ENSG00000068971	PPP2R5B	processed_transcript	Homo sapiens protein phosphatase 2, regulatory subunit B', beta (PPP2R5B), mRNA.,	283	263	289	406	2.16349873228288	1.73984810269933	2.58496250072116	2.31614574229336	0.152114016098419	0.533200939805388	0.788825344087726
ENSG00000069011	PITX1	protein_coding	Homo sapiens paired-like homeodomain 1 (PITX1), mRNA.	671	273	250	294	3.98367769469807	2.62527048937469	2.81147103052984	2.4032677223393	-1.01450150320945	0.0285036436625089	0.163717097284794
ENSG00000069020	MAST4	protein_coding	Homo sapiens microtubule associated serine/threonine kinase family member 4 (MAST4)	516	632	452	774	1.1243281350022	1.57531233068744	1.40599235967584	2.15704371014558	-0.111032678067833	0.519043237639724	0.780620049794633
ENSG00000069248	NUP133	protein_coding	Homo sapiens nucleoporin 133kDa (NUP133), mRNA.	11262	13187	11374	15572	6.57742882803575	6.5337190711399	6.63444806236231	6.44592529857927	-0.038301131844889	0.668282722163411	0.865949320624674
ENSG00000069275	NUCKS1	protein_coding	Homo sapiens nuclear casein kinase and cyclin-dependent kinase substrate 1 (NUCKS1), mRNA.	55474	69917	59761	88655	8.81768720534243	8.89081145481768	8.91318861950889	9.16535926883369	0.0578167140390413	0.434115970358209	0.725518651284504
ENSG00000069329	VPS35	protein_coding	Homo sapiens vacuolar protein sorting 35 homolog (S. cerevisiae) (VPS35), mRNA.	7725	9786	6560	9722	6.36299581197405	6.51112010085101	6.19711838004716	6.06630450200819	-0.290094128400771	0.000473852931357285	0.00769730714399057
ENSG00000069345	DNAJA2	protein_coding	Homo sapiens DnaJ (Hsp40) homolog, subfamily A, member 2 (DNAJA2), mRNA.	3783	4665	3314	4978	5.77425995143276	5.75488750216347	5.57712666130705	5.54843662469604	-0.215622367329246	0.0132174836768473	0.0974061339439523
ENSG00000069424	KCNAB2	protein_coding	Homo sapiens potassium voltage-gated channel, shaker-related subfamily, beta member 2 (KCNAB2)	115	158	84	137	0.748461233004035	1.11769504266975	0.516015147003665	0.765534746362977	-0.497691788213359	0.134810165418991	0.410472408432613
ENSG00000069482	GAL	processed_transcript	Homo sapiens galanin/GMAP prepropeptide (GAL), mRNA.	477	534	449	812	4.5465858290081	4.43629511983936	4.50143914515887	4.71369581484336	0.100418944426837	0.594626380484907	0.824032799481872
ENSG00000069509	FUNDC1	protein_coding	Homo sapiens FUN14 domain containing 1 (FUNDC1), mRNA.	660	941	712	1391	4.49185309632967	4.73281187208294	4.63633460244218	4.98732086592925	0.177880622752215	0.368536875542091	0.67541342055431
ENSG00000069667	RORA	protein_coding	Homo sapiens RAR-related orphan receptor A (RORA)	380	512	399	655	1.32768736417605	1.39506279951758	1.16349873228288	1.74416109557041	0.0454475109619513	0.809166191199382	0.928185606337973
ENSG00000069702	TGFBR3	protein_coding	Homo sapiens transforming growth factor, beta receptor III (TGFBR3)	1449	1791	1552	2123	3.48413813120167	3.39917109381982	3.54473265593262	3.53605290024021	0.00565449005938908	0.962219635660417	0.986031340054559
ENSG00000069712	KIAA1107	protein_coding	Homo sapiens KIAA1107 (KIAA1107), mRNA.,	277	281	230	347	1.0703893278914	0.831877241191673	0.855989697308481	0.799087306074004	-0.151964723286203	0.514120467757129	0.777231345844888
ENSG00000069849	ATP1B3	protein_coding	Homo sapiens ATPase, Na+/K+ transporting, beta 3 polypeptide (ATP1B3), mRNA.,	4088	5379	4055	6703	7.13452899948796	7.17052599917685	7.29783336841106	7.20476675065461	-0.0136143695356921	0.898842825977335	0.963008870195141
ENSG00000069869	NEDD4	protein_coding	Homo sapiens neural precursor cell expressed, developmentally down-regulated 4, E3 ubiquitin protein ligase (NEDD4)	1194	1285	942	1384	2.81966818349646	2.6507645591169	2.58976348698498	2.43829285157915	-0.285731372212082	0.0313994354310478	0.173611874676129
ENSG00000069943	PIGB	protein_coding	Homo sapiens phosphatidylinositol glycan anchor biosynthesis, class B (PIGB), mRNA.,	211	246	179	311	1.93734439215023	2.01077983875324	1.71369581484336	2.10768786931437	-0.10934625479963	0.660764168089083	0.861306960845221
ENSG00000069956	MAPK6	processed_transcript	Homo sapiens mitogen-activated protein kinase 6 (MAPK6), mRNA.	2478	3003	2673	3861	4.37712374912949	4.38059093426592	4.52481592835751	4.41751500288509	0.06902327564217	0.467542430651679	0.748258460401211
ENSG00000069966	GNB5	protein_coding	Homo sapiens guanine nucleotide binding protein (G protein), beta 5 (GNB5)	477	574	411	512	2.88752527074159	2.82578562746479	2.54596836910529	2.24488705912353	-0.35348746642825	0.0682772693923001	0.282238011471138
ENSG00000069974	RAB27A	protein_coding	Homo sapiens RAB27A, member RAS oncogene family (RAB27A)	130	150	115	182	1.10433665981474	1.16349873228288	1.04264433740849	1.18903382439002	-0.113842843929179	0.70585530473112	0.884422753979708
ENSG00000069998	CECR5	protein_coding	Homo sapiens cat eye syndrome chromosome region, candidate 5 (CECR5)	1402	1212	1005	1277	4.8703647195834	4.32048467801769	4.4154882710497	4.07980475463526	-0.383121891117123	0.0576940806482972	0.254760185503178
ENSG00000070010	UFD1L	protein_coding	Homo sapiens ubiquitin fusion degradation 1 like (yeast) (UFD1L)	1527	2236	1448	2482	5.63865311646611	5.84924870276441	5.43162295971329	5.75915583380027	-0.13379454879706	0.384679062109554	0.687955988116509
ENSG00000070018	LRP6	protein_coding	Homo sapiens low density lipoprotein receptor-related protein 6 (LRP6), mRNA.,	4054	4760	4472	6673	4.27649666564036	4.11186596386756	4.52105073690096	4.41751500288509	0.147774974382794	0.0759544430133236	0.299229765830804
ENSG00000070047	PHRF1	protein_coding	Homo sapiens PHD and ring finger domains 1 (PHRF1), mRNA.,	1949	1414	1345	1548	3.72027846523333	2.98913900736823	3.27500704749987	2.76765479823735	-0.400736336909298	0.114141406468157	0.374228524188595
ENSG00000070061	IKBKAP	protein_coding	Homo sapiens inhibitor of kappa light polypeptide gene enhancer in B-cells, kinase complex-associated protein (IKBKAP), mRNA.,	6098	7136	5583	7921	5.45713459431804	5.45252954467793	5.39506279951758	5.39677601078753	-0.154787367211379	0.0712221820719996	0.288337102094091
ENSG00000070081	NUCB2	protein_coding	Homo sapiens nucleobindin 2 (NUCB2), mRNA.,	1711	2042	1491	2815	6.00562454919388	5.91719303692495	5.8804406478879	6.09971599916091	-0.0236103996002434	0.873915054069983	0.953441616367419
ENSG00000070087	PFN2	protein_coding	Homo sapiens profilin 2 (PFN2)	3544	4808	3353	5098	6.27015513876653	6.45697038112101	6.22920335788675	6.27947129564447	-0.167537620418099	0.118484165145931	0.382283984946908
ENSG00000070159	PTPN3	protein_coding	Homo sapiens protein tyrosine phosphatase, non-receptor type 3 (PTPN3)	1726	2104	1890	3072	3.88264304936184	4.02147972741045	3.97636363573276	4.25171909260596	0.17355053569132	0.110093354413738	0.36729442529954
ENSG00000070182	SPTB	protein_coding	Homo sapiens spectrin, beta, erythrocytic (SPTB)	444	468	213	335	1.04264433740849	0.933572638261024	0.111031312388744	0.0143552929770701	-0.938165641487666	5.81887901263316e-06	0.000196178523620686
ENSG00000070214	SLC44A1	protein_coding	Homo sapiens solute carrier family 44, member 1 (SLC44A1), mRNA.	3807	4680	3602	5000	4.35402893805439	4.31397137105902	4.30451104180995	4.23955079661364	-0.1585626455492	0.100217969483422	0.348084773663342
ENSG00000070269	TMEM260	protein_coding	Homo sapiens transmembrane protein 260 (TMEM260), mRNA.,	579	682	678	943	2.60644222813161	2.88166461932035	2.81966818349646	2.75915583380027	0.180836136170565	0.236389264838416	0.54911450360304
ENSG00000070366	SMG6	protein_coding	Homo sapiens smg-6 homolog, nonsense mediated mRNA decay factor (C. elegans) (SMG6)	1310	1536	1272	2041	3.01256867350306	2.90496571868403	2.9297909977186	3.03562390973072	0.0188499456154809	0.871882618746948	0.95299383833025
ENSG00000070367	EXOC5	protein_coding	Homo sapiens exocyst complex component 5 (EXOC5), mRNA.,	5266	6527	5894	8246	5.86814347966673	5.76606505147495	6.11769504266976	5.81531924577731	0.0834806930424315	0.356222038224808	0.664434710585117
ENSG00000070371	CLTCL1	protein_coding	Homo sapiens clathrin, heavy chain-like 1 (CLTCL1)	714	792	508	731	2.3533232911629	2.35049724708413	2.11769504266975	1.92219784839637	-0.471037871891874	0.00248353493866195	0.0285420526342788
ENSG00000070413	DGCR2	protein_coding	Homo sapiens DiGeorge syndrome critical region gene 2 (DGCR2)	2919	2301	1786	2168	4.66448284036468	4.44095219802964	4.34553831007001	4.14567745519564	-0.586941983187053	0.00682790627909095	0.0614652929637422
ENSG00000070423	RNF126	protein_coding	Homo sapiens ring finger protein 126 (RNF126), mRNA.	666	471	377	419	4.51285895444998	3.5933537709803	3.83187724119167	3.10936055940423	-0.695253714536158	0.0247594598589743	0.148610947761751
ENSG00000070444	MNT	protein_coding	Homo sapiens MNT, MAX dimerization protein (MNT), mRNA.	450	587	631	1049	2.59931779369823	2.52606881166759	3.21878116778407	3.13914201914569	0.496982310307017	0.00273173772924802	0.0308242101559785
ENSG00000070476	ZXDC	protein_coding	Homo sapiens ZXD family zinc finger C (ZXDC)	843	924	836	1287	3.41683974191283	3.26903314645524	3.47118746038699	3.44625622988956	0.066110998270057	0.633270088649071	0.847813075265606
ENSG00000070495	JMJD6	protein_coding	Homo sapiens jumonji domain containing 6 (JMJD6)	1207	1360	1138	1673	4.5963388642052	4.48542682717024	4.54596836910529	4.45877569908024	-0.0601801379418702	0.618955804946019	0.838137519800256
ENSG00000070501	POLB	protein_coding	Homo sapiens polymerase (DNA directed), beta (POLB), mRNA.,	642	866	599	1000	4.56803210477128	4.81403764753998	4.5795422249369	4.60880924267552	-0.112860583192662	0.489120746302015	0.762348072023359
ENSG00000070540	WIPI1	protein_coding	Homo sapiens WD repeat domain, phosphoinositide interacting 1 (WIPI1), mRNA.	79	128	112	253	1.23266075679027	1.50080205305716	1.75274859140713	2.12101540096137	0.591808772455794	0.128231169001804	0.398059821146963
ENSG00000070610	GBA2	protein_coding	Homo sapiens glucosidase, beta (bile acid) 2 (GBA2), mRNA.	1490	1798	1775	2475	4.84549005094437	4.95279947789994	5.19534759832222	5.18586654531133	0.19018787389503	0.0903359553876125	0.330530771970832
ENSG00000070614	NDST1	protein_coding	Homo sapiens N-deacetylase/N-sulfotransferase (heparan glucosaminyl) 1 (NDST1), mRNA.	2120	2359	2139	3138	3.26453643099903	3.0686708106651	3.26753579806873	3.16349873228288	0.0449115427255439	0.668837357259207	0.866111503119557
ENSG00000070669	ASNS	protein_coding	Homo sapiens asparagine synthetase (glutamine-hydrolyzing) (ASNS)	2546	3350	2590	4198	5.62789861587175	5.78711898281334	5.70929063572336	5.79415589787641	0.00800113351195147	0.942104321869381	0.979818406564394
ENSG00000070718	AP3M2	protein_coding	Homo sapiens adaptor-related protein complex 3, mu 2 subunit (AP3M2)	1204	1696	1509	2173	4.20867331962947	4.5465858290081	4.61058195849253	4.60584986719498	0.169286238002998	0.217935587145726	0.53036414155389
ENSG00000070731	ST6GALNAC2	protein_coding	Homo sapiens ST6 (alpha-N-acetyl-neuraminyl-2,3-beta-galactosyl-1, 3)-N-acetylgalactosaminide alpha-2,6-sialyltransferase 2 (ST6GALNAC2), mRNA.	150	178	207	317	0.918386234446348	0.622930350920177	1.11103131238874	1.06350294230616	0.482443110828516	0.0562556722064921	0.250957246327456
ENSG00000070756	PABPC1	protein_coding	Homo sapiens poly(A) binding protein, cytoplasmic 1 (PABPC1), mRNA.,	11238	17083	11545	24547	8.45684720895586	8.82033854374834	8.56939994847322	9.07419499404287	0.125379905393371	0.497347878139633	0.766832827713165
ENSG00000070759	TESK2	protein_coding	Homo sapiens testis-specific kinase 2 (TESK2), mRNA.	437	520	460	758	2.4905701304462	2.44360665147561	2.6507645591169	2.62293035092018	0.145309228534065	0.397853359834217	0.69912423894349
ENSG00000070761	C16orf80	protein_coding	Homo sapiens chromosome 16 open reading frame 80 (C16orf80), mRNA.	1517	1714	1072	1760	5.53729606709084	5.4154882710497	5.0241423458978	5.34978987024187	-0.395664684264542	0.00138126641836949	0.0180352744356473
ENSG00000070770	CSNK2A2	protein_coding	Homo sapiens casein kinase 2, alpha prime polypeptide (CSNK2A2), mRNA.	2394	3329	1732	2885	4.77188557851537	4.94392132655349	4.34056226902641	4.4541758931858	-0.505299439132892	0.000109763775354352	0.00235486625941146
ENSG00000070778	PTPN21	protein_coding	Homo sapiens protein tyrosine phosphatase, non-receptor type 21 (PTPN21), mRNA.	398	499	291	406	1.27500704749987	1.50589092972996	1.25701061820602	0.650764559116902	-0.542877839370641	0.00489494282432004	0.0478088256802561
ENSG00000070785	EIF2B3	protein_coding	Homo sapiens eukaryotic translation initiation factor 2B, subunit 3 gamma, 58kDa (EIF2B3)	1795	2364	2039	3309	5.4276061727819	5.53698537579194	5.63778411029132	5.68341574703043	0.167386153542874	0.150158705369402	0.436715753141245
ENSG00000070814	TCOF1	protein_coding	Homo sapiens Treacher Collins-Franceschetti syndrome 1 (TCOF1)	8302	7934	6884	10866	5.95140129167431	5.62497817956904	5.73606362787181	5.9136075118231	-0.0832137252480866	0.524336210122498	0.784071711888003
ENSG00000070831	CDC42	protein_coding	Homo sapiens cell division cycle 42 (CDC42)	8280	10433	8969	13955	7.13123963281123	7.17801742239103	7.25917831326943	7.32678899249194	0.100529881397054	0.219351543360343	0.531385497776391
ENSG00000070882	OSBPL3	protein_coding	Homo sapiens oxysterol binding protein-like 3 (OSBPL3)	1614	2111	1610	2213	3.46988597627446	3.55949181320504	3.38128337250378	3.40053792958373	-0.135796650054725	0.269199793182441	0.583201063666356
ENSG00000070886	EPHA8	protein_coding	Homo sapiens EPH receptor A8 (EPHA8)	102	89	85	109	1.06350294230616	0.545968369105293	0.799087306074004	0.575312330687437	-0.165605095823278	0.677539548201872	0.870706765781065
ENSG00000070950	RAD18	protein_coding	Homo sapiens RAD18 homolog (S. cerevisiae) (RAD18), mRNA.	1568	2068	2220	3059	4.10265813136374	4.2364926183813	4.57106999816771	4.41751500288509	0.365004712443514	0.00239256428022672	0.0277163485535323
ENSG00000070961	ATP2B1	protein_coding	Homo sapiens ATPase, Ca++ transporting, plasma membrane 1 (ATP2B1)	6149	7544	6862	10049	5.54411440220947	5.59275601044103	5.7679195858018	5.76924279514054	0.119077657535418	0.136320236409087	0.412949643223438
ENSG00000071051	NCK2	protein_coding	Homo sapiens NCK adaptor protein 2 (NCK2)	619	504	426	647	3.74200621086674	3.12763327972587	3.08406426478847	3.48026512205446	-0.280791372988064	0.241009798239579	0.554203456028727
ENSG00000071054	MAP4K4	protein_coding	Homo sapiens mitogen-activated protein kinase kinase kinase kinase 4 (MAP4K4)	6099	6831	5233	8827	5.55090066464752	5.37503943134692	5.33127526714661	5.47994190147713	-0.0900401473980011	0.383612770191334	0.686963889947249
ENSG00000071073	MGAT4A	protein_coding	Homo sapiens mannosyl (alpha-1,3-)-glycoprotein beta-1,4-N-acetylglucosaminyltransferase, isozyme A (MGAT4A)	1284	1535	1418	1856	2.8972404255748	3.01435529297707	3.13750352374993	2.89336221076387	0.0439202347192011	0.739460101331681	0.900405381844488
ENSG00000071082	RPL31	protein_coding	Homo sapiens ribosomal protein L31 (RPL31)	18103	23906	18083	27511	10.6350378711833	10.7477230584432	10.6740068425467	10.6781071267296	-0.0679720475170791	0.440024633285259	0.729230771336518
ENSG00000071127	WDR1	protein_coding	Homo sapiens WD repeat domain 1 (WDR1)	4598	4828	4032	6163	6.18189764310839	6.17672169288105	6.06781078378962	6.39454843916717	-0.0878920285859019	0.408454498890098	0.70792990745714
ENSG00000071189	SNX13	protein_coding	Homo sapiens sorting nexin 13 (SNX13), mRNA.,	2856	3549	2943	4219	4.79337571126475	4.93922657772821	4.8444860877578	4.95884267524324	-0.0207608819307272	0.827849724834075	0.93664205747488
ENSG00000071205	ARHGAP10	protein_coding	Homo sapiens Rho GTPase activating protein 10 (ARHGAP10), mRNA.,	734	989	844	1344	3.08406426478847	3.18745105402733	3.34340782229781	3.31759350462347	0.153201220101154	0.296407178533202	0.612630560793857
ENSG00000071242	RPS6KA2	protein_coding	Homo sapiens ribosomal protein S6 kinase, 90kDa, polypeptide 2 (RPS6KA2)	500	570	427	567	1.83187724119167	2.0496307677246	1.92599941855622	1.81557542886257	-0.283917952837548	0.115408298865344	0.376723185785671
ENSG00000071243	ING3	protein_coding	Homo sapiens inhibitor of growth family, member 3 (ING3)	1156	1424	1159	1698	4.77610398807316	4.7279204545632	4.70984201927331	4.76394266044725	-0.0385339870424107	0.744002808106115	0.902279372969352
ENSG00000071246	VASH1	protein_coding	Homo sapiens vasohibin 1 (VASH1), mRNA.	999	947	559	827	2.72683121703249	2.41142624572646	1.87970576628229	1.94110631094643	-0.692074419578501	0.000102829387325579	0.00223924295204482
ENSG00000071462	WBSCR22	processed_transcript	Homo sapiens Williams Beuren syndrome chromosome region 22 (WBSCR22)	1625	2072	1309	2527	5.65277328451078	5.72546851263261	5.3533232911629	5.68032435684402	-0.167619286779527	0.291891156465972	0.608314780960505
ENSG00000071537	SEL1L	protein_coding	Homo sapiens sel-1 suppressor of lin-12-like (C. elegans) (SEL1L)	2744	3235	2268	3001	3.81557542886257	3.99186193055632	3.854993016757	3.33628338786443	-0.356401240923441	0.00179847379784574	0.0223421830658094
ENSG00000071539	TRIP13	protein_coding	Homo sapiens thyroid hormone receptor interactor 13 (TRIP13)	6993	8459	6177	9724	6.8337756076758	6.89409017060148	6.78764141448333	6.83794324189103	-0.155058543965144	0.0555601106181871	0.249533719326936
ENSG00000071553	ATP6AP1	protein_coding	Homo sapiens ATPase, H+ transporting, lysosomal accessory protein 1 (ATP6AP1), mRNA.	2201	2631	3108	4732	5.2460279805281	5.16912328147676	5.73552217729654	5.71753934339116	0.505805345922518	3.25449945777092e-08	2.11202442423701e-06
ENSG00000071564	TCF3	nonsense_mediated_decay	Homo sapiens transcription factor 3 (TCF3)	2842	2158	1917	2295	5.63226821549951	5.17990909001493	5.30268461411838	5.00674683244058	-0.433847965059446	0.057401676276339	0.254245680995399
ENSG00000071575	TRIB2	protein_coding	Homo sapiens tribbles homolog 2 (Drosophila) (TRIB2)	1316	1452	1243	1810	4.06608919045777	4.00629802390037	4.0866139474095	3.94673086014031	-0.0497530238596869	0.682971865474222	0.873847086484821
ENSG00000071626	DAZAP1	protein_coding	Homo sapiens DAZ associated protein 1 (DAZAP1)	5257	5426	4116	6008	6.79649392942584	6.71657942079634	6.63575439127776	6.83920378809694	-0.273230747087336	0.0140606478981597	0.101836252739364
ENSG00000071655	MBD3	protein_coding	Homo sapiens methyl-CpG binding domain protein 3 (MBD3), mRNA.	3813	1821	1937	1631	5.97888202809642	4.90496571868403	5.26528685756517	4.58856473740135	-0.821508932501869	0.267332553496924	0.582014236013427
ENSG00000071794	HLTF	protein_coding	Homo sapiens helicase-like transcription factor (HLTF)	10454	12283	12662	17423	6.28928117848199	6.22071689199892	6.58901438522824	6.41447383643093	0.224917842927313	0.0103961791273765	0.0825809397783921
ENSG00000071859	FAM50A	protein_coding	Homo sapiens family with sequence similarity 50, member A (FAM50A), mRNA.	1430	1536	1758	2758	5.45713459431804	5.35614381022528	5.83895176695194	5.88313201565728	0.403830244563319	0.000780049170187023	0.0113686719284017
ENSG00000071889	FAM3A	protein_coding	Homo sapiens family with sequence similarity 3, member A (FAM3A)	419	337	313	386	3.26303440583379	2.71808758396052	2.97269265400426	2.52105073690096	-0.30058006298305	0.28279582005189	0.598444782683172
ENSG00000071894	CPSF1	protein_coding	Homo sapiens cleavage and polyadenylation specific factor 1, 160kDa (CPSF1), mRNA.,	3801	3031	2482	2986	5.65219964830406	5.16390121381454	5.34837407519116	4.95140129167431	-0.505411900086786	0.0162287325722285	0.112184950347304
ENSG00000071967	CYBRD1	protein_coding	Homo sapiens cytochrome b reductase 1 (CYBRD1)	369	485	312	488	2.24488705912353	2.35614381022528	2.06004738366994	2.19219416528334	-0.284615889291381	0.138828445679509	0.417830698071876
ENSG00000071994	PDCD2	protein_coding	Homo sapiens programmed cell death 2 (PDCD2)	4898	6468	5604	8590	6.93168305705981	7.02779544098985	7.10444150302839	7.10904707770071	0.133241053603426	0.162994914683338	0.456147965485831
ENSG00000072041	SLC6A15	protein_coding	Homo sapiens solute carrier family 6 (neutral amino acid transporter), member 15 (SLC6A15)	6179	7501	6807	9451	6.13975597548131	6.27183649284068	6.53294028837287	6.4615613000019	0.0705630369019876	0.429251351832636	0.722098869397072
ENSG00000072042	RDH11	protein_coding	Homo sapiens retinol dehydrogenase 11 (all-trans/9-cis/11-cis) (RDH11)	2792	3592	1437	2295	5.36527259976453	5.42794133250948	4.45483390689887	4.45220004940622	-0.968704214346217	3.39461293769567e-19	1.84497213163759e-16
ENSG00000072062	PRKACA	protein_coding	Homo sapiens protein kinase, cAMP-dependent, catalytic, alpha (PRKACA)	525	847	487	1005	3.56193705962243	4.01077983875324	3.46074256378964	3.71918344048179	-0.0944643380361598	0.697513853615993	0.880886545868702
ENSG00000072071	LPHN1	protein_coding	Homo sapiens latrophilin 1 (LPHN1)	1354	1123	1213	1465	3.5197934862411	3.05831649559082	3.24488705912353	3.02502879449152	-0.0696866111871195	0.749450729799377	0.905840930272709
ENSG00000072110	ACTN1	protein_coding	Homo sapiens actinin, alpha 1 (ACTN1)	1920	2181	923	1600	4.23955079661364	4.43895814789755	3.5957423394744	3.88655014732434	-0.913139215939474	3.68551951039868e-12	5.7920381317639e-10
ENSG00000072121	ZFYVE26	retained_intron	Homo sapiens zinc finger, FYVE domain containing 26 (ZFYVE26), mRNA.,	1171	1313	835	1194	2.50842865253186	2.5385381636298	2.46727948045998	2.47508488294878	-0.4799126718035	0.000235736513836009	0.0043865151019642
ENSG00000072133	RPS6KA6	protein_coding	Homo sapiens ribosomal protein S6 kinase, 90kDa, polypeptide 6 (RPS6KA6), mRNA.,	546	621	618	899	3.03386345186628	2.88362081628567	3.22496636500027	3.12928301694497	0.189188731175777	0.220685539734592	0.533176918002967
ENSG00000072134	EPN2	protein_coding	Homo sapiens EPN2 intronic transcript 1 (non-protein coding) (EPN2-IT1), non-coding RNA.	1125	1001	996	1258	3.61941301059794	3.58014548442338	3.82476785314329	3.99457972421575	-0.100073398601345	0.614563560274336	0.835687999133422
ENSG00000072135	PTPN18	protein_coding	Homo sapiens protein tyrosine phosphatase, non-receptor type 18 (brain-derived) (PTPN18)	504	512	412	680	3.22804904788446	3.10265813136374	2.95977015521147	3.04264433740849	-0.107943710026755	0.570704753068917	0.811308553267385
ENSG00000072195	SPEG	protein_coding	Homo sapiens SPEG complex locus (SPEG)	100	79	90	114	1.28688114778816	0.070389327891398	0.6959938131099	0.641546029087524	-0.00303635883217109	0.99421375023222	0.997892107196167
ENSG00000072210	ALDH3A2	protein_coding	Homo sapiens aldehyde dehydrogenase 3 family, member A2 (ALDH3A2)	3200	3882	3221	4599	5.5478199565777	5.67638025546692	5.68032435684402	5.63633460244218	-0.0397800698221756	0.666902096392734	0.864997141476698
ENSG00000072274	TFRC	protein_coding	Homo sapiens transferrin receptor (p90, CD71) (TFRC)	7378	8884	10036	14161	5.91025296279928	5.95116812883891	6.44377239276374	6.42928119333566	0.392086327644384	2.23998492905477e-06	8.77428330768482e-05
ENSG00000072310	SREBF1	nonsense_mediated_decay	sterol regulatory element 1 binding protein {alternatively spliced, clone pCY22} [human, HeLa S3 cells, mRNA Partial, 547 nt, segment 2 of 2].	770	610	410	491	4.13832300405648	3.80322703643493	3.71039319217052	3.4032677223393	-0.799804593015866	0.00229258739164259	0.0267961558571559
ENSG00000072364	AFF4	protein_coding	Homo sapiens AF4/FMR2 family, member 4 (AFF4), mRNA.,	5365	7170	6232	9823	4.58255600301406	4.69655030107857	4.9560566524124	5.13093086982645	0.166572064366715	0.0952850854293577	0.33996133871459
ENSG00000072401	UBE2D1	protein_coding	Homo sapiens ubiquitin-conjugating enzyme E2D 1 (UBE2D1)	1517	1855	1053	1549	4.80477637795583	4.98777561614291	4.35895882583233	4.37989816352469	-0.560626219628422	8.01669026545765e-07	3.54473585839422e-05
ENSG00000072415	MPP5	protein_coding	Homo sapiens membrane protein, palmitoylated 5 (MAGUK p55 subfamily member 5) (MPP5)	1424	1865	758	1323	3.32912359629157	3.44890095114513	2.44095219802964	2.64616265715789	-0.86497805512481	1.98591481324893e-09	1.72695152160127e-07
ENSG00000072422	RHOBTB1	protein_coding	Homo sapiens Rho-related BTB domain containing 1 (RHOBTB1)	677	865	746	1097	2.53356334821451	2.60407132366886	2.89917563048051	2.7311832415722	0.0730788657818324	0.608464635699743	0.832299990359422
ENSG00000072501	SMC1A	protein_coding	Homo sapiens structural maintenance of chromosomes 1A (SMC1A), mRNA.,	29395	32626	27126	47691	8.21819994369474	8.03512899804635	8.11478344724985	8.43404436006675	0.0527211994118956	0.627430683016116	0.844777645464721
ENSG00000072506	HSD17B10	protein_coding	Homo sapiens hydroxysteroid (17-beta) dehydrogenase 10 (HSD17B10), nuclear gene encoding mitochondrial protein	1349	1629	1601	2589	5.8109571587378	5.8250223640447	6.10391721075207	6.18348651445939	0.292773868169562	0.00978173044733191	0.0790048866594411
ENSG00000072518	MARK2	protein_coding	Homo sapiens MAP/microtubule affinity-regulating kinase 2 (MARK2)	851	966	825	1225	3.33485426933163	3.36597242759338	3.44228003525258	3.4867143730307	-0.017961883452559	0.893289087920677	0.961901601289314
ENSG00000072571	HMMR	protein_coding	Homo sapiens hyaluronan-mediated motility receptor (RHAMM) (HMMR)	4442	5268	3346	5516	5.9408714781892	5.95373084981149	5.57924050057297	5.68790052248075	-0.335669490690284	0.000507134007618598	0.00810668626884436
ENSG00000072609	CHFR	protein_coding	Homo sapiens checkpoint with forkhead and ring finger domains, E3 ubiquitin protein ligase (CHFR)	360	329	383	492	2.9297909977186	2.65992455840238	3.02856915219677	3.27052894238072	0.159670421383743	0.504571591242681	0.771160925212928
ENSG00000072682	P4HA2	protein_coding	Homo sapiens cDNA clone IMAGE:5207811.	573	710	524	770	3.29425313644451	3.32624970083746	3.11603199344711	3.15380533607904	-0.173556038540839	0.263096401972904	0.577324802639966
ENSG00000072736	NFATC3	processed_transcript	Homo sapiens nuclear factor of activated T-cells, cytoplasmic, calcineurin-dependent 3 (NFATC3)	2403	3162	2157	3963	4.18507363787676	4.39711840904258	4.12680770314203	4.44360665147561	-0.0753830319325561	0.590347649295205	0.821473729187823
ENSG00000072756	TRNT1	protein_coding	Homo sapiens tRNA nucleotidyl transferase, CCA-adding, 1 (TRNT1), nuclear gene encoding mitochondrial protein, mRNA.,	846	1061	885	1429	3.86294724802092	4.01167453338092	4.03033607837096	4.17632277264046	0.0818063269096852	0.543281701712394	0.794024583786339
ENSG00000072778	ACADVL	protein_coding	Homo sapiens acyl-CoA dehydrogenase, very long chain (ACADVL)	2422	3269	3220	4696	6.59708417343337	6.76566734091671	7.12990118236507	7.01580529391335	0.296903070849419	0.0069435898345371	0.0621634768714495
ENSG00000072786	STK10	protein_coding	Homo sapiens serine/threonine kinase 10 (STK10), mRNA.	836	803	582	855	2.87578006306849	2.75702324650746	2.58736499093646	2.67355642399014	-0.390351532048391	0.0283170928051384	0.162932579863355
ENSG00000072803	FBXW11	protein_coding	Homo sapiens F-box and WD repeat domain containing 11 (FBXW11)	3837	4369	4299	5996	5.36282052553426	5.29278174922785	5.5957423394744	5.4966540825935	0.1439949466979	0.136069382340068	0.412617511267323
ENSG00000072840	EVC	protein_coding	Homo sapiens Ellis van Creveld syndrome (EVC), mRNA.	508	605	547	863	1.65992455840238	1.54596836910529	1.87970576628229	1.74416109557041	0.144197342367792	0.35972147424753	0.667343836780289
ENSG00000072849	DERL2	protein_coding	Homo sapiens derlin 2 (DERL2), mRNA.	1354	1985	1428	2252	5.21606678308703	5.66106547980695	5.32445060465607	5.61382629093404	-0.0447473273620049	0.760542628001319	0.911309759291677
ENSG00000072864	NDE1	protein_coding	Homo sapiens nudE nuclear distribution E homolog 1 (A. nidulans) (NDE1)	787	1009	799	1271	4.52606881166759	4.66902676550963	4.69543711040537	4.81198471935167	0.0107735261688547	0.938231648177172	0.978882139839918
ENSG00000072954	TMEM38A	protein_coding	Homo sapiens transmembrane protein 38A (TMEM38A), mRNA.	176	180	104	162	2.0703893278914	1.86393845042397	1.4541758931858	1.47508488294878	-0.624110929820676	0.0370840652695762	0.193955311698618
ENSG00000072958	AP1M1	protein_coding	Homo sapiens adaptor-related protein complex 1, mu 1 subunit (AP1M1)	2031	1790	1458	2080	5.49217365961083	5.50716034911752	5.28725064325462	5.47897180503294	-0.313234458037435	0.0730926810363566	0.292408457457519
ENSG00000073008	PVR	protein_coding	Homo sapiens poliovirus receptor (PVR)	1474	1657	1535	2420	4.14159627838382	4.17791779219584	4.20006486151431	4.25171909260596	0.136485313228339	0.231181180336571	0.543926283605742
ENSG00000073009	IKBKG	protein_coding	Homo sapiens inhibitor of kappa light polypeptide gene enhancer in B-cells, kinase gamma (IKBKG)	252	290	300	422	2.611172380044	2.65306001710456	2.85598969730848	2.78450398292957	0.229353626756827	0.281071169458502	0.596145095027106
ENSG00000073050	XRCC1	protein_coding	Homo sapiens X-ray repair complementing defective repair in Chinese hamster cells 1 (XRCC1), mRNA.,	1212	1297	1024	1645	4.78240856492737	4.61353165291793	4.64443315240625	4.63575439127776	-0.116737993222527	0.385756018030788	0.68833916395087
ENSG00000073060	SCARB1	protein_coding	Homo sapiens scavenger receptor class B, member 1 (SCARB1)	1044	1197	1039	1463	3.82273014794452	3.80012335282653	3.83289001416474	3.77082904603249	-0.025599825637422	0.841682080330634	0.942233183645107
ENSG00000073111	MCM2	protein_coding	Homo sapiens minichromosome maintenance complex component 2 (MCM2)	11278	10435	9039	11471	6.9130090569919	6.50604966825032	6.65434960902318	6.36579750245938	-0.264646612721439	0.0842843654388855	0.317197132944265
ENSG00000073169	SELO	protein_coding	Homo sapiens selenoprotein O (SELO), mRNA.,	587	378	249	294	3.61588707391606	2.6959938131099	2.42492208821069	2.02502879449152	-1.02476678835224	0.00268593688601964	0.0304655310793393
ENSG00000073331	ALPK1	protein_coding	Homo sapiens alpha-kinase 1 (ALPK1)	510	570	426	568	2.26002565596146	2.13422093976063	2.15055967657538	1.79493566280354	-0.298976855639678	0.098272763061981	0.344680386939736
ENSG00000073350	LLGL2	protein_coding	Homo sapiens lethal giant larvae homolog 2 (Drosophila) (LLGL2)	299	230	207	208	2.16992500144231	1.79493566280354	1.91073266190291	1.23878685958712	-0.51279938034968	0.14800788799642	0.433359122564602
ENSG00000073417	PDE8A	protein_coding	Homo sapiens phosphodiesterase 8A (PDE8A)	1376	1814	1907	2983	4.30451104180995	4.3327079336406	4.72191944555154	4.63517394667492	0.425851212290533	0.000244789002438792	0.00451630515956379
ENSG00000073464	CLCN4	protein_coding	Homo sapiens chloride channel, voltage-sensitive 4 (CLCN4)	882	951	769	1056	2.33913738491959	2.03913839390696	2.10433665981474	1.83995958748953	-0.191130864727791	0.203135575400746	0.51132775868918
ENSG00000073536	NLE1	protein_coding	Homo sapiens notchless homolog 1 (Drosophila) (NLE1)	1699	1886	1554	2086	4.61353165291793	4.36457243229586	4.20633064787105	3.97177344719337	-0.157810789041319	0.210540843104613	0.519881058705124
ENSG00000073578	SDHA	protein_coding	Homo sapiens succinate dehydrogenase complex, subunit A, flavoprotein (Fp) (SDHA), nuclear gene encoding mitochondrial protein, mRNA.,	11376	11105	8765	13714	7.58818992379583	7.36343393492099	7.31206610424382	7.33646192818282	-0.209411997960639	0.0868821602201745	0.323151097208998
ENSG00000073584	SMARCE1	protein_coding	Homo sapiens SWI/SNF related, matrix associated, actin dependent regulator of chromatin, subfamily e, member 1 (SMARCE1), mRNA.,	8290	9927	8753	14242	7.33181268381921	7.23285259178037	7.41878026595992	7.58601408251252	0.134279680169197	0.117002697177368	0.380309788682178
ENSG00000073605	GSDMB	protein_coding	Homo sapiens gasdermin B (GSDMB)	97	120	134	244	0.918386234446348	0.622930350920177	1.03562390973072	1.43829285157915	0.587581118958176	0.063327505615319	0.268719578154269
ENSG00000073614	KDM5A	protein_coding	Homo sapiens lysine (K)-specific demethylase 5A (KDM5A), mRNA.,	4819	5822	5187	7828	4.90159099190337	4.89627184880738	5.09043004232162	5.14771372235215	0.0999445473078937	0.213320120397934	0.524613056272747
ENSG00000073670	ADAM11	protein_coding	Homo sapiens ADAM metallopeptidase domain 11 (ADAM11), mRNA.,	694	721	621	761	2.50080205305716	2.28983446517751	2.34766565630097	2.01077983875324	-0.205621138669428	0.277839169728184	0.592566077490914
ENSG00000073711	PPP2R3A	protein_coding	Homo sapiens protein phosphatase 2, regulatory subunit B'', alpha (PPP2R3A)	488	652	535	834	1.46988597627446	1.58976348698498	1.62760683812965	1.74846123300404	0.074886470925528	0.652403840859091	0.857277464281177
ENSG00000073712	FERMT2	protein_coding	Homo sapiens fermitin family member 2 (FERMT2)	2477	3108	2758	4214	4.82323984413102	4.96208624985064	5.03518399661834	5.08915913191124	0.129963400743374	0.17190045330468	0.469388635735031
ENSG00000073792	IGF2BP2	protein_coding	Homo sapiens insulin-like growth factor 2 mRNA binding protein 2 (IGF2BP2)	1655	2027	1653	2672	4.21955576916691	4.45220004940622	4.4154882710497	4.877744249949	0.0332773328057641	0.762699415131288	0.911698466960002
ENSG00000073803	MAP3K13	protein_coding	Homo sapiens mitogen-activated protein kinase kinase kinase 13 (MAP3K13)	908	1163	1054	1634	4.33485426933163	4.55704241526372	4.66220549965362	4.65878273401283	0.185352062363831	0.147274630742436	0.432766452670498
ENSG00000073849	ST6GAL1	protein_coding	Homo sapiens ST6 beta-galactosamide alpha-2,6-sialyltranferase 1 (ST6GAL1)	874	1081	1065	1506	3.17152710603881	3.14730669878029	3.51475349843975	3.24792751344359	0.21438581124561	0.0975910532272169	0.343655227300514
ENSG00000073905	VDAC1P1	processed_pseudogene	n/a	67	82	88	83	1.65992455840238	1.67807190511264	2.09761079662642	1.37851162325373	0.0694803417741442	0.877885115343036	0.955057001212224
ENSG00000073921	PICALM	protein_coding	Homo sapiens phosphatidylinositol binding clathrin assembly protein (PICALM)	3792	4641	3978	6079	6.06910063192283	6.05528243550119	6.07873790918186	6.27612440527424	0.0625470782600833	0.462589481057146	0.744509351957562
ENSG00000073969	NSF	protein_coding	Homo sapiens N-ethylmaleimide-sensitive factor (NSF)	3800	4264	3518	4838	5.20789285164133	5.00943675560809	5.05093696522523	4.8972404255748	-0.130864534814117	0.204373931871238	0.513056465364946
ENSG00000074054	CLASP1	protein_coding	Homo sapiens cytoplasmic linker associated protein 1 (CLASP1)	2559	2885	2388	3667	4.03386345186628	4.04875931191986	4.29351763041742	4.21101219348551	-0.0435739713987194	0.658801502186169	0.8602869951463
ENSG00000074071	MRPS34	protein_coding	Homo sapiens mitochondrial ribosomal protein S34 (MRPS34), nuclear gene encoding mitochondrial protein, mRNA.	2957	2505	1872	2852	7.2667865406949	6.79116288855502	6.69807953711188	6.67299099382775	-0.423540648053189	0.0178526833074825	0.120293310516058
ENSG00000074181	NOTCH3	protein_coding	Homo sapiens notch 3 (NOTCH3), mRNA.,	693	529	593	661	2.53356334821451	1.63226821549951	1.91838623444635	1.37295209791183	-0.138778942939012	0.617694986926555	0.837820931797564
ENSG00000074201	CLNS1A	protein_coding	Homo sapiens chloride channel, nucleotide-sensitive, 1A (CLNS1A), mRNA.	4641	6005	4807	7900	7.47937609116166	7.60903095131119	7.59775462269378	7.73552217729654	0.0570223322641773	0.572891657564207	0.812172457479352
ENSG00000074219	TEAD2	protein_coding	Homo sapiens TEA domain family member 2 (TEAD2)	833	889	678	1062	3.79181407116183	3.67355642399014	3.54101915313356	3.55458885167764	-0.187508976099072	0.209239631254566	0.518598212992849
ENSG00000074266	EED	protein_coding	Homo sapiens embryonic ectoderm development (EED)	1100	1342	1222	1604	4.4535175792155	4.51285895444998	4.6724253419715	4.48284828306847	0.0394157433910928	0.772680903713168	0.915512954970084
ENSG00000074319	TSG101	protein_coding	Homo sapiens tumor susceptibility gene 101 (TSG101), mRNA.,	1435	1945	1468	2545	5.87282875953489	6.07617425672425	6.02480723340057	6.23035674505615	0.0450687429023653	0.747583330765996	0.904675300213899
ENSG00000074356	C17orf85	protein_coding	Homo sapiens chromosome 17 open reading frame 85 (C17orf85), mRNA.,	2328	2871	2316	3681	5.06910063192283	5.12556845177803	5.12060077384517	5.23725777090037	0.00965623249515946	0.922730016291962	0.97190651909822
ENSG00000074410	CA12	protein_coding	Homo sapiens carbonic anhydrase XII (CA12)	296	314	339	520	1.4594316186373	1.37851162325373	1.74846123300404	1.7311832415722	0.294109514748876	0.150805954588764	0.437817242745568
ENSG00000074527	NTN4	protein_coding	Homo sapiens netrin 4 (NTN4), mRNA.	351	412	217	370	1.96347412397489	2.05658352836637	1.36737106564853	1.52606881166759	-0.585283061244252	0.00568742320980306	0.0537709751977972
ENSG00000074582	BCS1L	protein_coding	Homo sapiens BC1 (ubiquinol-cytochrome c reductase) synthesis-like (BCS1L), nuclear gene encoding mitochondrial protein	1138	1370	1142	1622	5.47313748777226	5.49409554494063	5.44360665147561	5.33234990037387	-0.0426847327869564	0.724581117012943	0.894035691846858
ENSG00000074590	NUAK1	protein_coding	Homo sapiens NUAK family, SNF1-like kinase, 1 (NUAK1), mRNA.	1046	1267	1058	1506	2.53605290024021	2.75060650483559	2.93734439215023	2.62993940943954	-0.0342394599555189	0.782644691714419	0.919809677619236
ENSG00000074603	DPP8	protein_coding	Homo sapiens dipeptidyl-peptidase 8 (DPP8)	2469	2969	2491	3722	4.12680770314203	4.10349763970334	4.15785216914174	4.05050169744673	0.00266925604502029	0.977062288495285	0.991140024831094
ENSG00000074621	SLC24A1	retained_intron	Homo sapiens solute carrier family 24 (sodium/potassium/calcium exchanger), member 1 (SLC24A1)	420	496	410	784	2.18269229751619	1.97085365434048	2.08746284125034	2.15380533607904	0.159664021812551	0.434689162460568	0.725518651284504
ENSG00000074657	ZNF532	protein_coding	Homo sapiens zinc finger protein 532 (ZNF532), mRNA.,	1240	1486	1929	2902	3.36317107711924	3.35755200461808	3.88459792099006	3.84398384404833	0.634870760357221	1.72941725092309e-09	1.53459310347216e-07
ENSG00000074695	LMAN1	protein_coding	Homo sapiens lectin, mannose-binding, 1 (LMAN1), mRNA.	9320	10840	10503	13966	5.94883442557869	5.93404464711225	6.18507363787676	5.97911075501579	0.104672518687119	0.288992998320408	0.604809638405124
ENSG00000074696	PTPLAD1	protein_coding	Homo sapiens protein tyrosine phosphatase-like A domain containing 1 (PTPLAD1), mRNA.,	11550	13365	13023	18923	7.01535929497916	6.97315203787724	7.25502856981873	7.10747864662662	0.170741517457753	0.0264990228204412	0.155658915371767
ENSG00000074755	ZZEF1	protein_coding	Homo sapiens zinc finger, ZZ-type with EF-hand domain 1 (ZZEF1), mRNA.,	3367	3497	3378	5139	3.82781902461732	3.99004721957379	4.19534759832222	4.18824265626441	0.110329532899665	0.325949457629486	0.638251699362855
ENSG00000074800	ENO1	protein_coding	Homo sapiens enolase 1, (alpha) (ENO1)	53897	59959	49768	74967	10.1121397287011	10.0058210117947	10.0412073832224	10.0360911704814	-0.0639176395524043	0.414064129503953	0.712911348997087
ENSG00000074842	C19orf10	protein_coding	Homo sapiens chromosome 19 open reading frame 10 (C19orf10), mRNA.	1152	1236	926	1407	5.52418907844937	5.35155766245043	5.23189316164533	5.24830712008724	-0.231987671786268	0.0826108654666195	0.31416213677743
ENSG00000074855	ANO8	protein_coding	Homo sapiens anoctamin 8 (ANO8), mRNA.	231	162	174	230	1.20163386116965	0.176322772640463	0.970853654340484	0.575312330687437	-0.164706049948424	0.643829946088248	0.853121311016695
ENSG00000074935	TUBE1	protein_coding	Homo sapiens tubulin, epsilon 1 (TUBE1), mRNA.	986	1377	1086	1502	4.26303440583379	4.58074849176377	4.4937754084607	4.33199177823206	-0.039110842720618	0.791606508471953	0.922297809578955
ENSG00000074964	ARHGEF10L	protein_coding	Homo sapiens Rho guanine nucleotide exchange factor (GEF) 10-like (ARHGEF10L)	247	240	164	218	1.22032995487956	1.0496307677246	0.594548549550354	0.75702324650746	-0.537495020389145	0.0485250199211612	0.229808047201897
ENSG00000075043	KCNQ2	protein_coding	Homo sapiens potassium voltage-gated channel, KQT-like subfamily, member 2 (KCNQ2)	225	184	163	241	2.50842865253186	1.98185265328974	2.07382023329167	1.99276843076892	-0.228061351908314	0.462962899928435	0.744714276318474
ENSG00000075089	ACTR6	protein_coding	Homo sapiens ARP6 actin-related protein 6 homolog (yeast) (ACTR6)	1421	1823	1527	2121	4.96208624985064	5.02945288578697	5.14893410452634	4.93404464711225	-0.00663547027763602	0.956144142530387	0.983365282370955
ENSG00000075131	TIPIN	protein_coding	Homo sapiens TIMELESS interacting protein (TIPIN), mRNA.,	1818	2495	1874	2760	5.70404195482129	5.92576211367192	5.81301154860562	5.81147103052984	-0.0760948836485685	0.532264457189073	0.78806555954305
ENSG00000075142	SRI	protein_coding	Homo sapiens sorcin (SRI)	2591	3422	2265	3784	6.5478199565777	6.74872956650074	6.44724856860178	6.72533217137268	-0.190493482118227	0.104139597960445	0.355229318984321
ENSG00000075151	EIF4G3	protein_coding	Homo sapiens eukaryotic translation initiation factor 4 gamma, 3 (EIF4G3)	5998	8035	7129	11316	5.52356195605701	5.55090066464752	5.78764141448333	5.92931759491176	0.203075205092249	0.0428467033697575	0.213057134601586
ENSG00000075188	NUP37	protein_coding	Homo sapiens nucleoporin 37kDa (NUP37), mRNA.	1037	1285	1057	1360	5.02945288578697	5.05961485629722	5.05441438791731	4.81762325751143	-0.109860368762759	0.449735295747613	0.736704367913091
ENSG00000075213	SEMA3A	protein_coding	Homo sapiens sema domain, immunoglobulin domain (Ig), short basic domain, secreted, (semaphorin) 3A (SEMA3A), mRNA.	228	274	168	293	1.30451104180995	1.07724299893246	0.485426827170242	0.584962500721156	-0.331442945463218	0.17983292714245	0.480290888952933
ENSG00000075218	GTSE1	protein_coding	Homo sapiens G-2 and S-phase expressed 1 (GTSE1), mRNA.,	1880	1824	1278	1944	4.56010351346474	4.43028527297778	4.09845324630927	4.06608919045777	-0.406153390877092	0.00573780894051202	0.054038974599306
ENSG00000075223	SEMA3C	protein_coding	Homo sapiens sema domain, immunoglobulin domain (Ig), short basic domain, secreted, (semaphorin) 3C (SEMA3C), mRNA.,	1175	1385	969	1228	3.38404980679516	3.32337006906127	3.06177619758669	2.98185265328974	-0.389333594418438	0.0083529544543342	0.0705673172942586
ENSG00000075234	TTC38	nonsense_mediated_decay	Homo sapiens tetratricopeptide repeat domain 38 (TTC38), mRNA.,	999	995	780	1081	4.00629802390037	3.97177344719337	4.00450139223494	3.83794324189103	-0.290249855543809	0.0749882592140673	0.296587887564674
ENSG00000075239	ACAT1	protein_coding	Homo sapiens acetyl-CoA acetyltransferase 1 (ACAT1), nuclear gene encoding mitochondrial protein, mRNA.	4257	4858	4286	6602	6.99356115148326	7.16007309819972	7.24260250592898	7.11509568511297	0.0595675193440402	0.494770632738856	0.764802775908982
ENSG00000075240	GRAMD4	protein_coding	Homo sapiens GRAM domain containing 4 (GRAMD4), mRNA.	832	711	480	575	2.93545974780529	3.17152710603881	3.27649666564036	2.64616265715789	-0.728711539623015	0.00212640585840023	0.0252584264021873
ENSG00000075275	CELSR1	protein_coding	Homo sapiens cadherin, EGF LAG seven-pass G-type receptor 1 (CELSR1), mRNA.,	1524	1385	728	1067	2.65535182861255	2.54843662469604	1.90689059560852	1.93734439215023	-0.900618003188698	3.96182563108037e-07	1.92111723166589e-05
ENSG00000075292	ZNF638	processed_transcript	Homo sapiens zinc finger protein 638 (ZNF638)	9428	11068	10150	15279	6.06501215043695	6.12122266984196	6.30085587126876	6.34731131636529	0.119128708770799	0.107671030500297	0.361508602791731
ENSG00000075303	SLC25A40	protein_coding	Homo sapiens solute carrier family 25, member 40 (SLC25A40), nuclear gene encoding mitochondrial protein, mRNA.	731	991	686	947	3.31034012061215	3.48928602262588	3.40463068421761	3.20006486151431	-0.248883178961545	0.114230517564131	0.374228524188595
ENSG00000075336	TIMM21	protein_coding	Homo sapiens translocase of inner mitochondrial membrane 21 homolog (yeast) (TIMM21), nuclear gene encoding mitochondrial protein, mRNA.	1052	1284	1052	1687	4.96993327469786	4.91121220155861	4.98093926608551	5.10559427579519	0.0316881317520276	0.79838743177666	0.924510771143944
ENSG00000075340	ADD2	nonsense_mediated_decay	Homo sapiens adducin 2 (beta) (ADD2)	2939	2979	1782	3105	3.92599941855622	3.52606881166759	3.11270013274936	3.37989816352469	-0.497410791035686	0.000414387692523472	0.00691211388909996
ENSG00000075391	RASAL2	protein_coding	Homo sapiens RAS protein activator like 2 (RASAL2)	2068	2309	2068	3121	3.27798474729977	3.22187708107703	3.37989816352469	3.49569516262407	0.0502830229140337	0.628898588295733	0.8455321774613
ENSG00000075407	ZNF37A	protein_coding	Homo sapiens zinc finger protein 37A (ZNF37A)	3905	4584	6329	9449	4.34624777408278	4.28762004411207	5.07339181605292	5.0360636887437	0.703431803389901	3.52677962390178e-18	1.53344378047249e-15
ENSG00000075413	MARK3	protein_coding	Homo sapiens MAP/microtubule affinity-regulating kinase 3 (MARK3)	2553	2940	1891	2895	5.37121034345557	5.35825558670513	5.10265813136374	4.97315203787724	-0.394090700006815	5.90590346609394e-05	0.00140066554203144
ENSG00000075415	SLC25A3	protein_coding	Homo sapiens solute carrier family 25 (mitochondrial carrier; phosphate carrier), member 3 (SLC25A3), nuclear gene encoding mitochondrial protein	9137	11686	8421	12176	8.06404212646645	8.24212610165794	8.06582000582393	7.92154344350897	-0.196711903726278	0.0218113160558493	0.136716389539884
ENSG00000075420	FNDC3B	protein_coding	Homo sapiens fibronectin type III domain containing 3B (FNDC3B)	933	1295	1109	1687	2.799087306074	3.17951105027151	2.90881290773955	3.41278152533848	0.143957969043852	0.306289351179921	0.621407475135482
ENSG00000075539	FRYL	protein_coding	Homo sapiens FRY-like (FRYL), mRNA.,	3259	3523	3267	4758	4.12845838414693	3.76341157447001	4.15623479785027	4.07553263116736	0.0503843864352992	0.626401775459979	0.844089334617765
ENSG00000075568	TMEM131	protein_coding	Homo sapiens transmembrane protein 131 (TMEM131), mRNA.,	1389	2174	1498	2372	3.0036022366802	3.611172380044	3.13750352374993	3.18903382439002	-0.0623412105357572	0.704414883340469	0.883668757289198
ENSG00000075618	FSCN1	protein_coding	Homo sapiens fascin homolog 1, actin-bundling protein (Strongylocentrotus purpuratus) (FSCN1), mRNA.	2585	1611	1275	1372	5.22612314312524	4.31614574229336	4.31831684133498	3.75488750216347	-0.847423135174559	0.0980327633907255	0.344236806879926
ENSG00000075624	ACTB	protein_coding	Homo sapiens actin, beta (ACTB), mRNA.	52565	58970	44960	73305	10.3071211000305	10.2091852723856	10.1677442834964	10.3595738789971	-0.121929480939888	0.159428456321164	0.451690874077598
ENSG00000075643	MOCOS	protein_coding	Homo sapiens molybdenum cofactor sulfurase (MOCOS), mRNA.	242	242	157	226	1.31034012061215	0.516015147003665	0.613531652917927	0.137503523749935	-0.533091453722356	0.0425436022309348	0.212376099311257
ENSG00000075651	PLD1	protein_coding	Homo sapiens phospholipase D1, phosphatidylcholine-specific (PLD1)	614	707	477	727	2.37573453858316	2.90496571868403	2.47248777146274	2.26002565596146	-0.328310303457356	0.0353191291410787	0.188967481753991
ENSG00000075702	WDR62	protein_coding	Homo sapiens WD repeat domain 62 (WDR62)	976	1014	862	1093	2.87970576628229	2.65535182861255	2.74846123300404	2.44360665147561	-0.201637476948749	0.229079902567861	0.54284550077234
ENSG00000075711	DLG1	protein_coding	Homo sapiens discs, large homolog 1 (Drosophila) (DLG1)	2954	3595	3312	5015	5.16390121381454	5.16912328147676	5.21529030565123	5.49984588708321	0.155895100744563	0.0772644322845221	0.30194995819431
ENSG00000075785	RAB7A	protein_coding	Homo sapiens RAB7A, member RAS oncogene family (RAB7A), mRNA.,	2129	2709	2013	4129	5.26115467261557	5.31215688831337	5.3110671022556	5.77531397525381	0.114430557978573	0.499439075945227	0.768240955970465
ENSG00000075790	BCAP29	protein_coding	Homo sapiens B-cell receptor-associated protein 29 (BCAP29)	2021	2599	1857	2748	5.10517519226548	5.24526746651951	5.07210580048042	5.13257684267001	-0.188992988752666	0.0751011660379728	0.296944410366571
ENSG00000075826	SEC31B	protein_coding	Homo sapiens SEC31 homolog B (S. cerevisiae) (SEC31B), mRNA.,	371	670	630	996	1.89917563048051	2.53106949272595	2.81147103052984	2.83187724119167	0.469728599607483	0.0492370025018512	0.231603097614494
ENSG00000075856	SART3	protein_coding	Homo sapiens squamous cell carcinoma antigen recognized by T cells 3 (SART3), mRNA.,	3226	3654	3157	4551	5.16430358309365	5.28281043957256	5.38956681176273	5.17672169288105	-0.0242465640554336	0.799357816845977	0.924513685277597
ENSG00000075914	EXOSC7	processed_transcript	Homo sapiens exosome component 7 (EXOSC7)	721	941	753	1227	4.74200621086674	4.85549144310187	4.8109571587378	4.90496571868403	0.0563638074970294	0.70165447477934	0.882519724990041
ENSG00000075945	KIFAP3	protein_coding	Homo sapiens kinesin-associated protein 3 (KIFAP3)	1826	2292	1993	3047	4.50525580093216	4.56864019541922	4.76712507726907	4.71644223684332	0.101353621331037	0.323218341468753	0.635907396803726
ENSG00000075975	MKRN2	protein_coding	Homo sapiens makorin ring finger protein 2 (MKRN2)	1673	2114	1847	2890	4.46532151358055	4.53169336086147	4.56742375770728	4.58556349845569	0.13008346501375	0.224648027488132	0.538459103622518
ENSG00000076003	MCM6	protein_coding	Homo sapiens minichromosome maintenance complex component 6 (MCM6), mRNA.	7982	9118	6421	10824	6.40667271575583	6.39643353125099	6.09423606984577	6.19081236791614	-0.197481315537422	0.0455498703681261	0.221274432316872
ENSG00000076043	REXO2	protein_coding	Homo sapiens REX2, RNA exonuclease 2 homolog (S. cerevisiae) (REXO2), nuclear gene encoding mitochondrial protein, mRNA.,	1076	1366	1402	2061	5.5573488175248	5.64616265715789	6.02369891726641	5.93144668529867	0.319602563876277	0.0068442125131864	0.0615271592157157
ENSG00000076053	RBM7	protein_coding	Homo sapiens RNA binding motif protein 7 (RBM7), mRNA.	985	1260	1104	1781	4.07553263116736	4.2364926183813	4.38474058729238	4.63517394667492	0.165717004476813	0.198314491971924	0.505533365894427
ENSG00000076067	RBMS2	protein_coding	Homo sapiens RNA binding motif, single stranded interacting protein 2 (RBMS2), mRNA.,	185	255	201	320	1.57046293102604	1.63226821549951	1.85199883711245	1.98550043030488	0.0535789530919904	0.829529054405737	0.936991425845898
ENSG00000076108	BAZ2A	protein_coding	Homo sapiens bromodomain adjacent to zinc finger domain, 2A (BAZ2A), mRNA.	2449	3210	2040	3957	4.13093086982645	4.22110372536788	3.83086375675176	4.36667191611176	-0.136582471984432	0.376546313215958	0.681702999248988
ENSG00000076201	PTPN23	protein_coding	Homo sapiens protein tyrosine phosphatase, non-receptor type 23 (PTPN23), mRNA.	140	208	163	299	0.748461233004035	0.855989697308481	1.34482849699744	0.941106310946431	0.204644192890672	0.486992060907313	0.760461990192945
ENSG00000076242	MLH1	protein_coding	Homo sapiens mutL homolog 1, colon cancer, nonpolyposis type 2 (E. coli) (MLH1)	1559	1751	1820	2597	4.67919857056692	4.50842865253186	4.97315203787724	4.73606362787181	0.228934700469228	0.0416099708956023	0.210127936648175
ENSG00000076248	UNG	protein_coding	Homo sapiens uracil-DNA glycosylase (UNG)	3334	4437	3510	5233	5.87184364850932	6.01055607837421	5.99661471481536	5.92765946070309	-0.0130074290455732	0.898946430450197	0.963008870195141
ENSG00000076258	FMO4	protein_coding	Homo sapiens flavin containing monooxygenase 4 (FMO4), mRNA.	96	122	44	83	1.51096191927738	1.20163386116965	-0.0588936890535686	0.53605290024021	-0.992562874836483	0.0132414544116554	0.0975276856835872
ENSG00000076321	KLHL20	processed_transcript	Homo sapiens kelch-like family member 20 (KLHL20), mRNA.,	847	1012	906	1304	3.49697358099828	3.4154882710497	3.68481873755322	3.59693514238723	0.064395292120534	0.622520395144206	0.840933182587384
ENSG00000076351	SLC46A1	protein_coding	Homo sapiens solute carrier family 46 (folate transporter), member 1 (SLC46A1)	975	1283	1100	1596	3.19377174339668	3.57531233068744	3.63807383718072	3.54843662469604	0.0752335730910283	0.565380396821261	0.80846545671306
ENSG00000076356	PLXNA2	protein_coding	Homo sapiens plexin A2 (PLXNA2), mRNA.,	1192	1276	521	1016	2.26603689399532	2.1243281350022	1.13093086982645	1.62293035092018	-0.914660823255207	5.79049393380009e-07	2.70721157249062e-05
ENSG00000076382	SPAG5	retained_intron	Homo sapiens sperm associated antigen 5 (SPAG5), mRNA.	6350	7887	7271	11183	6.30669970727279	6.42071818337442	6.59006301881225	6.60954813899943	0.182737173333825	0.0228025511321679	0.141229762716559
ENSG00000076513	ANKRD13A	nonsense_mediated_decay	Homo sapiens ankyrin repeat domain 13A (ANKRD13A), mRNA.	1874	2217	2153	3164	4.65878273401283	4.51285895444998	4.84498815668261	4.78868571061353	0.189883914096629	0.0556459916161368	0.249694737252433
ENSG00000076554	TPD52	protein_coding	Homo sapiens tumor protein D52 (TPD52)	1921	2460	2041	3259	5.38301301548867	5.30633516019798	5.37121034345557	5.48864353985378	0.0799478965820934	0.460693294375322	0.743218369105443
ENSG00000076555	ACACB	protein_coding	Homo sapiens acetyl-CoA carboxylase beta (ACACB), mRNA.,	390	430	358	558	2.02502879449152	1.81147103052984	1.59454854955035	2.03562390973072	-0.0399691635597237	0.830509267312746	0.937205890027464
ENSG00000076604	TRAF4	protein_coding	Homo sapiens TNF receptor-associated factor 4 (TRAF4), mRNA.,	1562	1515	1509	1939	5.12845838414693	4.81659970653491	5.12267271882414	5.06307144984268	-0.0173013166303868	0.915774426316552	0.969031835063056
ENSG00000076641	PAG1	protein_coding	Homo sapiens phosphoprotein associated with glycosphingolipid microdomains 1 (PAG1), mRNA.	1317	1683	1508	2053	2.13093086982645	2.19534759832222	2.38404980679516	2.15055967657538	0.0738874307346262	0.555301077167506	0.801088987626003
ENSG00000076650	GPATCH1	protein_coding	Homo sapiens G patch domain containing 1 (GPATCH1), mRNA.	664	750	679	1138	2.83592407425437	2.70487196445635	2.89141918684608	3.00898878322725	0.15377585975867	0.317205374938804	0.630159444212878
ENSG00000076662	ICAM3	protein_coding	Homo sapiens intercellular adhesion molecule 3 (ICAM3), mRNA.	175	171	112	170	2.30158764660319	2.01077983875324	1.72246602447109	1.77399632511117	-0.498215560605533	0.100903874707667	0.349400090705286
ENSG00000076685	NT5C2	protein_coding	Homo sapiens 5'-nucleotidase, cytosolic II (NT5C2)	2217	2550	2406	3800	5.25889575507544	5.34091827027212	5.42122329922514	5.54039930563062	0.180960778665572	0.0700721837887162	0.286078737195622
ENSG00000076706	MCAM	protein_coding	Homo sapiens melanoma cell adhesion molecule (MCAM), mRNA.	736	759	1055	1397	3.08746284125034	2.78450398292957	3.605257262939	3.4262647547021	0.531907231228812	0.000986101325803462	0.0137510517985258
ENSG00000076716	GPC4	protein_coding	Homo sapiens glypican 4 (GPC4), mRNA.,	638	951	1061	2040	2.6959938131099	2.89336221076387	3.43829285157915	3.66334461936608	0.753143277461966	0.000107684270246503	0.00231787726253363
ENSG00000076770	MBNL3	protein_coding	Homo sapiens muscleblind-like splicing regulator 3 (MBNL3)	1919	2349	2357	3529	3.44228003525258	3.25550073314839	3.64385618977472	3.47248777146274	0.274928164736173	0.0046695760064937	0.0462841561008388
ENSG00000076826	CAMSAP3	protein_coding	Homo sapiens calmodulin regulated spectrin-associated protein family, member 3 (CAMSAP3)	262	208	171	224	1.22032995487956	0.948600847493356	1.15704371014558	1.07724299893246	-0.447371116395355	0.159380503936388	0.451653116086518
ENSG00000076924	XAB2	protein_coding	Homo sapiens XPA binding protein 2 (XAB2), mRNA.	644	590	468	602	3.03562390973072	2.63226821549951	2.67581593117227	2.35614381022528	-0.391393902830602	0.0694665257932115	0.284960155886558
ENSG00000076928	ARHGEF1	protein_coding	Homo sapiens Rho guanine nucleotide exchange factor (GEF) 1 (ARHGEF1)	1376	998	780	1046	4.23572705983806	3.42492208821069	3.60762622084549	3.36036427654347	-0.584144161954236	0.01938569858193	0.127132756311058
ENSG00000076944	STXBP2	protein_coding	Homo sapiens syntaxin binding protein 2 (STXBP2)	412	371	301	412	3.44228003525258	3.28983446517751	3.76022094646651	3.52606881166759	-0.330045243032455	0.167533592572024	0.462560106569426
ENSG00000076984	MAP2K7	protein_coding	Homo sapiens mitogen-activated protein kinase kinase 7 (MAP2K7), mRNA.,	835	589	528	700	3.29865831556452	2.59693514238723	2.77188557851537	2.53605290024021	-0.419011682223974	0.128946996049444	0.399458227126328
ENSG00000077044	DGKD	protein_coding	Homo sapiens diacylglycerol kinase, delta 130kDa (DGKD)	1339	1379	1319	1647	3.27500704749987	3.92314918047231	3.99457972421575	3.7235585614721	-0.0480562833657054	0.764803533837559	0.912302110001638
ENSG00000077063	CTTNBP2	protein_coding	Homo sapiens cortactin binding protein 2 (CTTNBP2), mRNA.	456	606	411	745	1.70929063572336	1.87970576628229	1.7311832415722	1.77820857639809	-0.0864481959843796	0.65626955919849	0.859044669361275
ENSG00000077092	RARB	protein_coding	Homo sapiens retinoic acid receptor, beta (RARB)	312	383	297	389	2.10097764772482	2.17951105027151	2.01792190799726	1.99638874644762	-0.190668795780287	0.367709526658731	0.674599587304709
ENSG00000077097	TOP2B	protein_coding	Homo sapiens topoisomerase (DNA) II beta 180kDa (TOP2B), mRNA.,	12014	13752	11209	17679	6.65549494602162	6.55382125653269	6.52214993317577	6.5765221379205	-0.0352136276754616	0.661656919571072	0.862030848869862
ENSG00000077147	TM9SF3	protein_coding	Homo sapiens transmembrane 9 superfamily member 3 (TM9SF3), mRNA.	13405	16283	14661	21527	6.89530262133331	6.87073459397099	7.08735675683242	7.03551394402764	0.0992935476862494	0.174213735275221	0.473031632583259
ENSG00000077150	NFKB2	protein_coding	Homo sapiens nuclear factor of kappa light polypeptide gene enhancer in B-cells 2 (p49/p100) (NFKB2)	304	361	270	414	1.98185265328974	2.17312743348066	2.20476675065461	2.31034012061215	-0.152872796222233	0.451235393678633	0.737490850162146
ENSG00000077152	UBE2T	protein_coding	Homo sapiens ubiquitin-conjugating enzyme E2T (putative) (UBE2T), mRNA.	1765	2293	1720	3184	6.24887634283713	6.35208757799023	6.24203080192273	6.50493813164961	0.0589697859852447	0.685465922121087	0.8748240184984
ENSG00000077157	PPP1R12B	protein_coding	Homo sapiens protein phosphatase 1, regulatory subunit 12B (PPP1R12B)	1023	1391	1271	2029	2.90881290773955	3.11103131238874	3.23878685958712	3.71808758396052	0.259712623080448	0.0537652303130556	0.244275048486066
ENSG00000077232	DNAJC10	protein_coding	Homo sapiens DnaJ (Hsp40) homolog, subfamily C, member 10 (DNAJC10)	6456	7710	7587	10404	5.81762325751143	5.89263388342444	6.26002565596146	6.12536180635178	0.167136851487575	0.0677714363192099	0.28072741039942
ENSG00000077235	GTF3C1	protein_coding	Homo sapiens general transcription factor IIIC, polypeptide 1, alpha 220kDa (GTF3C1), mRNA.	8838	8600	7507	11441	5.98800293750806	5.94485844580754	5.97039353791468	6.14689956034359	-0.085862234170031	0.486659013336322	0.760411586497169
ENSG00000077254	USP33	protein_coding	Homo sapiens ubiquitin specific peptidase 33 (USP33)	5288	6442	6037	8698	5.76606505147495	5.79467578798686	6.06091204958787	5.91790907385298	0.145429907340382	0.0801361941424136	0.309717486338857
ENSG00000077312	SNRPA	protein_coding	Homo sapiens small nuclear ribonucleoprotein polypeptide A (SNRPA), mRNA.	3133	3395	2669	4481	6.46221595459776	6.47118746038699	6.44476644083308	6.90279715788023	-0.0806493851647268	0.486320475625283	0.760345713059593
ENSG00000077348	EXOSC5	protein_coding	Homo sapiens exosome component 5 (EXOSC5), mRNA.	1163	900	741	855	5.45746296464855	4.71808758396052	4.94438996227009	4.49633451341711	-0.550641020477083	0.0298089034591804	0.168105203943601
ENSG00000077380	DYNC1I2	protein_coding	Homo sapiens dynein, cytoplasmic 1, intermediate chain 2 (DYNC1I2)	3976	4437	4419	6888	5.86319511247319	5.71369581484336	6.04614178164472	6.03276207381379	0.226638454258983	0.014363073581366	0.103470659291291
ENSG00000077454	LRCH4	retained_intron	Homo sapiens leucine-rich repeats and calponin homology (CH) domain containing 4 (LRCH4), mRNA.,Homo sapiens Sin3A-associated protein, 25kDa (SAP25), mRNA.,	295	278	201	277	2.44890095114513	1.96716860753263	2.16349873228288	1.59931779369823	-0.454825633894871	0.0765535955771799	0.300320331040221
ENSG00000077458	FAM76B	protein_coding	Homo sapiens family with sequence similarity 76, member B (FAM76B), mRNA.,	1260	1702	1367	2028	4.44028782084042	4.63226821549951	4.61294219630467	4.98504496225347	0.0150310767603169	0.905549039141467	0.965240667519672
ENSG00000077463	SIRT6	protein_coding	Homo sapiens sirtuin 6 (SIRT6)	208	168	139	153	2.44095219802964	2.07382023329167	1.92219784839637	1.63691458035588	-0.537637270427535	0.135851107214126	0.412294518962554
ENSG00000077514	POLD3	protein_coding	Homo sapiens polymerase (DNA-directed), delta 3, accessory subunit (POLD3)	2363	2947	2389	3613	5.15015345524625	5.09676785471469	5.14567745519564	5.29204549249286	-0.0122925675414886	0.898317853035062	0.963001383852012
ENSG00000077522	ACTN2	protein_coding	Homo sapiens actinin, alpha 2 (ACTN2)	78	126	122	199	0.298658315564515	0.400537929583729	1.56071495447448	1.57531233068744	0.468720226181434	0.180301941102628	0.480999860368248
ENSG00000077549	CAPZB	protein_coding	Homo sapiens capping protein (actin filament) muscle Z-line, beta (CAPZB)	2048	2186	1535	2628	5.59991284218713	5.41345868800798	5.22997238511225	5.3533232911629	-0.239602995687551	0.0691529612558209	0.284193833213903
ENSG00000077585	GPR137B	protein_coding	Homo sapiens G protein-coupled receptor 137B (GPR137B), mRNA.	320	405	407	658	2.90689059560852	2.9429835981871	3.32337006906127	3.43829285157915	0.357883972135358	0.0548322455246302	0.247295996974236
ENSG00000077616	NAALAD2	protein_coding	Homo sapiens N-acetylated alpha-linked acidic dipeptidase 2 (NAALAD2), mRNA.,	397	553	420	593	2.30451104180995	2.58976348698498	2.31614574229336	2.51349074558812	-0.0814292658970204	0.668839402861338	0.866111503119557
ENSG00000077684	JADE1	protein_coding	Homo sapiens PHD finger protein 17 (PHF17)	2360	2754	2582	3485	4.31542131594578	4.09761079662642	4.45154083301783	4.16591193893569	0.06922403973017	0.529535208417103	0.786386918128315
ENSG00000077713	SLC25A43	protein_coding	Homo sapiens solute carrier family 25, member 43 (SLC25A43), nuclear gene encoding mitochondrial protein, mRNA.,	461	617	876	1357	2.56071495447448	2.73984810269933	3.52857131887076	3.53729606709084	0.861999726150871	1.5606891966064e-08	1.06029322294447e-06
ENSG00000077721	UBE2A	protein_coding	Homo sapiens ubiquitin-conjugating enzyme E2A (UBE2A)	1548	2113	2435	3894	4.99548451887751	5.13257684267001	5.70099449416827	5.83162393682075	0.598324100134921	8.07984168842296e-07	3.54860117790536e-05
ENSG00000077782	FGFR1	protein_coding	Homo sapiens fibroblast growth factor receptor 1 (FGFR1)	2036	2347	1491	2187	4.98093926608551	5.08236196955747	4.79389588254888	4.79233480570669	-0.442633777686139	2.48179035293632e-05	0.000677248396730153
ENSG00000077809	GTF2I	processed_transcript	Homo sapiens general transcription factor IIi (GTF2I)	13497	17167	14089	20311	7.02170180007169	7.15248766742162	7.17572418538028	7.07274895156064	-0.0149354884750641	0.856395895562944	0.947402939676282
ENSG00000077942	FBLN1	protein_coding	Homo sapiens fibulin 1 (FBLN1)	667	533	379	618	3.47508488294878	2.9429835981871	3.11603199344711	3.07553263116736	-0.493307375626243	0.0462350124949047	0.223433211538792
ENSG00000077943	ITGA8	protein_coding	Homo sapiens integrin, alpha 8 (ITGA8), mRNA.,	334	359	151	239	1.57531233068744	1.13093086982645	0.20163386116965	0.722466024471091	-1.03213780231117	8.54420154348532e-06	0.000268555578152343
ENSG00000078043	PIAS2	protein_coding	Homo sapiens protein inhibitor of activated STAT, 2 (PIAS2)	1222	1630	1322	2166	3.93168305705981	4.05918219921169	4.20554891117303	4.26303440583379	0.0945872057909052	0.469402762899054	0.74925484194302
ENSG00000078053	AMPH	protein_coding	Homo sapiens amphiphysin (AMPH)	244	319	180	302	1.56071495447448	1.71369581484336	1.39506279951758	1.28095631383106	-0.423219020101739	0.0753560187882877	0.29759670171542
ENSG00000078061	ARAF	protein_coding	Homo sapiens v-raf murine sarcoma 3611 viral oncogene homolog (ARAF)	1105	1170	961	1450	4.48349335128439	4.63749432520631	4.70487196445635	4.69041709553247	-0.114463104091714	0.401951483040258	0.70291663021546
ENSG00000078070	MCCC1	protein_coding	Homo sapiens methylcrotonoyl-CoA carboxylase 1 (alpha) (MCCC1), nuclear gene encoding mitochondrial protein, mRNA.	961	1063	869	1538	3.80012335282653	3.92599941855622	3.67919857056692	3.99729240763651	0.0331119914428458	0.828775109835968	0.93671696397205
ENSG00000078114	NEBL	protein_coding	Homo sapiens nebulette (NEBL)	696	884	669	1027	2.54101915313356	2.51853513898218	2.44095219802964	2.56071495447448	-0.0877853681966891	0.540661077451978	0.792669786926334
ENSG00000078124	ACER3	protein_coding	Homo sapiens alkaline ceramidase 3 (ACER3), mRNA.,	1247	1535	1249	1719	3.20006486151431	3.36876834909033	3.38956681176273	3.20476675065461	-0.0839672589676256	0.497276599719243	0.766832827713165
ENSG00000078140	UBE2K	protein_coding	Homo sapiens ubiquitin-conjugating enzyme E2K (UBE2K)	5979	7457	5608	9489	5.80709727493827	5.70597790168252	5.73254056130812	6.077029313819	-0.0365044054912021	0.717732064343953	0.890202463382219
ENSG00000078142	PIK3C3	protein_coding	Homo sapiens phosphatidylinositol 3-kinase, catalytic subunit type 3 (PIK3C3), mRNA.,	2486	3100	3029	4244	5.89287670006069	5.95326523901484	6.16952419715	6.10013667128545	0.202221286790471	0.0449471482368931	0.219877798119176
ENSG00000078177	N4BP2	protein_coding	Homo sapiens NEDD4 binding protein 2 (N4BP2), mRNA.,	2551	2945	2849	3957	3.33913738491959	3.31903981556254	3.611172380044	3.41683974191283	0.126510054015493	0.217553642991718	0.529981269437457
ENSG00000078237	C12orf5	protein_coding	Homo sapiens chromosome 12 open reading frame 5 (C12orf5), mRNA.	629	770	612	936	4.11103131238874	4.13010717865883	4.11353381959191	4.15623479785027	-0.0455690066777439	0.755667620768637	0.909186961395578
ENSG00000078246	TULP3	nonsense_mediated_decay	Homo sapiens tubby like protein 3 (TULP3)	791	896	762	1303	3.37851162325373	3.24031432933371	3.41683974191283	3.4369613378336	0.0810652637769315	0.589113203171946	0.821100323300807
ENSG00000078269	SYNJ2	protein_coding	Homo sapiens synaptojanin 2 (SYNJ2)	2094	2224	1939	2817	3.50842865253186	3.1811025507538	3.4154882710497	3.22958792274065	-0.0537355617510053	0.646655394885165	0.854852376448593
ENSG00000078304	PPP2R5C	protein_coding	Homo sapiens protein phosphatase 2, regulatory subunit B', gamma (PPP2R5C)	5234	6117	3540	5366	6.34180788924394	6.32948243102564	5.75942218569633	5.79649392942584	-0.543167930681643	6.71073056163223e-11	7.61171908225486e-09
ENSG00000078319	PMS2P1	unprocessed_pseudogene	Homo sapiens postmeiotic segregation increased 2 pseudogene 1 (PMS2P1), non-coding RNA.,	114	166	99	189	3.44095219802964	3.24488705912353	3.38956681176273	3.37155886261196	-0.168750422321073	0.618000045144479	0.837820931797564
ENSG00000078369	GNB1	protein_coding	Homo sapiens guanine nucleotide binding protein (G protein), beta polypeptide 1 (GNB1), mRNA.,	6546	7908	6645	10869	6.43329332581501	6.41312014640349	6.46287031226445	6.63110428236588	0.0751592885399479	0.398729371078326	0.700191965043845
ENSG00000078399	HOXA9	protein_coding	Homo sapiens HOXA10-HOXA9 readthrough (HOXA10-HOXA9), non-coding RNA.,Homo sapiens homeobox A9 (HOXA9), mRNA.,	1776	2356	1903	3115	5.37573453858316	5.47735352663456	5.48349335128439	5.63052196347164	0.0841841855354915	0.482801966908131	0.757356378971423
ENSG00000078403	MLLT10	protein_coding	Homo sapiens myeloid/lymphoid or mixed-lineage leukemia (trithorax homolog, Drosophila); translocated to, 10 (MLLT10)	960	1187	967	1659	3.34340782229781	3.40599235967584	3.43295940727611	3.56437816856506	0.0843680791265062	0.545849081195392	0.796159612558726
ENSG00000078487	ZCWPW1	protein_coding	Homo sapiens zinc finger, CW type with PWWP domain 1 (ZCWPW1)	100	121	118	192	0.918386234446348	1.25701061820602	1.31034012061215	1.33342373372519	0.288321197614246	0.363063707400525	0.670224030474447
ENSG00000078618	NRD1	protein_coding	Homo sapiens nardilysin (N-arginine dibasic convertase) (NRD1)	6659	8086	6182	10401	6.12701414158281	6.20320115631661	6.15724586737157	6.23304440126558	-0.0360576896849485	0.709508750805517	0.885460404277379
ENSG00000078668	VDAC3	protein_coding	Homo sapiens voltage-dependent anion channel 3 (VDAC3)	4715	6373	5193	8304	7.11030059602522	7.2747275727873	7.31741261376487	7.31705076399099	0.0918334379661336	0.385654151433514	0.68833916395087
ENSG00000078674	PCM1	protein_coding	Homo sapiens pericentriolar material 1 (PCM1), mRNA.,	7792	8773	8540	12981	6.26002565596146	6.18130136492636	6.39591965945896	6.45516280124451	0.181645360911667	0.0270262611280458	0.157802394876557
ENSG00000078687	TNRC6C	protein_coding	Homo sapiens trinucleotide repeat containing 6C (TNRC6C)	1082	1212	1170	1824	2.78450398292957	2.63459326844576	2.99457972421575	2.95233356636969	0.185041836770729	0.13398884057446	0.408830511451054
ENSG00000078699	CBFA2T2	processed_transcript	Homo sapiens core-binding factor, runt domain, alpha subunit 2; translocated to, 2 (CBFA2T2)	463	523	538	789	1.4541758931858	1.51601514700366	1.6915341649192	1.95233356636969	0.237881148917356	0.147159127903483	0.432524484987164
ENSG00000078747	ITCH	protein_coding	Homo sapiens itchy E3 ubiquitin protein ligase (ITCH)	4018	5174	4540	6346	5.0360636887437	5.16711703022744	5.3019533951261	5.16791986555194	0.0680690958641191	0.492562379564466	0.763878692074533
ENSG00000078808	SDF4	protein_coding	Homo sapiens stromal cell derived factor 4 (SDF4)	1642	1494	1243	1620	5.49920809085669	5.13504228623365	5.23227701026829	5.01212167271222	-0.318963530316941	0.0753823813385251	0.29759670171542
ENSG00000078900	TP73	protein_coding	Homo sapiens tumor protein p73 (TP73)	396	327	257	368	1.58014548442338	1	0.956056652412403	0.855989697308481	-0.416200022249263	0.118180696005084	0.381882003161535
ENSG00000078902	TOLLIP	protein_coding	Homo sapiens toll interacting protein (TOLLIP), mRNA.,	436	422	347	463	2.46466826700344	2.15055967657538	2.04264433740849	1.98913900736823	-0.270432300970061	0.214140233610378	0.525532894152646
ENSG00000078967	UBE2D4	nonsense_mediated_decay	Homo sapiens ubiquitin-conjugating enzyme E2D 4 (putative) (UBE2D4), mRNA.,	366	499	476	820	3.0408924306469	3.12928301694497	3.25701061820602	3.62993940943954	0.38209942580526	0.0451425735312628	0.220467300216421
ENSG00000079102	RUNX1T1	protein_coding	Homo sapiens runt-related transcription factor 1; translocated to, 1 (cyclin D-related) (RUNX1T1)	321	399	266	646	1.61823865559545	1.63226821549951	1.73984810269933	2.16992500144231	0.0898924520172542	0.753339628879903	0.90801719821747
ENSG00000079134	THOC1	retained_intron	Homo sapiens THO complex 1 (THOC1), mRNA.	1772	2323	1970	2972	5.22727899446832	5.32012359804061	5.44724856860177	5.38577613826941	0.0854595594562294	0.438136955105502	0.72756950253293
ENSG00000079150	FKBP7	protein_coding	Homo sapiens FK506 binding protein 7 (FKBP7)	360	461	352	634	3.21567859660793	3.37851162325373	3.20789285164133	3.55826763405574	0.0542254595588549	0.789053027316159	0.921253402805874
ENSG00000079156	OSBPL6	protein_coding	Homo sapiens oxysterol binding protein-like 6 (OSBPL6)	858	1143	1074	1564	2.70929063572336	2.81147103052984	3.10936055940423	2.95046841415012	0.218379124303	0.107159615982334	0.36075426876356
ENSG00000079215	SLC1A3	protein_coding	Homo sapiens solute carrier family 1 (glial high affinity glutamate transporter), member 3 (SLC1A3)	4883	5872	3419	5181	5.98299357469431	6.02369891726641	5.43862553808838	5.45483390689887	-0.514019906653133	5.89792873270629e-10	5.74123749174782e-08
ENSG00000079246	XRCC5	protein_coding	Homo sapiens X-ray repair complementing defective repair in Chinese hamster cells 5 (double-strand-break rejoining) (XRCC5), mRNA.,	27986	33163	29881	43449	8.60803299402797	8.52493343239934	8.8482473527045	8.66704055902299	0.0756283770858926	0.289136394057863	0.604890958154093
ENSG00000079257	LXN	protein_coding	Homo sapiens latexin (LXN), mRNA.,	463	575	350	601	3.99095486039699	4.03562390973072	3.65764000520782	3.76447355099267	-0.331452678324844	0.0718999377684177	0.289959394908705
ENSG00000079277	MKNK1	protein_coding	Homo sapiens MAP kinase interacting serine/threonine kinase 1 (MKNK1)	619	728	541	921	4.01792190799726	4.13504228623365	4.15461561132689	4.27052894238072	-0.0893199356919913	0.579452764960919	0.815623380398212
ENSG00000079313	REXO1	protein_coding	Homo sapiens REX1, RNA exonuclease 1 homolog (S. cerevisiae) (REXO1), mRNA.,	658	473	395	493	3.30451104180995	2.93168305705981	2.66902676550963	1.98185265328974	-0.544875741580428	0.0594088209873731	0.259083870333003
ENSG00000079332	SAR1A	protein_coding	Homo sapiens SAR1 homolog A (S. cerevisiae) (SAR1A)	6634	8259	6877	10596	6.5197934862411	6.5413289770456	6.60940039000643	6.70984201927331	0.0388451326067793	0.63079319947312	0.846735328938384
ENSG00000079335	CDC14A	protein_coding	Homo sapiens cell division cycle 14A (CDC14A)	323	408	270	409	1.76553474636298	1.82374936030827	1.4594316186373	1.52606881166759	-0.295092669322937	0.141228686015186	0.421649572071889
ENSG00000079387	SENP1	protein_coding	Homo sapiens SUMO1/sentrin specific peptidase 1 (SENP1)	1440	1926	1559	2481	3.86591881455221	4.01077983875324	4.12763327972587	4.10685079645022	0.0715390401708917	0.560834315992439	0.804876534030737
ENSG00000079432	CIC	protein_coding	Homo sapiens capicua transcriptional repressor (CIC), mRNA.	1023	847	751	1043	2.75060650483559	2.36457243229586	2.59693514238723	2.4905701304462	-0.261972032022829	0.221964149531955	0.534977894769923
ENSG00000079435	LIPE	protein_coding	Homo sapiens lipase, hormone-sensitive (LIPE), mRNA.	245	165	154	157	3.01792190799726	2.4032677223393	2.65535182861255	2.0703893278914	-0.57111565363375	0.158838367775474	0.450606278656652
ENSG00000079459	FDFT1	protein_coding	Homo sapiens farnesyl-diphosphate farnesyltransferase 1 (FDFT1), mRNA.	4386	5307	4096	6618	6.57531233068744	6.56163163037584	6.48171871919596	6.51963625284321	-0.0554169492443953	0.542365689621577	0.79365530528075
ENSG00000079462	PAFAH1B3	protein_coding	Homo sapiens platelet-activating factor acetylhydrolase 1b, catalytic subunit 3 (29kDa) (PAFAH1B3)	842	828	639	877	5.11519974938544	4.91025296279928	4.9297909977186	4.92552476974757	-0.329726357745043	0.0596698972766305	0.2594655980909
ENSG00000079482	OPHN1	protein_coding	Homo sapiens oligophrenin 1 (OPHN1), mRNA.,	292	329	141	229	1.17632277264046	0.925999418556223	0.0426443374084937	0.124328135002202	-0.950096655145792	6.61486968423043e-05	0.00153258188563236
ENSG00000079616	KIF22	protein_coding	Homo sapiens kinesin family member 22 (KIF22)	3533	3867	3091	4318	6.22727899446832	6.15643706844869	6.19160212846187	6.06501215043695	-0.184165592320398	0.0822235544332944	0.313420234958472
ENSG00000079691	LRRC16A	processed_transcript	Homo sapiens leucine rich repeat containing 16A (LRRC16A)	812	912	814	1248	2.45154083301783	2.36176835941915	2.50842865253186	2.50589092972996	0.0615495356629015	0.651728721990037	0.857143521842916
ENSG00000079739	PGM1	protein_coding	Homo sapiens phosphoglucomutase 1 (PGM1)	1323	1583	1333	2098	4.33127526714661	4.36527259976453	4.43095427138573	4.5385381636298	0.0429429959550268	0.703966283315037	0.883668757289198
ENSG00000079785	DDX1	protein_coding	Homo sapiens DEAD (Asp-Glu-Ala-Asp) box helicase 1 (DDX1), mRNA.,	6413	7264	5337	7986	6.46123386127128	6.3741700760685	6.24526746651951	6.2149019101607	-0.231198478639287	0.00588145834098916	0.0548767829755813
ENSG00000079805	DNM2	protein_coding	Homo sapiens dynamin 2 (DNM2)	4486	4253	3241	4846	5.92576211367192	6.00090140274153	6.02547181462118	5.97315203787724	-0.316316271854867	0.0218101288502549	0.136716389539884
ENSG00000079819	EPB41L2	protein_coding	Homo sapiens erythrocyte membrane protein band 4.1-like 2 (EPB41L2)	6333	6634	5273	10459	5.87332106291482	5.75888943272096	5.75542173473424	6.21431912080077	0.0407106403058873	0.793093410790278	0.922846605740266
ENSG00000079931	MOXD1	protein_coding	Homo sapiens monooxygenase, DBH-like 1 (MOXD1)	1379	1549	1246	1820	4.02591469875079	3.94485844580754	3.9429835981871	3.85099939471647	-0.124089116729899	0.292281317441242	0.608404795625626
ENSG00000079950	STX7	protein_coding	Homo sapiens syntaxin 7 (STX7), mRNA.,	4127	5451	5156	7441	5.5981269599196	5.74899785009815	5.94532677726463	6.15319733085508	0.216430803673618	0.0286127559031374	0.163965781387639
ENSG00000079974	RABL2B	protein_coding	Homo sapiens RAB, member of RAS oncogene family-like 2B (RABL2B)	267	381	283	498	2.5385381636298	2.8972404255748	2.65535182861255	3.0408924306469	0.0682873825730197	0.765826423428745	0.912562286360525
ENSG00000079999	KEAP1	protein_coding	Homo sapiens kelch-like ECH-associated protein 1 (KEAP1)	2011	1727	1722	2103	5.37920505996061	5.29278174922785	5.63633460244218	5.52575569282949	-0.148501353168919	0.453756103048439	0.739387209014845
ENSG00000080189	SLC35C2	protein_coding	Homo sapiens solute carrier family 35, member C2 (SLC35C2)	884	864	688	935	4.13750352374993	3.93451650158608	3.81557542886257	3.70818723602071	-0.296197042691159	0.0908677741551749	0.33123637218833
ENSG00000080200	CRYBG3	protein_coding	Homo sapiens beta-gamma crystallin domain containing 3 (CRYBG3), mRNA.	1277	1418	1113	1595	3.30597052098439	3.23572705983806	3.17632277264046	2.9560566524124	-0.1817674264081	0.145017036337107	0.428546040321982
ENSG00000080224	EPHA6	protein_coding	Homo sapiens EPH receptor A6 (EPHA6)	500	584	581	857	3.07210580048042	2.95977015521147	3.31179371775365	3.37712374912949	0.218144149206464	0.162773786744621	0.455872706997409
ENSG00000080298	RFX3	protein_coding	Homo sapiens regulatory factor X, 3 (influences HLA class II expression) (RFX3)	285	409	324	518	0.263034405833794	1.38404980679516	0.978195629681652	1.25701061820602	0.0903746806025471	0.672407054291441	0.868398785007692
ENSG00000080345	RIF1	protein_coding	Homo sapiens RAP1 interacting factor homolog (yeast) (RIF1)	14289	16199	14721	21380	5.60999129521268	5.5478199565777	5.74443022998792	5.66817586897014	0.0547044132377218	0.491771208616122	0.763212394637886
ENSG00000080371	RAB21	protein_coding	Homo sapiens RAB21, member RAS oncogene family (RAB21), mRNA.	2466	3038	2693	3849	5.18547014606694	5.2149019101607	5.31614574229336	5.21955576916691	0.0671814311394512	0.490653752661153	0.763212394637886
ENSG00000080493	SLC4A4	protein_coding	Homo sapiens solute carrier family 4, sodium bicarbonate cotransporter, member 4 (SLC4A4)	643	767	745	1072	1.72246602447109	1.799087306074	1.95233356636969	1.91456452349394	0.180660820806218	0.205495092266864	0.514210102066237
ENSG00000080503	SMARCA2	protein_coding	Homo sapiens SWI/SNF related, matrix associated, actin dependent regulator of chromatin, subfamily a, member 2 (SMARCA2)	2195	2300	1892	3174	3.95046841415012	3.77820857639809	4.01167453338092	4.05137210172103	-0.0412049653350554	0.749127106201607	0.905701545397513
ENSG00000080546	SESN1	protein_coding	Homo sapiens sestrin 1 (SESN1)	3066	3853	3750	5430	5.41818994794577	5.45121111183233	5.65133876610593	5.6406787642337	0.225375659889361	0.0151008619873321	0.106717913130813
ENSG00000080561	MID2	protein_coding	Homo sapiens midline 2 (MID2)	232	253	320	519	2.20163386116965	1.93357263826102	2.4541758931858	2.56315813040281	0.585412562498303	0.0065063643635974	0.0593904945827603
ENSG00000080603	SRCAP	protein_coding	Homo sapiens Snf2-related CREBBP activator protein (SRCAP), mRNA.	1857	3629	2207	4712	3.35049724708413	3.75167794568758	3.44360665147561	3.80322703643493	0.125083337597199	0.769563830535886	0.914225009609298
ENSG00000080608	KIAA0020	nonsense_mediated_decay	Homo sapiens KIAA0020 (KIAA0020), mRNA.,	2162	2783	2486	3894	5.26603689399532	5.34411833452143	5.46172499150271	5.47800105583793	0.175665947421877	0.0895760705642554	0.32921349535579
ENSG00000080802	CNOT4	protein_coding	Homo sapiens CCR4-NOT transcription complex, subunit 4 (CNOT4)	471	670	591	1035	2.24792751344359	2.67581593117227	2.72027846523333	2.8499992594661	0.309983161494369	0.0972557833845632	0.343144289550512
ENSG00000080815	PSEN1	protein_coding	Homo sapiens presenilin 1 (PSEN1)	1811	2145	1392	2110	4.33342373372519	4.2585189247113	3.88557436437143	3.89820835250872	-0.368180623833602	0.000448501629790746	0.00734034536887137
ENSG00000080819	CPOX	nonsense_mediated_decay	Homo sapiens coproporphyrinogen oxidase (CPOX), mRNA.	1637	1959	1018	1380	4.56193705962243	4.55274593674845	3.88264304936184	3.89820835250872	-0.761814222321974	7.61976563374352e-10	7.25490678295989e-08
ENSG00000080822	CLDND1	protein_coding	Homo sapiens claudin domain containing 1 (CLDND1)	1988	2559	2364	3670	5.28058520256447	5.38162946703366	5.62614706360372	5.56620629346551	0.217475695350852	0.0367716789203431	0.192862798486914
ENSG00000080823	MOK	protein_coding	Homo sapiens MOK protein kinase (MOK)	232	314	171	294	2.4905701304462	2.70043971814109	2.23878685958712	2.57531233068744	-0.43189750108126	0.0814261198206289	0.31225618997876
ENSG00000080824	HSP90AA1	protein_coding	Homo sapiens heat shock protein 90kDa alpha (cytosolic), class A member 1 (HSP90AA1)	53897	66627	29938	68220	9.20518232622864	9.26495859397143	8.41591074170805	8.9583207056141	-0.543092888496942	0.00261388941876551	0.0296999769846492
ENSG00000080839	RBL1	protein_coding	Homo sapiens retinoblastoma-like 1 (p107) (RBL1)	2728	3532	2689	3815	4.37155886261196	4.78502736223547	4.4235781709818	4.7338966052475	-0.122802847372602	0.239819558897449	0.552979864009833
ENSG00000080845	DLGAP4	protein_coding	Homo sapiens discs, large (Drosophila) homolog-associated protein 4 (DLGAP4)	144	178	116	195	1.40599235967584	1.62293035092018	1.56559717585423	1.63226821549951	-0.252564500682316	0.388744939427901	0.690663114776994
ENSG00000080986	NDC80	protein_coding	Homo sapiens NDC80 kinetochore complex component (NDC80), mRNA.	1961	2451	2018	3118	5.11270013274936	5.21295836272829	5.22920335788675	5.17392693199981	0.0274445224690667	0.786964743730367	0.920581210515432
ENSG00000081014	AP4E1	protein_coding	Homo sapiens adaptor-related protein complex 4, epsilon 1 subunit (AP4E1)	1159	1380	1081	1389	2.62058641045188	2.60880924267552	2.59931779369823	2.51853513898218	-0.209645922422068	0.141356847521947	0.421764653658171
ENSG00000081019	RSBN1	protein_coding	Homo sapiens round spermatid basic protein 1 (RSBN1), mRNA.,	1789	1981	2053	2973	3.64038956005495	3.62760683812965	4.22110372536788	4.04614178164472	0.224731102819636	0.0401951405775697	0.205047091784833
ENSG00000081026	MAGI3	protein_coding	Homo sapiens membrane associated guanylate kinase, WW and PDZ domain containing 3 (MAGI3)	2787	3249	2976	4424	4.0071955014042	4.01435529297707	4.18428029441938	4.11519974938544	0.103266211376746	0.255959681323441	0.569995822262086
ENSG00000081059	TCF7	protein_coding	Homo sapiens transcription factor 7 (T-cell specific, HMG-box) (TCF7)	343	471	309	479	2.24184018356467	2.35049724708413	2.08065766334522	2.02856915219677	-0.233690311177647	0.24432394160003	0.557258523208741
ENSG00000081087	OSTM1	protein_coding	Homo sapiens osteopetrosis associated transmembrane protein 1 (OSTM1), mRNA.	1802	2236	2777	3459	4.81608765860021	5.01613970265525	5.64645070648318	5.41413553298445	0.465052787380841	0.000545407350932545	0.0085714379344146
ENSG00000081138	CDH7	protein_coding	Homo sapiens cadherin 7, type 2 (CDH7)	326	370	276	421	2.05658352836637	2.16671544496642	1.89141918684608	1.83995958748953	-0.193282675485782	0.337217410340394	0.649030990216235
ENSG00000081154	PCNP	protein_coding	Homo sapiens PEST proteolytic signal containing nuclear protein (PCNP), mRNA.,	5714	7230	6192	8961	6.84084085330394	6.84949893172018	6.97429985800373	7.03946743827853	0.0454463057705861	0.600180010818752	0.827833072425872
ENSG00000081177	EXD2	protein_coding	Homo sapiens exonuclease 3'-5' domain containing 2 (EXD2)	1080	1214	774	1101	3.70818723602071	3.56803210477128	3.27500704749987	3.08065766334522	-0.478189781064778	0.000362218594819275	0.00618426616599819
ENSG00000081181	ARG2	protein_coding	Homo sapiens arginase 2 (ARG2), nuclear gene encoding mitochondrial protein, mRNA.	1085	1456	745	1212	4.27649666564036	4.4905701304462	3.83086375675176	3.87872534148011	-0.570882552815778	6.13619083961934e-05	0.00145000857449266
ENSG00000081189	MEF2C	protein_coding	Homo sapiens myocyte enhancer factor 2C (MEF2C)	1087	1253	1299	1845	3.43962313755712	3.50207595604579	3.64961545906341	4.03033607837096	0.24083320412332	0.0472183208403009	0.226522904391646
ENSG00000081307	UBA5	protein_coding	Homo sapiens ubiquitin-like modifier activating enzyme 5 (UBA5)	1666	2067	1890	2724	4.78502736223547	4.83895176695194	4.96855160336395	4.82629424549963	0.122754532962083	0.246702208847677	0.559844052228445
ENSG00000081320	STK17B	protein_coding	Homo sapiens serine/threonine kinase 17b (STK17B), mRNA.,	1958	2317	2234	2929	4.04701481951759	4.0408924306469	4.35966172233388	4.17791779219584	0.0998550923303431	0.407297497493659	0.70742856954824
ENSG00000081377	CDC14B	nonsense_mediated_decay	Homo sapiens cell division cycle 14B (CDC14B)	1965	2500	1735	2658	4.24944534108584	4.26978123827438	4.01524777369894	4.05398016818765	-0.213011387955828	0.0433280721918705	0.214404921726388
ENSG00000081386	ZNF510	protein_coding	Homo sapiens zinc finger protein 510 (ZNF510), mRNA.	1373	1727	1535	2254	3.34340782229781	3.45022149589718	3.52481592835751	3.35755200461808	0.10485856394791	0.347488331426061	0.656727310378205
ENSG00000081479	LRP2	protein_coding	Homo sapiens low density lipoprotein receptor-related protein 2 (LRP2), mRNA.	1458	1512	1545	2478	2.799087306074	2.81147103052984	3.12101540096137	3.09592441999854	0.229895244671476	0.0816931167933337	0.312402525784886
ENSG00000081665	ZNF506	nonsense_mediated_decay	Homo sapiens zinc finger protein 506 (ZNF506)	290	352	478	704	2.19534759832222	2.15704371014558	2.75060650483559	2.78240856492737	0.693299599210537	0.000124713037953973	0.00258625893016155
ENSG00000081692	JMJD4	processed_transcript	Homo sapiens jumonji domain containing 4 (JMJD4)	1625	1420	1079	1179	4.70873904135958	4.34340782229781	4.2667865406949	3.93922657772821	-0.596552768155429	0.00758481548117558	0.0660456162459641
ENSG00000081721	DUSP12	nonsense_mediated_decay	Homo sapiens dual specificity phosphatase 12 (DUSP12), mRNA.	526	571	521	817	4.09085343045111	4.05831649559082	4.12515513132229	4.26978123827438	0.0850515866220512	0.608283159582062	0.832299990359422
ENSG00000081760	AACS	protein_coding	Homo sapiens acetoacetyl-CoA synthetase (AACS), mRNA.,	571	619	493	782	2.76553474636298	2.51349074558812	2.48800077083407	2.43829285157915	-0.103487462533968	0.533003380174815	0.788825344087726
ENSG00000081791	KIAA0141	protein_coding	Homo sapiens KIAA0141 (KIAA0141), nuclear gene encoding mitochondrial protein	946	1089	881	1225	4.51664555778096	4.36667191611176	4.40463068421761	4.18507363787676	-0.133260193193942	0.324287955289011	0.636688697929276
ENSG00000081803	CADPS2	protein_coding	Homo sapiens Ca++-dependent secretion activator 2 (CADPS2)	1705	2023	2079	2721	4.0408924306469	4.07210580048042	4.42492208821069	4.12018602753186	0.192574288402407	0.118432295330165	0.382283984946908
ENSG00000081870	HSPB11	protein_coding	Homo sapiens heat shock protein family B (small), member 11 (HSPB11), mRNA.	968	1365	910	1524	5.41278152533848	5.64645070648318	5.38543103719352	5.48896481700485	-0.134258166354127	0.385858323122413	0.68833916395087
ENSG00000081913	PHLPP1	protein_coding	Homo sapiens PH domain and leucine rich repeat protein phosphatase 1 (PHLPP1), mRNA.	1154	1327	1263	1854	3.03210084316702	3.61941301059794	3.68032435684402	3.88655014732434	0.139452584067335	0.235623544875769	0.548442812162657
ENSG00000081985	IL12RB2	protein_coding	Homo sapiens interleukin 12 receptor, beta 2 (IL12RB2)	144	205	174	325	1.75274859140713	1.74846123300404	1.66448284036468	2.19219416528334	0.30694292071578	0.284599238519221	0.601281578756837
ENSG00000082014	SMARCD3	processed_transcript	Homo sapiens SWI/SNF related, matrix associated, actin dependent regulator of chromatin, subfamily d, member 3 (SMARCD3)	546	692	588	896	3.75595576955096	3.90592847817313	3.96532254836725	3.84699468696557	0.0722545018067511	0.638094845535612	0.84975080808234
ENSG00000082068	WDR70	protein_coding	Homo sapiens WD repeat domain 70 (WDR70), mRNA.	2669	3167	2588	4129	5.88215391728701	5.77741971551583	5.84774641692139	5.79181407116183	0.00367120739454601	0.969629442052561	0.988606487058101
ENSG00000082146	STRADB	protein_coding	Homo sapiens STE20-related kinase adaptor beta (STRADB)	1834	2404	1896	3017	5.20006486151431	5.28503224962291	5.34908214639109	5.39437694495705	0.0202856052045869	0.858072526398757	0.948134432521447
ENSG00000082153	BZW1	protein_coding	Homo sapiens basic leucine zipper and W2 domains 1 (BZW1)	11523	15005	11964	16739	7.14333218939023	7.14108531856233	7.11405462933039	7.17342729734862	-0.0613186849044213	0.511472480420275	0.775232051429476
ENSG00000082212	ME2	protein_coding	Homo sapiens malic enzyme 2, NAD(+)-dependent, mitochondrial (ME2), nuclear gene encoding mitochondrial protein	3412	4112	3692	5342	5.7899900186681	5.82553125118962	6.03716255012738	6.06350294230616	0.0788816182117661	0.372450690053988	0.678728360069776
ENSG00000082213	C5orf22	protein_coding	Homo sapiens chromosome 5 open reading frame 22 (C5orf22), mRNA.	2309	3047	2491	3723	4.84899843040002	5.00809242094872	4.96670731415032	4.9923152518612	0.0303472991129637	0.775237036890283	0.916623632088184
ENSG00000082258	CCNT2	nonsense_mediated_decay	Homo sapiens cyclin T2 (CCNT2)	1803	2290	1685	2503	3.98550043030489	3.97085365434048	3.89530262133331	3.92124588858559	-0.152489120829804	0.153265645235868	0.441713892279422
ENSG00000082269	FAM135A	protein_coding	Homo sapiens family with sequence similarity 135, member A (FAM135A)	2822	3435	3008	4134	4.5795422249369	4.59693514238723	4.74200621086674	4.53791724903408	0.0135933120194856	0.894116707739383	0.962283938576383
ENSG00000082397	EPB41L3	protein_coding	Homo sapiens erythrocyte membrane protein band 4.1-like 3 (EPB41L3), mRNA.,	5691	6457	5625	8464	6.15522301925428	6.12080810229862	6.26716121802226	6.19908336951041	0.0198316884744956	0.81313238188148	0.929443088561945
ENSG00000082438	COBLL1	protein_coding	Homo sapiens cordon-bleu WH2 repeat protein-like 1 (COBLL1)	859	1084	1002	1652	2.75488750216347	2.74416109557041	2.95233356636969	3.16027483140859	0.250101756027988	0.0641348052970997	0.270736051875524
ENSG00000082458	DLG3	protein_coding	Homo sapiens discs, large homolog 3 (Drosophila) (DLG3)	1758	1942	1709	2651	4.53231695933277	4.54287709935414	4.58436125251871	4.8923910259134	0.0372912419126927	0.738102609506474	0.900216392830353
ENSG00000082482	KCNK2	nonsense_mediated_decay	Homo sapiens potassium channel, subfamily K, member 2 (KCNK2)	602	750	595	900	2.9429835981871	2.9429835981871	2.90881290773955	2.98185265328974	-0.0441640656321977	0.767259647835545	0.913234313930728
ENSG00000082497	SERTAD4	protein_coding	Homo sapiens SERTA domain containing 4 (SERTAD4), mRNA.,	1877	2401	1554	2297	4.32409051603798	4.09676785471469	4.03033607837096	4.03650333373899	-0.336208508253221	0.00196636886097805	0.024038721108339
ENSG00000082512	TRAF5	protein_coding	Homo sapiens TNF receptor-associated factor 5 (TRAF5)	326	481	602	952	2.0071955014042	2.10433665981474	2.76341157447001	2.73984810269933	0.759406892775071	7.08782437530003e-05	0.00162199265177919
ENSG00000082515	MRPL22	protein_coding	Homo sapiens mitochondrial ribosomal protein L22 (MRPL22), nuclear gene encoding mitochondrial protein	958	1322	894	1885	5.65821148275179	5.77978500530113	5.56285295958392	6.07617425672425	0.0575372276670265	0.776027661824294	0.91674868277277
ENSG00000082516	GEMIN5	protein_coding	Homo sapiens gem (nuclear organelle) associated protein 5 (GEMIN5)	3581	4283	3785	5901	4.61235249875266	4.56132613645392	4.68313498512609	4.69821847822441	0.104995792906192	0.226609000305325	0.540895375777582
ENSG00000082641	NFE2L1	protein_coding	Homo sapiens nuclear factor (erythroid-derived 2)-like 1 (NFE2L1), mRNA.,	4462	4722	5209	7818	5.47021145739054	5.48928602262588	5.89190518821193	6.12350066435096	0.306346716967158	0.0027879632930553	0.0313501665470804
ENSG00000082701	GSK3B	protein_coding	Homo sapiens glycogen synthase kinase 3 beta (GSK3B)	2025	2800	2271	3791	4.08576455377831	4.27500704749987	4.5197934862411	4.66618848987278	0.132888979965496	0.301987039372871	0.618544322474946
ENSG00000082781	ITGB5	protein_coding	Homo sapiens integrin, beta 5 (ITGB5), mRNA.,	992	932	819	1185	4.22187708107703	4.01256867350306	3.95512678126137	4.0036022366802	-0.141123305226128	0.417587318764801	0.715115720141094
ENSG00000082805	ERC1	protein_coding	Homo sapiens ELKS/RAB6-interacting/CAST family member 1 (ERC1)	1605	1857	1660	2818	3.08915913191124	3.1811025507538	3.41413553298445	3.5033487351675	0.162240301766209	0.181208177119946	0.481887816629797
ENSG00000082898	XPO1	protein_coding	Homo sapiens exportin 1 (CRM1 homolog, yeast) (XPO1), mRNA.,	18883	22499	19537	27089	7.51309590855101	7.47889093421026	7.58503763913116	7.44310931333536	-0.00711395498301891	0.931815681337563	0.975881473092507
ENSG00000082996	RNF13	protein_coding	Homo sapiens ring finger protein 13 (RNF13)	1375	1747	1489	2298	4.84549005094437	5.16349873228288	5.31397137105902	5.45779126025604	0.087902507957177	0.436327723078756	0.726180991757138
ENSG00000083093	PALB2	protein_coding	Homo sapiens partner and localizer of BRCA2 (PALB2), mRNA.	1153	1275	1140	1843	3.48155728070859	3.47767732756531	3.69932952567316	3.63343121035563	0.0922059365592106	0.472601400201073	0.751232350014964
ENSG00000083097	DOPEY1	protein_coding	Homo sapiens dopey family member 1 (DOPEY1)	2594	2929	3084	4095	4.27872821293894	4.14730669878029	4.79181407116183	4.24260250592898	0.201511864762742	0.0789216394653996	0.306933173877958
ENSG00000083099	LYRM2	processed_transcript	Homo sapiens LYR motif containing 2 (LYRM2)	3470	4483	3801	5254	5.56468301696364	5.74200621086674	5.72465027173297	5.53946903474989	0.0129744474298157	0.900751683475086	0.963381843165712
ENSG00000083123	BCKDHB	protein_coding	Homo sapiens branched chain keto acid dehydrogenase E1, beta polypeptide (BCKDHB), nuclear gene encoding mitochondrial protein	960	1155	1006	1524	3.72246602447109	3.81352468929781	3.77399632511117	3.84398384404833	0.0671353974105229	0.584883623709001	0.818840965362689
ENSG00000083168	KAT6A	protein_coding	Homo sapiens K(lysine) acetyltransferase 6A (KAT6A)	4445	5265	5059	8471	4.32481060342048	4.5385381636298	4.59514556799086	4.7279204545632	0.272293794371897	0.00559377049373501	0.0531041792724013
ENSG00000083223	ZCCHC6	protein_coding	Homo sapiens zinc finger, CCHC domain containing 6 (ZCCHC6)	1467	1815	1589	2478	3.34482849699744	3.43429461795993	3.56071495447448	3.61470984411521	0.115808605990589	0.286897931152599	0.602818397866382
ENSG00000083290	ULK2	retained_intron	Homo sapiens unc-51-like kinase 2 (C. elegans) (ULK2)	2204	2555	2597	3639	4.56864019541922	4.58496250072116	5.13216552547809	4.98959318493877	0.207043415608002	0.0442022407062399	0.217247184541143
ENSG00000083312	TNPO1	protein_coding	Homo sapiens transportin 1 (TNPO1)	17883	20755	18862	25461	7.24640808724638	7.25446176976918	7.43195718768673	7.17112674665207	0.0210337699014691	0.81904468943456	0.932244378885631
ENSG00000083444	PLOD1	processed_transcript	Homo sapiens procollagen-lysine, 2-oxoglutarate 5-dioxygenase 1 (PLOD1), mRNA.,	1785	1715	1379	1866	4.53791724903408	4.17791779219584	4.24868662687383	4.09423606984577	-0.298634706831307	0.0575334703366785	0.254481718233854
ENSG00000083454	P2RX5	protein_coding	Homo sapiens purinergic receptor P2X, ligand-gated ion channel, 5 (P2RX5)	419	372	455	669	3.45680614923047	2.88947354253111	3.52606881166759	3.46597446450407	0.302057657172515	0.175210427211743	0.474257068385553
ENSG00000083457	ITGAE	protein_coding	Homo sapiens integrin, alpha E (antigen CD103, human mucosal lymphocyte antigen 1; alpha polypeptide) (ITGAE), mRNA.	657	800	697	1004	5.23764019503539	5.21567859660793	5.33592624092836	5.20789285164133	0.0391463133658016	0.78550030661819	0.920581210515432
ENSG00000083520	DIS3	protein_coding	Homo sapiens DIS3 mitotic control homolog (S. cerevisiae) (DIS3)	12136	14251	13372	19575	6.87011808396593	6.86666075081999	7.03066713624694	6.96693797927846	0.132294939235977	0.0743698522930356	0.295566338189626
ENSG00000083535	PIBF1	protein_coding	Homo sapiens progesterone immunomodulatory binding factor 1 (PIBF1), mRNA.,	2994	3527	2868	4276	5.3212065669699	5.48607074373567	5.4757334309664	5.35049724708413	-0.0588189019358945	0.5119085869208	0.775470033102792
ENSG00000083544	TDRD3	protein_coding	Homo sapiens tudor domain containing 3 (TDRD3)	809	1001	873	1274	3.71149490665009	3.71918344048179	3.78031009904338	3.68481873755322	0.0613646745379859	0.642739014486554	0.852714371944937
ENSG00000083635	NUFIP1	protein_coding	Homo sapiens nuclear fragile X mental retardation protein interacting protein 1 (NUFIP1), mRNA.	436	570	546	787	2.13750352374993	2.25398926623079	2.50589092972996	2.38956681176273	0.225643826545078	0.178936728610354	0.479468095315009
ENSG00000083642	PDS5B	protein_coding	Homo sapiens PDS5, regulator of cohesion maintenance, homolog B (S. cerevisiae) (PDS5B), mRNA.,	1665	2192	1472	2598	3.67016051412663	3.94673086014031	3.62058641045188	3.99909803370561	-0.129118462641388	0.347557534355293	0.656727310378205
ENSG00000083720	OXCT1	protein_coding	Homo sapiens 3-oxoacid CoA transferase 1 (OXCT1), nuclear gene encoding mitochondrial protein, mRNA.,	5287	6322	3904	5853	5.92931759491176	5.99367436175059	5.62263756653746	5.66704055902299	-0.441049835229911	5.98759607830245e-08	3.61584274284153e-06
ENSG00000083750	RRAGB	protein_coding	Homo sapiens Ras-related GTP binding B (RRAGB)	275	306	301	437	2.64846544302731	2.70265754339091	3.18586654531133	2.90881290773955	0.154894583763672	0.458277843978704	0.742212092979664
ENSG00000083799	CYLD	protein_coding	Homo sapiens cylindromatosis (turban tumor syndrome) (CYLD)	1842	2137	2018	2960	3.81659970653491	3.76447355099267	4.04001567884788	3.96347412397489	0.134004229417739	0.187665125762017	0.490660232599669
ENSG00000083807	SLC27A5	nonsense_mediated_decay	Homo sapiens solute carrier family 27 (fatty acid transporter), member 5 (SLC27A5), mRNA.	46	67	60	82	1.11769504266975	1.4276061727819	1.27500704749987	1.30451104180995	0.161090229978454	0.724394946071131	0.894030435855031
ENSG00000083812	ZNF324	protein_coding	Homo sapiens zinc finger protein 324 (ZNF324), mRNA.	614	626	713	913	2.8011586560937	2.58255600301406	3.08406426478847	2.78868571061353	0.212704214402161	0.245325055835519	0.558565199566854
ENSG00000083817	ZNF416	protein_coding	Homo sapiens zinc finger protein 416 (ZNF416), mRNA.	291	375	464	781	2.02147972741045	2.114367024952	2.73768676140986	2.84599177066457	0.701168294546081	0.00021794828048951	0.00409052859094268
ENSG00000083828	ZNF586	protein_coding	Homo sapiens zinc finger protein 586 (ZNF586)	284	355	152	234	2.37016428054021	2.39506279951758	1.7311832415722	1.53605290024021	-0.918210888907392	7.21821680494852e-05	0.00164605629377183
ENSG00000083838	ZNF446	protein_coding	Homo sapiens zinc finger protein 446 (ZNF446), mRNA.	453	509	497	819	2.52105073690096	2.63226821549951	3.1811025507538	2.95046841415012	0.246169154666484	0.151629859810495	0.439380837784818
ENSG00000083844	ZNF264	protein_coding	Homo sapiens zinc finger protein 264 (ZNF264), mRNA.	569	687	731	963	3.19377174339668	3.22804904788446	3.68369645430652	3.37573453858316	0.25885217352057	0.107125816555472	0.36075426876356
ENSG00000083845	RPS5	protein_coding	Homo sapiens ribosomal protein S5 (RPS5), mRNA.	16994	16366	12733	16449	9.85468141282463	9.52373836178471	9.4681148863781	9.20852701403913	-0.375502933267232	0.00677863832906853	0.0611483806115975
ENSG00000083857	FAT1	protein_coding	Homo sapiens FAT tumor suppressor homolog 1 (Drosophila) (FAT1), mRNA.,	18725	19443	16460	27574	6.11311703639072	5.90159099190337	6.07146236255662	6.02901108665907	-0.00894562491587591	0.935827017698306	0.977777281718885
ENSG00000083896	YTHDC1	protein_coding	Homo sapiens YTH domain containing 1 (YTHDC1)	3808	4383	4061	6601	5.62439338221977	5.62906513709228	5.81608765860021	5.85149920246126	0.176566354961718	0.0638760703147006	0.270256069148542
ENSG00000083937	CHMP2B	protein_coding	Homo sapiens charged multivesicular body protein 2B (CHMP2B)	2488	3065	2571	3946	5.18348651445939	5.17152710603881	5.24792751344359	5.2349610948395	0.039214431609699	0.676488982665395	0.870217380570149
ENSG00000084070	SMAP2	protein_coding	Homo sapiens small ArfGAP2 (SMAP2)	1079	1298	1026	1727	3.92029330021101	4.01256867350306	3.95140129167431	4.1168637576909	0.00668606971397565	0.959524956069938	0.984662381164053
ENSG00000084072	PPIE	protein_coding	Homo sapiens peptidylprolyl isomerase E (cyclophilin E) (PPIE)	1511	1687	1424	2294	5.46695333712393	5.31867837373655	5.40019634202658	5.4594316186373	0.0134860300400927	0.909296912540153	0.966529403761079
ENSG00000084073	ZMPSTE24	protein_coding	Homo sapiens zinc metallopeptidase STE24 (ZMPSTE24), mRNA.	5951	7527	6259	9498	6.09740010731741	6.16530901559716	6.21218021004443	6.16932375323987	0.0368345172359953	0.65997017077027	0.860949611286966
ENSG00000084090	STARD7	protein_coding	Homo sapiens StAR-related lipid transfer (START) domain containing 7 (STARD7), mRNA.,	11270	14391	11768	17930	6.97510278907485	7.07617425672425	7.15724586737157	7.09064175191785	0.0223084105530192	0.783518585884261	0.920159938261844
ENSG00000084092	NOA1	protein_coding	Homo sapiens nitric oxide associated 1 (NOA1), mRNA.	898	956	799	1132	3.21412480535285	3.03210084316702	3.08746284125034	2.94860084749336	-0.130919421752175	0.37378242467077	0.680140388047001
ENSG00000084093	REST	protein_coding	Homo sapiens RE1-silencing transcription factor (REST)	2809	3804	2982	4666	3.83491342970104	3.93640237772506	3.89044669267991	3.90303827011291	0.0210950523228604	0.84884443243247	0.945685939594245
ENSG00000084112	SSH1	protein_coding	Homo sapiens slingshot protein phosphatase 1 (SSH1)	771	776	627	1085	1.86393845042397	1.81147103052984	1.78659636189081	1.83592407425437	-0.0732111199146996	0.677487558502877	0.870706765781065
ENSG00000084207	GSTP1	protein_coding	Homo sapiens glutathione S-transferase pi 1 (GSTP1), mRNA.	4744	4677	4238	6350	8.06479664591181	7.76897825034455	7.95035176203436	7.88886499017852	-0.0337812574970262	0.785601765312653	0.920581210515432
ENSG00000084234	APLP2	nonsense_mediated_decay	Homo sapiens amyloid beta (A4) precursor-like protein 2 (APLP2)	12518	14559	11864	20483	7.17482583855857	7.12598165385471	7.19081236791614	7.25691629667084	0.0444258733233496	0.660191463048104	0.860981548090329
ENSG00000084444	KIAA1467	protein_coding	Homo sapiens KIAA1467 (KIAA1467), mRNA.,	1317	1597	1128	1688	3.37155886261196	3.44757919654888	3.21567859660793	3.24488705912353	-0.238665022813244	0.0366836641761854	0.192699909828082
ENSG00000084463	WBP11	protein_coding	Homo sapiens WW domain binding protein 11 (WBP11), mRNA.	3050	3999	3248	6080	5.37816477987163	5.56985560833095	5.63749432520631	5.95535930524299	0.18851230387585	0.178326117745273	0.479111406770203
ENSG00000084623	EIF3I	protein_coding	Homo sapiens eukaryotic translation initiation factor 3, subunit I (EIF3I), mRNA.,	9442	11901	9119	14794	8.05327428226937	8.0648505250611	8.05614996110814	8.13647851834917	-0.0341361877770352	0.700028776890592	0.88189833549941
ENSG00000084652	TXLNA	protein_coding	Homo sapiens taxilin alpha (TXLNA), mRNA.	6293	6757	6274	8363	5.48928602262588	5.31650781910311	5.52512925120397	5.29682445864937	-0.0146656791203986	0.895975714370346	0.962405356209736
ENSG00000084676	NCOA1	processed_transcript	Homo sapiens nuclear receptor coactivator 1 (NCOA1)	1712	1938	1669	2740	3.55336050333533	3.43562859405209	3.52857131887076	3.67807190511264	0.0668503275302552	0.562804648182886	0.806727893505226
ENSG00000084693	AGBL5	protein_coding	Homo sapiens ATP/GTP binding protein-like 5 (AGBL5)	2784	3145	2204	3659	5.41717741190639	5.32660925100527	5.15946772926677	5.21451341008002	-0.223734229207012	0.0406126663908605	0.206692009521024
ENSG00000084731	KIF3C	nonsense_mediated_decay	Homo sapiens kinesin family member 3C (KIF3C), mRNA.	479	439	233	365	2.06350294230616	1.89917563048051	1.29865831556452	1.29865831556452	-0.829855057798783	0.000349446316552423	0.00602933565226165
ENSG00000084733	RAB10	retained_intron	Homo sapiens RAB10, member RAS oncogene family (RAB10), mRNA.	4767	6060	4987	7608	5.94532677726463	6.13729858092114	6.04636009064731	6.31831684133498	0.029220007371689	0.73794699206271	0.90019457256766
ENSG00000084754	HADHA	protein_coding	Homo sapiens hydroxyacyl-CoA dehydrogenase/3-ketoacyl-CoA thiolase/enoyl-CoA hydratase (trifunctional protein), alpha subunit (HADHA), nuclear gene encoding mitochondrial protein, mRNA.,	4820	5755	4072	6646	5.83010317592004	5.82068956055921	5.63807383718072	5.70431867776083	-0.182734226501388	0.04798445667503	0.228434033893829
ENSG00000084764	MAPRE3	protein_coding	Homo sapiens microtubule-associated protein, RP/EB family, member 3 (MAPRE3), mRNA.	140	173	143	263	1.71369581484336	1.73552217729654	1.94110631094643	2.21101219348551	0.161249746203058	0.578954464455775	0.815539128986199
ENSG00000084774	CAD	protein_coding	Homo sapiens carbamoyl-phosphate synthetase 2, aspartate transcarbamylase, and dihydroorotase (CAD), mRNA.,	6359	6323	3685	5975	5.49920809085669	5.36106648879432	5.09465834265454	5.16872225436066	-0.605618149322595	1.26120928336253e-06	5.28977938655333e-05
ENSG00000085063	CD59	protein_coding	Homo sapiens CD59 molecule, complement regulatory protein (CD59)	1951	2412	2005	3486	5.70404195482129	5.62760683812965	5.68032435684402	5.91528186586766	0.123220703011014	0.314167177036091	0.628262997446263
ENSG00000085185	BCORL1	processed_transcript	Homo sapiens BCL6 corepressor-like 1 (BCORL1), mRNA.	232	363	330	802	0.584962500721156	0.970853654340484	1.34482849699744	1.73552217729654	0.688957905348384	0.0239807675783378	0.145558460815188
ENSG00000085224	ATRX	protein_coding	Homo sapiens alpha thalassemia/mental retardation syndrome X-linked (ATRX)	5767	6021	5375	8212	4.78711898281334	4.61235249875266	4.66845955691538	4.75435307169213	0.00350204840283703	0.973459169673973	0.989696134779992
ENSG00000085231	TAF9	protein_coding	Homo sapiens TAF9 RNA polymerase II, TATA box binding protein (TBP)-associated factor, 32kDa (TAF9)	3326	4235	2901	4769	6.89372623659722	6.94368695159709	6.74872956650074	6.83995958748953	-0.178475058571906	0.0855719400340476	0.319828190774819
ENSG00000085274	MYNN	protein_coding	Homo sapiens myoneurin (MYNN)	965	1236	1314	1846	3.48155728070859	3.51601514700366	3.88362081628567	3.76234881564413	0.344011808658508	0.00689532388319264	0.0618587377801684
ENSG00000085276	MECOM	protein_coding	Homo sapiens MDS1 and EVI1 complex locus (MECOM)	1618	1757	1927	2781	3.96439863220318	3.72137265947682	4.24412594328373	3.98002530023873	0.289452081042524	0.0124115775742234	0.093258420436734
ENSG00000085365	SCAMP1	protein_coding	Homo sapiens secretory carrier membrane protein 1 (SCAMP1), mRNA.,	4639	5565	4919	6388	5.30158764660319	5.31397137105902	5.43028527297778	5.40599235967584	-0.0216353717327023	0.844450373075624	0.943764798998195
ENSG00000085377	PREP	protein_coding	Homo sapiens prolyl endopeptidase (PREP), mRNA.	1526	2029	1376	2598	4.40190347160796	4.50462039240355	4.23878685958712	4.52293456094346	-0.0546438483710062	0.728269042830109	0.896436858986122
ENSG00000085382	HACE1	protein_coding	Homo sapiens HECT domain and ankyrin repeat containing E3 ubiquitin protein ligase 1 (HACE1), mRNA.,	1396	1603	1467	2076	3.81557542886257	3.65306001710456	3.82068956055921	3.77188557851537	0.0554833849467405	0.631823098005008	0.84696559474043
ENSG00000085415	SEH1L	protein_coding	Homo sapiens SEH1-like (S. cerevisiae) (SEH1L)	2866	4151	3523	5921	5.15987133677839	5.39025495632187	5.46205231879643	5.611172380044	0.233964963567944	0.0833539720091648	0.315516311923258
ENSG00000085433	WDR47	protein_coding	Homo sapiens WD repeat domain 47 (WDR47)	802	1057	1150	1586	2.77399632511117	2.86987140617771	3.30158764660319	3.12928301694497	0.383943662816503	0.00610607572600183	0.0562844061888436
ENSG00000085449	WDFY1	protein_coding	Homo sapiens WD repeat and FYVE domain containing 1 (WDFY1), mRNA.	2400	2862	2315	3274	4.24488705912353	4.24107745817504	4.35966172233388	4.15218341905505	-0.0956428167952116	0.339002993951729	0.650009894520024
ENSG00000085465	OVGP1	protein_coding	Homo sapiens oviductal glycoprotein 1, 120kDa (OVGP1), mRNA.,	50	111	116	176	-0.217591435072627	0.650764559116902	1.57046293102604	1.1243281350022	0.699804367799467	0.110435481355488	0.367344800539229
ENSG00000085491	SLC25A24	protein_coding	Homo sapiens solute carrier family 25 (mitochondrial carrier; phosphate carrier), member 24 (SLC25A24), nuclear gene encoding mitochondrial protein	2509	3040	2778	3848	4.70873904135958	4.70431867776083	4.89917563048051	4.7235585614721	0.077220930058883	0.449204179298624	0.736570624107009
ENSG00000085511	MAP3K4	protein_coding	Homo sapiens mitogen-activated protein kinase kinase kinase 4 (MAP3K4)	3926	4764	4466	7062	5.08151006812092	5.06608919045777	5.25361115194717	5.30305008468167	0.210943337994076	0.0155792918585032	0.109432570275884
ENSG00000085563	ABCB1	protein_coding	Homo sapiens ATP-binding cassette, sub-family B (MDR/TAP), member 1 (ABCB1), mRNA.,	1403	1663	1463	2230	3.68369645430652	3.66448284036468	3.77082904603249	3.605257262939	0.0754327936146829	0.487088653172531	0.760461990192945
ENSG00000085644	ZNF213	protein_coding	Homo sapiens zinc finger protein 213 (ZNF213)	223	193	149	198	1.28095631383106	0.918386234446348	0.678071905112638	0.687060688339892	-0.455146181497921	0.140445329875519	0.420406004106238
ENSG00000085662	AKR1B1	protein_coding	Homo sapiens aldo-keto reductase family 1, member B1 (aldose reductase) (AKR1B1), mRNA.	2872	3802	2655	4159	6.29333369530646	6.4154882710497	6.20398416585599	6.20437551131909	-0.160226382787311	0.130938152168837	0.403099701308405
ENSG00000085719	CPNE3	protein_coding	Homo sapiens copine III (CPNE3), mRNA.	7793	9387	7769	11480	5.97796675761948	5.96370530657948	6.02458563827827	5.90376136512808	-0.0237663652794291	0.75479652632828	0.908875313434974
ENSG00000085721	RRN3	protein_coding	Homo sapiens RRN3 RNA polymerase I transcription factor homolog (S. cerevisiae) (RRN3), mRNA.,	3070	3844	3264	4616	4.96532254836725	5.05354581772798	5.10852445677817	4.93640237772506	0.00915328596485148	0.92483257141358	0.97251518474696
ENSG00000085733	CTTN	protein_coding	Homo sapiens cortactin (CTTN)	5481	5466	5113	7337	6.15340002773506	6.00495075995105	6.27612440527424	6.20496233054251	-0.00980554616458686	0.935446629730267	0.977643284849099
ENSG00000085741	WNT11	protein_coding	Homo sapiens wingless-type MMTV integration site family, member 11 (WNT11), mRNA.,	254	226	161	210	2.31324585178756	1.81966818349646	1.64616265715789	1.38404980679516	-0.561298798045351	0.0557836081122605	0.249929444497128
ENSG00000085760	MTIF2	protein_coding	Homo sapiens mitochondrial translational initiation factor 2 (MTIF2), nuclear gene encoding mitochondrial protein	2475	2860	2165	3152	5.24640808724638	5.15461561132689	5.13504228623365	5.0241423458978	-0.193303720097145	0.0487690395766086	0.230319823402347
ENSG00000085788	DDHD2	protein_coding	Homo sapiens DDHD domain containing 2 (DDHD2)	2895	3819	2852	4111	5.64212391615349	5.77214959078454	5.84373265661131	5.81762325751143	-0.126429145550987	0.229911650088853	0.543291225318659
ENSG00000085831	TTC39A	protein_coding	Homo sapiens tetratricopeptide repeat domain 39A (TTC39A)	336	395	388	541	2.12763327972587	2.43562859405209	2.46727948045998	2.28095631383106	0.163738820063637	0.387328076388301	0.689452432916075
ENSG00000085832	EPS15	protein_coding	Homo sapiens epidermal growth factor receptor pathway substrate 15 (EPS15)	4257	5185	4474	6729	5.18586654531133	5.17951105027151	5.26791028088483	5.38266725274504	0.0570780556021565	0.489810759554582	0.763017691554508
ENSG00000085840	ORC1	protein_coding	Homo sapiens origin recognition complex, subunit 1 (ORC1)	2104	2382	1893	2978	4.56924802986718	4.46727948045998	4.45811948117451	4.46466826700344	-0.0811748573150982	0.439150129428908	0.728541607260906
ENSG00000085871	MGST2	processed_transcript	Homo sapiens microsomal glutathione S-transferase 2 (MGST2)	443	552	430	790	4.48735771531155	4.55213110825378	4.48607074373567	4.72628628972067	0.0798166628083456	0.678215110997245	0.871160798409459
ENSG00000085872	CHERP	protein_coding	Homo sapiens calcium homeostasis endoplasmic reticulum protein (CHERP), mRNA.,	894	847	616	1012	3.44228003525258	3.41413553298445	3.04788732939655	3.25701061820602	-0.313189310035868	0.0848588574087062	0.318440430391014
ENSG00000085978	ATG16L1	protein_coding	Homo sapiens autophagy related 16-like 1 (S. cerevisiae) (ATG16L1)	946	1187	1115	1679	3.42492208821069	3.52982094652869	3.799087306074	3.73768676140986	0.201226037360117	0.101908046238713	0.351663638925336
ENSG00000085982	USP40	protein_coding	Homo sapiens ubiquitin specific peptidase 40 (USP40), mRNA.	948	1022	938	1388	3.08746284125034	3.0071955014042	3.37851162325373	3.20320115631661	0.0451206261294236	0.741383896772653	0.901282954992548
ENSG00000085998	POMGNT1	protein_coding	Homo sapiens protein O-linked mannose beta1,2-N-acetylglucosaminyltransferase (POMGNT1)	1851	1891	1937	2867	4.88655014732434	4.68481873755322	4.9297909977186	4.97452931248388	0.162448769669944	0.202687743479298	0.510701334779299
ENSG00000085999	RAD54L	processed_transcript	Homo sapiens RAD54-like (S. cerevisiae) (RAD54L)	1229	1575	1262	2059	4.12184429787638	4.22265002245148	4.36176835941915	4.26978123827438	0.046609633067572	0.708002861298934	0.884897935635873
ENSG00000086015	MAST2	processed_transcript	Homo sapiens microtubule associated serine/threonine kinase 2 (MAST2), mRNA.	1242	1342	1161	1834	3.27649666564036	3.41818994794577	3.5957423394744	3.69488019279919	0.00982449083527469	0.939019814076709	0.979076726919527
ENSG00000086061	DNAJA1	protein_coding	Homo sapiens DnaJ (Hsp40) homolog, subfamily A, member 1 (DNAJA1), mRNA.,	10524	12602	10113	15827	7.56094417806009	7.53675231340094	7.52591226074335	7.52708597880746	-0.0305990117639433	0.687889891897146	0.876167927927583
ENSG00000086062	B4GALT1	protein_coding	Homo sapiens UDP-Gal:betaGlcNAc beta 1,4- galactosyltransferase, polypeptide 1 (B4GALT1), mRNA.	627	811	541	1187	2.54349588342577	2.48542682717024	2.37851162325373	2.88166461932035	0.0285155751361415	0.898831871217736	0.963008870195141
ENSG00000086065	CHMP5	protein_coding	Homo sapiens charged multivesicular body protein 5 (CHMP5)	2664	3471	2788	4646	6.08236196955747	6.19081236791614	6.19140472885276	6.29314973674186	0.0773893028358215	0.491013990465129	0.763212394637886
ENSG00000086102	NFX1	protein_coding	Homo sapiens nuclear transcription factor, X-box binding 1 (NFX1)	1850	2606	2000	3287	4.00539998774259	4.25701061820602	4.25550073314839	4.29351763041742	0.0536122445735513	0.686800647598454	0.875464443200844
ENSG00000086189	DIMT1	protein_coding	Homo sapiens DIM1 dimethyladenosine transferase 1 homolog (S. cerevisiae) (DIMT1), mRNA.	2048	2685	2307	3318	4.91073266190291	5.03254169727004	5.12928301694497	5.02192383855476	0.0699096281336928	0.523078165190757	0.78317626110517
ENSG00000086200	IPO11	nonsense_mediated_decay	Homo sapiens importin 11 (IPO11)	4406	5439	4392	6180	5.28688114778816	5.26265865507222	5.29755828116819	5.14934066928622	-0.0767701630385235	0.401725123316996	0.702781030548676
ENSG00000086232	EIF2AK1	protein_coding	Homo sapiens eukaryotic translation initiation factor 2-alpha kinase 1 (EIF2AK1)	4787	6236	4487	7820	5.81839044446963	5.86715516310751	5.79363582035063	5.82476785314329	-0.0471363960185222	0.684564929786856	0.874494657148149
ENSG00000086289	EPDR1	protein_coding	Homo sapiens ependymin related protein 1 (zebrafish) (EPDR1)	451	539	363	510	2.76765479823735	2.83187724119167	2.52356195605701	2.50842865253186	-0.363808407975382	0.0418336959863058	0.210631709354804
ENSG00000086300	SNX10	protein_coding	Homo sapiens sorting nexin 10 (SNX10)	725	901	446	629	3.45022149589718	3.48928602262588	2.81966818349646	2.63923216324928	-0.777679240436556	5.44329143532634e-07	2.5632596925053e-05
ENSG00000086475	SEPHS1	protein_coding	Homo sapiens selenophosphate synthetase 1 (SEPHS1)	3481	4122	3374	5194	5.92243574023315	5.93333657591232	5.87897051015108	6.14139191617073	-0.0220957599814526	0.799548091508654	0.924522468824407
ENSG00000086504	MRPL28	protein_coding	Homo sapiens mitochondrial ribosomal protein L28 (MRPL28), nuclear gene encoding mitochondrial protein, mRNA.	1692	1341	941	1442	5.93144668529867	5.5668151540109	5.25323293853803	5.35755200461808	-0.566810873652413	0.00771258805404383	0.0668458462305301
ENSG00000086544	ITPKC	protein_coding	Homo sapiens inositol-trisphosphate 3-kinase C (ITPKC), mRNA.	398	452	376	492	2.05311133645956	1.96347412397489	2.01435529297707	1.799087306074	-0.145641379365047	0.457127496389011	0.741807123497236
ENSG00000086589	RBM22	protein_coding	Homo sapiens RNA binding motif protein 22 (RBM22), mRNA.	2830	3665	3018	4877	5.53013318439181	5.6507645591169	5.72437742160622	5.73416766115076	0.0857928872671393	0.41140638528567	0.710873611030108
ENSG00000086598	TMED2	protein_coding	Homo sapiens transmembrane emp24 domain trafficking protein 2 (TMED2), mRNA.	9727	13461	9974	15715	7.22641219278879	7.40139154480353	7.29792505250381	7.30122180533309	-0.0404356792087367	0.702711646841403	0.883145844628506
ENSG00000086619	ERO1LB	protein_coding	Homo sapiens ERO1-like beta (S. cerevisiae) (ERO1LB), mRNA.	993	1228	1575	2094	3.01613970265525	3.05311133645956	3.76659516172927	3.62527048937469	0.552153129027643	2.66527293008234e-05	0.000716821032989568
ENSG00000086666	ZFAND6	protein_coding	Homo sapiens zinc finger, AN1-type domain 6 (ZFAND6)	2144	2722	2420	4141	5.75060650483559	5.74631276642546	5.93616677797915	6.04504974083799	0.226310256156858	0.0548111604640204	0.247295996974236
ENSG00000086712	TXLNG	protein_coding	Homo sapiens taxilin gamma (TXLNG)	7207	8636	7293	11687	5.84172158112846	5.82883464946806	5.90038381666693	5.93687346182423	0.0611277484054626	0.463318958652043	0.744849555063412
ENSG00000086758	HUWE1	protein_coding	Homo sapiens HECT, UBA and WWE domain containing 1, E3 ubiquitin protein ligase (HUWE1), mRNA.	14514	14993	12319	19874	5.87553435157324	5.79363582035063	5.89214812751382	5.89651405396884	-0.0843902830000703	0.432197441061242	0.724625118406535
ENSG00000086827	ZW10	protein_coding	Homo sapiens zw10 kinetochore protein (ZW10), mRNA.,	1914	2239	2187	3052	4.54473265593262	4.48928602262588	4.77188557851537	4.62175885670973	0.153241772929239	0.150750936819215	0.437799931864244
ENSG00000086848	ALG9	protein_coding	Homo sapiens ALG9, alpha-1,2-mannosyltransferase (ALG9)	1192	1440	1371	2037	4.51096191927738	4.60407132366886	4.83693401132109	4.82832692641482	0.184182654543046	0.102205646814996	0.352224691427954
ENSG00000087008	ACOX3	protein_coding	Homo sapiens acyl-CoA oxidase 3, pristanoyl (ACOX3)	274	286	268	347	2.05658352836637	2.13422093976063	2.84799690655495	2.48800077083407	-0.0439778119345878	0.85236189928245	0.946127739706966
ENSG00000087053	MTMR2	protein_coding	Homo sapiens myotubularin related protein 2 (MTMR2)	2875	3811	3258	5183	4.87970576628229	4.96486066424585	5.13175409098481	5.17432651517391	0.143982939190155	0.175379695516248	0.474573684868876
ENSG00000087074	PPP1R15A	protein_coding	Homo sapiens protein phosphatase 1, regulatory subunit 15A (PPP1R15A), mRNA.	720	820	917	1595	3.44890095114513	3.38128337250378	3.85299758761332	4.00539998774259	0.493068626312453	0.00110448852311267	0.0150228866480518
ENSG00000087077	TRIP6	protein_coding	Homo sapiens thyroid hormone receptor interactor 6 (TRIP6), mRNA.,	1102	962	628	787	4.54596836910529	4.20789285164133	3.84599177066457	3.4594316186373	-0.729680781698112	0.000613050205190461	0.00941887735748454
ENSG00000087086	FTL	protein_coding	Homo sapiens ferritin, light polypeptide (FTL), mRNA.,	6742	7857	7301	12630	8.24740539116413	8.19519993502318	8.40429006444484	8.55282277189031	0.237012226938054	0.0234343553882724	0.143409572515375
ENSG00000087087	SRRT	retained_intron	Homo sapiens serrate RNA effector molecule homolog (Arabidopsis) (SRRT)	4655	4835	4489	7005	6.28946563095822	6.17492568250068	6.44691786486603	6.43978933708969	0.0717470271676839	0.512902314394512	0.77631675434695
ENSG00000087088	BAX	retained_intron	Homo sapiens BCL2-associated X protein (BAX)	1900	1889	1250	1986	6.31958180857156	6.16510798514454	5.89554498925339	5.95675366267198	-0.436998961034321	0.00207736364286266	0.0247688586448816
ENSG00000087095	NLK	protein_coding	Homo sapiens nemo-like kinase (NLK), mRNA.	1110	1513	1402	1920	3.57288966842058	3.76765479823735	3.90689059560852	3.77082904603249	0.170519935294921	0.217575107163261	0.529981269437457
ENSG00000087111	PIGS	nonsense_mediated_decay	Homo sapiens phosphatidylinositol glycan anchor biosynthesis, class S (PIGS), mRNA.,	2791	3232	2628	4239	5.52293456094346	5.44559429134118	5.43729433149714	5.51633038682594	-0.0129510825622585	0.896109016210817	0.962405356209736
ENSG00000087152	ATXN7L3	protein_coding	Homo sapiens ataxin 7-like 3 (ATXN7L3)	2317	2449	2354	2912	4.79597469420667	4.88752527074159	5.1101961777542	4.87085786436376	-0.0268711292615903	0.853449954929625	0.946127739706966
ENSG00000087157	PGS1	protein_coding	Homo sapiens phosphatidylglycerophosphate synthase 1 (PGS1), mRNA.,	803	903	848	1087	4.00270252037982	3.77505054148317	4.07895134139482	3.69821847822441	0.00874978292863336	0.955952684742006	0.983317310919859
ENSG00000087191	PSMC5	protein_coding	Homo sapiens proteasome (prosome, macropain) 26S subunit, ATPase, 5 (PSMC5)	3447	3475	2366	4089	6.56574947936884	6.33127526714661	6.18408189037026	6.30085587126876	-0.321464283610482	0.0191126323612093	0.126230469123855
ENSG00000087206	UIMC1	protein_coding	Homo sapiens ubiquitin interaction motif containing 1 (UIMC1)	1731	2117	1528	2444	4.90544717873885	4.8870377914192	4.85299758761332	5.00270252037982	-0.15178290573884	0.163391953642414	0.456477183787406
ENSG00000087245	MMP2	protein_coding	Homo sapiens matrix metallopeptidase 2 (gelatinase A, 72kDa gelatinase, 72kDa type IV collagenase) (MMP2)	124	130	60	108	1.51601514700366	1.20789285164133	0.956056652412403	0.799087306074004	-0.81539940418368	0.0251672365909318	0.150243219264126
ENSG00000087253	LPCAT2	protein_coding	Homo sapiens lysophosphatidylcholine acyltransferase 2 (LPCAT2), mRNA.	811	1013	675	944	3.1554254317472	3.20789285164133	3.10433665981474	3.17632277264046	-0.351020019043116	0.0143532907573483	0.103470659291291
ENSG00000087263	OGFOD1	protein_coding	Homo sapiens 2-oxoglutarate and iron-dependent oxygenase domain containing 1 (OGFOD1), mRNA.,	2178	2814	1468	2287	5.05571626351254	5.16751850373522	4.5197934862411	4.53729606709084	-0.60157907311033	4.03121932576436e-08	2.52803965794569e-06
ENSG00000087266	SH3BP2	protein_coding	Homo sapiens SH3-domain binding protein 2 (SH3BP2)	822	858	748	971	3.08746284125034	2.83592407425437	2.76341157447001	2.72900887033786	-0.145951267226961	0.385637526242424	0.68833916395087
ENSG00000087269	NOP14	protein_coding	Homo sapiens NOP14 nucleolar protein (NOP14), mRNA.,	5903	6612	5807	10315	5.96370530657948	5.86641348112345	5.97200330380836	6.21897485712327	0.147054094686526	0.207756480386565	0.516440034130554
ENSG00000087274	ADD1	protein_coding	Homo sapiens adducin 1 (alpha) (ADD1)	3565	4004	3612	5431	5.40973035386445	5.38543103719352	5.37503943134692	5.46727948045998	0.0622248818680242	0.498435948531206	0.767693766990324
ENSG00000087299	L2HGDH	protein_coding	Homo sapiens L-2-hydroxyglutarate dehydrogenase (L2HGDH), nuclear gene encoding mitochondrial protein, mRNA.	444	563	386	604	2.83592407425437	2.80322703643493	2.70487196445635	2.73335434061383	-0.217005704682815	0.213843954945522	0.52529457079189
ENSG00000087301	TXNDC16	protein_coding	Homo sapiens thioredoxin domain containing 16 (TXNDC16)	2164	2402	2375	3201	4.10936055940423	4.01970191444255	4.2667865406949	4.0703893278914	0.1082245269057	0.356840439248272	0.665231769266037
ENSG00000087302	C14orf166	protein_coding	Homo sapiens chromosome 14 open reading frame 166 (C14orf166), mRNA.	4778	6113	4750	7930	7.64745842645492	7.76877980990854	7.68741067864774	7.82889810228802	0.0182485732530582	0.858787836969556	0.948440313727109
ENSG00000087303	NID2	protein_coding	Homo sapiens nidogen 2 (osteonidogen) (NID2), mRNA.,	1405	1612	1405	2097	3.877744249949	3.98093926608551	4.24716800037477	4.22110372536788	0.0229525798605833	0.836994491320739	0.939339758064493
ENSG00000087338	GMCL1	protein_coding	Homo sapiens germ cell-less, spermatogenesis associated 1 (GMCL1), mRNA.	2099	2433	1903	3174	4.17472598770613	4.16188768237689	4.22265002245148	4.21955576916691	-0.0427042084523433	0.703556516522897	0.883662904331109
ENSG00000087365	SF3B2	processed_transcript	Homo sapiens splicing factor 3b, subunit 2, 145kDa (SF3B2), mRNA.,	7862	9229	7713	12440	6.78985964091365	6.9143253300853	6.9979697822671	7.05006629830629	0.0360453126625308	0.670738029003653	0.866912560916024
ENSG00000087448	KLHL42	protein_coding	Homo sapiens kelch-like family member 42 (KLHL42), mRNA.	2126	2472	2006	2882	3.66106547980695	3.70154905694307	3.66106547980695	3.56193705962243	-0.0980426855309173	0.336058509921319	0.648166080646707
ENSG00000087460	GNAS	protein_coding	Homo sapiens GNAS complex locus (GNAS)	16703	19473	16851	28501	8.55673594791453	8.49908847266764	8.61651208674919	8.71894379298569	0.117007226840091	0.212364745001378	0.523124240998365
ENSG00000087470	DNM1L	protein_coding	Homo sapiens dynamin 1-like (DNM1L)	6240	7597	7087	10398	6.09043004232162	6.14547367031771	6.35702409278409	6.27965700653368	0.151408248785008	0.0547992481984715	0.247295996974236
ENSG00000087502	ERGIC2	protein_coding	Homo sapiens ERGIC and golgi 2 (ERGIC2), mRNA.,	2940	3678	2910	4461	6.32066518412251	6.48526580311283	6.46890909211059	6.4589397069291	-0.0351849336595603	0.704167790325005	0.883668757289198
ENSG00000087510	TFAP2C	protein_coding	Homo sapiens transcription factor AP-2 gamma (activating enhancer binding protein 2 gamma) (TFAP2C), mRNA.,	415	586	363	571	2.36457243229586	2.58976348698498	2.21412480535285	2.22342254993494	-0.287009270297597	0.137042371449937	0.414271307808338
ENSG00000087586	AURKA	protein_coding	Homo sapiens aurora kinase A (AURKA)	3349	4303	3144	5036	5.88581837198992	5.96901230751632	5.83718638515903	5.89190518821193	-0.098777455612448	0.323047892548346	0.635858866817659
ENSG00000087842	PIR	protein_coding	Homo sapiens pirin (iron-binding nuclear protein) (PIR)	191	262	215	367	2.73984810269933	2.83794324189103	2.75915583380027	3.00539998774259	0.162213626521181	0.512264622190981	0.775640430745654
ENSG00000087884	AAMDC	protein_coding	Homo sapiens adipogenesis associated, Mth938 domain containing (AAMDC), mRNA.	432	484	464	725	5.18982455888002	5.0686708106651	5.34411833452143	5.33413917883824	0.177179340793645	0.302344000659236	0.618544322474946
ENSG00000087903	RFX2	protein_coding	Homo sapiens regulatory factor X, 2 (influences HLA class II expression) (RFX2)	279	317	219	325	2.43295940727611	2.30158764660319	2.23266075679027	1.77820857639809	-0.323640370919216	0.140721617677969	0.420599663613314
ENSG00000087995	METTL2A	protein_coding	Homo sapiens methyltransferase like 2A (METTL2A), mRNA.,	1705	2005	1949	2669	4.89772447021644	4.86344293434804	5.05050169744673	4.89384755813292	0.136822169963611	0.226915625503742	0.541256631328838
ENSG00000088035	ALG6	protein_coding	Homo sapiens ALG6, alpha-1,3-glucosyltransferase (ALG6), mRNA.,	1566	2023	1506	2163	4.7338966052475	4.80683958179819	4.66562016406638	4.58074849176377	-0.148298307802855	0.199769365307344	0.506895959498198
ENSG00000088038	CNOT3	protein_coding	Homo sapiens CCR4-NOT transcription complex, subunit 3 (CNOT3), mRNA.,	866	1223	723	1614	3.54225804976692	3.76659516172927	3.28243980500639	3.97544676564096	-0.0722025415945282	0.747584717955046	0.904675300213899
ENSG00000088179	PTPN4	protein_coding	Homo sapiens protein tyrosine phosphatase, non-receptor type 4 (megakaryocyte) (PTPN4), mRNA.,	1653	1992	2006	2687	3.98641093525204	4.23878685958712	4.40667271575583	4.38750040648099	0.190129603238452	0.107430082787781	0.361071373327445
ENSG00000088205	DDX18	protein_coding	Homo sapiens DEAD (Asp-Glu-Ala-Asp) box polypeptide 18 (DDX18), mRNA.	7161	8626	7064	10497	6.60496086950378	6.71973105674985	6.62862780216015	6.80992886572143	-0.0349741285992561	0.647724382713234	0.855240089898919
ENSG00000088247	KHSRP	protein_coding	Homo sapiens KH-type splicing regulatory protein (KHSRP), mRNA.	5741	5255	4127	6213	7.16611285740143	6.88423158427282	6.83099048124926	6.78907712686035	-0.296473540241911	0.0421130349303951	0.211153483955031
ENSG00000088256	GNA11	protein_coding	Homo sapiens guanine nucleotide binding protein (G protein), alpha 11 (Gq class) (GNA11), mRNA.	2752	1922	1875	2131	5.15299460549244	4.98595575460751	5.27761287075669	4.96301164759943	-0.406455475071836	0.114299788436627	0.374228524188595
ENSG00000088280	ASAP3	protein_coding	Homo sapiens ArfGAP with SH3 domain, ankyrin repeat and PH domain 3 (ASAP3)	276	309	211	290	1.88752527074159	1.52606881166759	1.16992500144231	1.18903382439002	-0.406986547237105	0.0757815724578345	0.29890983705473
ENSG00000088298	EDEM2	protein_coding	Homo sapiens ER degradation enhancer, mannosidase alpha-like 2 (EDEM2)	340	409	412	578	2.74416109557041	2.6915341649192	3.10433665981474	2.88362081628567	0.220877359276483	0.233184327052767	0.546054818198095
ENSG00000088305	DNMT3B	protein_coding	Homo sapiens DNA (cytosine-5-)-methyltransferase 3 beta (DNMT3B)	873	989	930	1188	2.96716860753263	2.85598969730848	3.06004738366994	2.77820857639809	0.0138586497901296	0.9287434707955	0.97446346790995
ENSG00000088325	TPX2	protein_coding	Homo sapiens TPX2, microtubule-associated, homolog (Xenopus laevis) (TPX2), mRNA.	5940	7579	6954	12257	5.90159099190337	5.9797967182782	6.17052599917685	6.34607044078517	0.297809601342389	0.00880617308773902	0.0731641539850114
ENSG00000088356	PDRG1	protein_coding	Homo sapiens p53 and DNA-damage regulated 1 (PDRG1), mRNA.	480	452	441	686	3.69376571221778	3.33485426933163	3.61353165291793	3.60880924267552	0.0651712574185435	0.749537156326755	0.905861453453738
ENSG00000088367	EPB41L1	protein_coding	Homo sapiens erythrocyte membrane protein band 4.1-like 1 (EPB41L1)	376	492	412	642	2.38956681176273	2.16349873228288	2.41413553298445	2.32768736417605	0.0897807340792492	0.619444150837185	0.838451243472817
ENSG00000088387	DOCK9	protein_coding	Homo sapiens dedicator of cytokinesis 9 (DOCK9)	1382	1515	1557	2383	4.35825558670513	3.86690797814317	4.07809742302666	4.58315800387441	0.245545858571908	0.0359589787934131	0.190825435061546
ENSG00000088448	ANKRD10	protein_coding	Homo sapiens ankyrin repeat domain 10 (ANKRD10), mRNA.,	1483	1891	2189	2839	5.7771566660045	5.68144926531496	6.11894107272351	5.8799507684126	0.409180577571309	0.00163644189555611	0.0207039263682191
ENSG00000088451	TGDS	protein_coding	Homo sapiens TDP-glucose 4,6-dehydratase (TGDS), mRNA.	673	780	723	1038	3.80529245560071	3.71369581484336	3.94392132655349	3.82984955984469	0.0908430760961979	0.527339375319041	0.785689855325993
ENSG00000088538	DOCK3	protein_coding	Homo sapiens dedicator of cytokinesis 3 (DOCK3), mRNA.	582	790	730	1143	1.20163386116965	1.36737106564853	1.57046293102604	1.57531233068744	0.260132560244233	0.0943665813216427	0.338232508623517
ENSG00000088682	COQ9	retained_intron	Homo sapiens coenzyme Q9 homolog (S. cerevisiae) (COQ9), nuclear gene encoding mitochondrial protein, mRNA.	1221	1427	748	1240	5.10685079645022	5.03782146543497	4.48607074373567	4.54349588342577	-0.618017160758741	3.00638466078553e-06	0.000112364703482196
ENSG00000088727	KIF9	protein_coding	Homo sapiens kinesin family member 9 (KIF9)	116	150	125	155	2.60407132366886	2.85199883711245	2.92409988564074	2.53106949272595	-0.0883272386060212	0.784559224842031	0.920538133879189
ENSG00000088756	ARHGAP28	protein_coding	Homo sapiens Rho GTPase activating protein 28 (ARHGAP28), mRNA.	818	956	874	1131	2.77610398807316	2.47508488294878	2.87381319835909	2.73552217729654	0.00451479099842761	0.976365791825349	0.990874923252925
ENSG00000088766	CRLS1	protein_coding	Homo sapiens cardiolipin synthase 1 (CRLS1)	1110	1413	1247	1630	4.75060650483559	4.87381319835909	5.01792190799726	4.81506301719287	0.0213076643317012	0.878599359261491	0.955450605804823
ENSG00000088808	PPP1R13B	protein_coding	Homo sapiens protein phosphatase 1, regulatory subunit 13B (PPP1R13B), mRNA.,	346	350	209	401	1.92219784839637	2.11103131238874	1.71808758396052	1.57046293102604	-0.421492564148084	0.0900880403393433	0.330086628704043
ENSG00000088812	ATRN	protein_coding	Homo sapiens attractin (ATRN)	1528	1863	1574	2374	2.97269265400426	3.05658352836637	3.04264433740849	3.01077983875324	0.0293981020865211	0.781498375584811	0.918945714516206
ENSG00000088832	FKBP1A	protein_coding	Homo sapiens FK506 binding protein 1A, 12kDa (FKBP1A)	2285	2981	2031	3954	6.12308675098106	6.19495379593384	6.01457846492289	6.37660295192479	-0.0364425877690601	0.814954978403574	0.930358195194838
ENSG00000088833	NSFL1C	protein_coding	Homo sapiens NSFL1 (p97) cofactor (p47) (NSFL1C)	864	967	719	1410	4.34198574722862	4.30597052098439	4.18824265626441	4.56803210477128	-0.0126583635974073	0.944775577318635	0.980289208815113
ENSG00000088876	ZNF343	protein_coding	Homo sapiens zinc finger protein 343 (ZNF343), mRNA.,	491	585	567	932	2.47248777146274	2.26303440583379	2.57046293102604	2.62760683812965	0.275979712719741	0.0868411149214258	0.323090559907324
ENSG00000088881	EBF4	protein_coding	Homo sapiens early B-cell factor 4 (EBF4), mRNA.,	128	103	109	153	1.78240856492737	1.6507645591169	1.97452931248388	1.99276843076892	-0.0223061525368768	0.952315557706448	0.982546159785914
ENSG00000088882	CPXM1	protein_coding	Homo sapiens carboxypeptidase X (M14 family), member 1 (CPXM1)	156	160	377	557	1.23266075679027	0.992768430768924	2.54101915313356	2.46205231879643	1.36751706559619	2.22083803910241e-09	1.90582969618762e-07
ENSG00000088888	MAVS	protein_coding	Homo sapiens mitochondrial antiviral signaling protein (MAVS), nuclear gene encoding mitochondrial protein	788	759	496	674	3.0071955014042	2.52606881166759	2.13422093976063	1.94110631094643	-0.593225205476689	0.00166590345817136	0.0210562448724683
ENSG00000088899	LZTS3	protein_coding	Homo sapiens leucine zipper, putative tumor suppressor family member 3 (LZTS3), mRNA.	253	193	201	248	1.03562390973072	0.432959407276106	0.799087306074004	0.464668267003444	-0.180815999464606	0.58355968798953	0.818137636514986
ENSG00000088930	XRN2	protein_coding	Homo sapiens 5'-3' exoribonuclease 2 (XRN2), mRNA.,	4867	5892	4857	7412	5.67666233485797	5.6873406873783	5.72410451986685	5.71259578044703	-0.0025291033381313	0.975118110105471	0.990475741289885
ENSG00000088970	PLK1S1	processed_transcript	Homo sapiens polo-like kinase 1 substrate 1 (PLK1S1)	475	580	571	886	2.97819562968165	3.06350294230616	3.38404980679516	3.33342373372519	0.272156362562675	0.0835750485040841	0.31595785202266
ENSG00000088986	DYNLL1	protein_coding	Homo sapiens dynein, light chain, LC8-type 1 (DYNLL1)	5046	6023	4401	7014	8.18090370917938	8.16339809435316	8.02059109477325	8.0549027289479	-0.154427039258669	0.0746751420066054	0.29589959225896
ENSG00000088992	TESC	nonsense_mediated_decay	Homo sapiens tescalcin (TESC)	115	122	133	219	2.16349873228288	2.55336050333533	2.64846544302731	2.99819550315325	0.362269967719437	0.239897591016719	0.552979864009833
ENSG00000089006	SNX5	protein_coding	Homo sapiens sorting nexin 5 (SNX5)	2791	3878	2740	4137	6.10265813136374	6.32840565895857	6.15603249888887	6.18010806871201	-0.137831104217422	0.23880645823822	0.551912020067212
ENSG00000089009	RPL6	protein_coding	Homo sapiens ribosomal protein L6 (RPL6)	51740	66931	47885	84737	11.1707700830095	11.2121862909893	11.0543058452365	11.2097214090623	-0.0487252008933894	0.658123451113694	0.859918090386359
ENSG00000089022	MAPKAPK5	protein_coding	Homo sapiens mitogen-activated protein kinase-activated protein kinase 5 (MAPKAPK5)	1400	1739	1569	2463	5.04308198189566	5.11935617703968	5.19731499947382	5.32409051603798	0.166953550409624	0.131094921478313	0.403397536155488
ENSG00000089048	ESF1	protein_coding	Homo sapiens ESF1, nucleolar pre-rRNA processing protein, homolog (S. cerevisiae) (ESF1)	1779	2082	1710	2759	4.28835856219366	4.24260250592898	4.27351588970212	4.3212065669699	0.00963818964303384	0.929264099324854	0.974634193832894
ENSG00000089050	RBBP9	protein_coding	Homo sapiens retinoblastoma binding protein 9 (RBBP9), mRNA.	1228	1455	741	1155	3.61470984411521	3.62760683812965	2.94673086014031	3.03386345186628	-0.696614725022999	2.22114995132562e-08	1.47069441447165e-06
ENSG00000089053	ANAPC5	retained_intron	Homo sapiens anaphase promoting complex subunit 5 (ANAPC5)	5938	6821	5918	8396	6.77386449388333	6.97039353791468	6.9242186797485	7.02369891726641	-0.0191160633282089	0.827190165956295	0.936132962409675
ENSG00000089057	SLC23A2	protein_coding	Homo sapiens solute carrier family 23 (nucleobase transporters), member 2 (SLC23A2)	1321	1708	1375	1982	2.94673086014031	2.89336221076387	2.8972404255748	2.75915583380027	-0.0322669999839918	0.786982603377613	0.920581210515432
ENSG00000089060	SLC8B1	protein_coding	Homo sapiens solute carrier family 24 (sodium/lithium/calcium exchanger), member 6 (SLC24A6), mRNA.	141	157	125	175	1.11769504266975	1.18269229751619	1	1.37851162325373	-0.176191807415308	0.554446646998612	0.800956016142368
ENSG00000089063	TMEM230	protein_coding	Homo sapiens transmembrane protein 230 (TMEM230)	2149	2733	2077	3029	5.73606362787181	5.81326814176608	5.7279204545632	5.6246858105254	-0.118263228953841	0.251965599578023	0.56502198089851
ENSG00000089094	KDM2B	protein_coding	Homo sapiens lysine (K)-specific demethylase 2B (KDM2B)	1596	1676	1451	2031	3.77505054148317	3.57773093149008	3.66334461936608	3.61235249875266	-0.0989995287867191	0.449705448020074	0.736704367913091
ENSG00000089123	TASP1	protein_coding	Homo sapiens taspase, threonine aspartase, 1 (TASP1), mRNA.	257	320	245	433	2.28392177230762	2.4931349223055	2.41953889151378	2.75915583380027	0.0239363024140991	0.915582752168888	0.969031835063056
ENSG00000089154	GCN1L1	protein_coding	Homo sapiens GCN1 general control of amino-acid synthesis 1-like 1 (yeast) (GCN1L1), mRNA.	10718	10382	9311	12656	5.76181714250714	5.52544250601812	5.73768676140986	5.68901954137795	-0.131399965160978	0.315456048714058	0.629228718505543
ENSG00000089157	RPLP0	protein_coding	Homo sapiens ribosomal protein, large, P0 (RPLP0)	37837	45267	33188	55922	10.3734959652216	10.4385423736531	10.231989133376	10.4620727742866	-0.106365669054832	0.238306988661954	0.551597080233911
ENSG00000089159	PXN	protein_coding	Homo sapiens paxillin (PXN)	577	640	520	716	2.7311832415722	2.83592407425437	2.7311832415722	2.66448284036468	-0.161350921383202	0.333232659381645	0.645579505268704
ENSG00000089163	SIRT4	protein_coding	Homo sapiens sirtuin 4 (SIRT4), mRNA.	46	37	54	83	0.799087306074004	0.333423733725192	1.37851162325373	0.871843648509318	0.508714000147425	0.321948040860106	0.635013796505585
ENSG00000089177	KIF16B	protein_coding	Homo sapiens kinesin family member 16B (KIF16B)	610	616	598	930	2.0496307677246	1.790772037862	2.06695024392463	2.39506279951758	0.112919092257224	0.510549854015529	0.77464374732797
ENSG00000089195	TRMT6	processed_transcript	Homo sapiens tRNA methyltransferase 6 homolog (S. cerevisiae) (TRMT6), mRNA.	980	1163	1062	1693	3.89336221076387	3.86789646399265	4.04176864995163	4.07895134139482	0.163668540296465	0.18862962358153	0.492036711059021
ENSG00000089220	PEBP1	protein_coding	Homo sapiens phosphatidylethanolamine binding protein 1 (PEBP1), mRNA.,	7014	7949	7177	11256	7.38586240064146	7.17592374206376	7.38620739856046	7.32481060342048	0.10095371163956	0.233273839651917	0.546054818198095
ENSG00000089234	BRAP	protein_coding	Homo sapiens BRCA1 associated protein (BRAP), mRNA.,	1077	1214	1172	1816	3.71369581484336	3.56315813040281	3.89044669267991	3.85996954822103	0.185209260304492	0.129946547539888	0.401145797578855
ENSG00000089248	ERP29	protein_coding	Homo sapiens endoplasmic reticulum protein 29 (ERP29)	1932	2322	2354	3581	5.4541758931858	5.4995270242151	5.81557542886257	5.7839804136838	0.288444525482179	0.00278757590807384	0.0313501665470804
ENSG00000089280	FUS	protein_coding	Homo sapiens fused in sarcoma (FUS)	3007	3076	1793	4664	6.02081330425245	5.76924279514054	5.13709360897494	6.05593312860741	-0.189415710579959	0.430957163600257	0.723574214547284
ENSG00000089289	IGBP1	protein_coding	Homo sapiens immunoglobulin (CD79A) binding protein 1 (IGBP1), mRNA.	1147	1337	1080	1789	4.64789009105921	4.59872249967662	4.60644222813161	4.69710657447698	0.00300723703541227	0.98118407095161	0.992747276635681
ENSG00000089327	FXYD5	protein_coding	Homo sapiens FXYD domain containing ion transport regulator 5 (FXYD5)	404	540	443	1074	4.20398416585599	4.33771109212829	4.36317107711924	5.01301553583926	0.436525024523752	0.102900121727948	0.353590407750094
ENSG00000089335	ZNF302	retained_intron	Homo sapiens zinc finger protein 302 (ZNF302)	1672	2068	1728	2494	4.58014548442338	4.63343121035563	4.70708299177171	4.58436125251871	-0.00844110283975517	0.936979644393826	0.978179905942554
ENSG00000089351	GRAMD1A	protein_coding	Homo sapiens GRAM domain containing 1A (GRAMD1A)	1184	1010	839	1269	4.74416109557041	4.51727569320958	4.65420637794429	4.74362267606765	-0.269814632551826	0.172666990563431	0.470398543214159
ENSG00000089486	CDIP1	protein_coding	Homo sapiens cell death-inducing p53 target 1 (CDIP1)	773	759	803	1139	3.60644222813161	3.2585189247113	3.63459326844576	3.57893871309339	0.147783971821482	0.380619400676623	0.685461750990731
ENSG00000089597	GANAB	protein_coding	Homo sapiens glucosidase, alpha; neutral AB (GANAB)	9108	11337	8535	14133	6.60570173894998	6.64745842645492	6.51664555778096	6.58736499093646	-0.0529269716465743	0.565676559043906	0.808594425063989
ENSG00000089639	GMIP	protein_coding	Homo sapiens GEM interacting protein (GMIP), mRNA.,	181	148	115	142	1.4541758931858	1.02856915219677	0.887525270741587	0.895302621333307	-0.543741150983218	0.128016037928993	0.397631245747423
ENSG00000089682	RBM41	protein_coding	Homo sapiens RNA binding motif protein 41 (RBM41)	827	1044	975	1481	3.65306001710456	3.71039319217052	4.01881218574282	4.10013667128545	0.203474775241605	0.115686864194966	0.377446622037874
ENSG00000089685	BIRC5	protein_coding	Homo sapiens baculoviral IAP repeat containing 5 (BIRC5)	5923	6822	5358	8751	6.52199295640167	6.47864829453918	6.44592529857927	6.50969584193339	-0.0578782732950501	0.529563223615388	0.786386918128315
ENSG00000089693	MLF2	protein_coding	Homo sapiens myeloid leukemia factor 2 (MLF2)	2305	2574	1940	3617	6.06587384676891	5.89020346667564	5.81787903183014	6.04984854945056	-0.0368388575178519	0.796631625648659	0.92374992665669
ENSG00000089723	OTUB2	protein_coding	Homo sapiens OTU domain, ubiquitin aldehyde binding 2 (OTUB2), mRNA.	371	381	232	376	1.76128527336162	1.61823865559545	1.17632277264046	1.18269229751619	-0.515269663831634	0.0181726954824651	0.121561353781167
ENSG00000089737	DDX24	retained_intron	Homo sapiens DEAD (Asp-Glu-Ala-Asp) box polypeptide 24 (DDX24), mRNA.,	5254	6432	3789	6206	6.14363830992204	6.24069594421251	5.72383156649532	5.97246290720214	-0.426539246035142	5.33912568327399e-06	0.000184730916213862
ENSG00000089775	ZBTB25	protein_coding	Homo sapiens zinc finger and BTB domain containing 25 (ZBTB25), mRNA.	726	877	696	963	2.5033487351675	2.51349074558812	2.47767732756531	2.39780296186249	-0.129933683355673	0.373886999597301	0.680140388047001
ENSG00000089818	NECAP1	protein_coding	Homo sapiens NECAP endocytosis associated 1 (NECAP1)	1279	1674	1424	2172	4.2861418728343	4.46401472450489	4.48607074373567	4.46727948045998	0.0967991457136974	0.416328015197805	0.714738435146113
ENSG00000089876	DHX32	protein_coding	Homo sapiens DEAH (Asp-Glu-Ala-His) box polypeptide 32 (DHX32), mRNA.	1581	1798	1537	2106	4.21567859660793	4.1333991254172	4.23802251782572	4.03650333373899	-0.0726664139796114	0.544338907657462	0.794845708214926
ENSG00000089902	RCOR1	protein_coding	Homo sapiens REST corepressor 1 (RCOR1), mRNA.	1368	1883	1033	1610	3.1586601753465	3.5909612413426	2.97819562968165	3.05831649559082	-0.485829820831985	0.000307267389066609	0.00544564649862071
ENSG00000089916	GPATCH2L	protein_coding	Homo sapiens G patch domain containing 2-like (GPATCH2L)	1671	2299	1562	2242	3.65764000520782	4.0071955014042	3.60407132366886	3.55704241526372	-0.23765540267707	0.0622054052102342	0.265860847169822
ENSG00000090006	LTBP4	processed_transcript	Homo sapiens latent transforming growth factor beta binding protein 4 (LTBP4)	320	199	171	188	2.77188557851537	1.7311832415722	2.20789285164133	1.91838623444635	-0.718936830268225	0.0702530277972895	0.286547997056862
ENSG00000090013	BLVRB	protein_coding	Homo sapiens biliverdin reductase B (flavin reductase (NADPH)) (BLVRB), mRNA.	165	165	116	143	2.90110824301451	2.68481873755322	2.54843662469604	2.16027483140859	-0.5257203553529	0.101853977064833	0.351570065317195
ENSG00000090054	SPTLC1	protein_coding	Homo sapiens serine palmitoyltransferase, long chain base subunit 1 (SPTLC1)	1754	2238	1754	2856	5.18863829456139	5.23764019503539	5.20163386116965	5.2637856138908	0.0100720804866628	0.929441476089929	0.974666767394047
ENSG00000090060	PAPOLA	processed_transcript	Homo sapiens poly(A) polymerase alpha (PAPOLA)	9001	10746	6332	10808	6.56955185108361	6.52089364047342	6.17432651517391	6.28632672709055	-0.412908151377572	3.18055220329246e-05	0.000836433930236832
ENSG00000090061	CCNK	processed_transcript	Homo sapiens cyclin K (CCNK), mRNA.	251	484	178	399	2.18586654531133	2.83995958748953	1.61823865559545	2.08406426478847	-0.564056372119345	0.0977922369114177	0.34383526933202
ENSG00000090097	PCBP4	protein_coding	Homo sapiens poly(rC) binding protein 4 (PCBP4)	175	122	141	165	1.73984810269933	0.948600847493356	1.51601514700366	0.978195629681652	-0.145335408596247	0.713848244863171	0.888156858641282
ENSG00000090238	YPEL3	processed_transcript	Homo sapiens yippee-like 3 (Drosophila) (YPEL3)	195	140	182	272	3.18903382439002	2.27500704749987	2.90496571868403	3.00539998774259	0.219450455431105	0.52665266197155	0.785372964760135
ENSG00000090263	MRPS33	protein_coding	Homo sapiens mitochondrial ribosomal protein S33 (MRPS33), nuclear gene encoding mitochondrial protein	773	1048	580	1002	5.62234472272424	5.79181407116183	5.20084957463721	5.40735275114004	-0.40436775105582	0.0143956252344231	0.103629434634555
ENSG00000090266	NDUFB2	protein_coding	Homo sapiens NADH dehydrogenase (ubiquinone) 1 beta subcomplex, 2, 8kDa (NDUFB2), nuclear gene encoding mitochondrial protein, mRNA.	1433	1692	1985	2846	6.96970308801354	7.11207455130967	7.60384885148344	7.57061472176119	0.443418607780687	3.3137206673122e-05	0.000862757931824758
ENSG00000090273	NUDC	protein_coding	Homo sapiens nuclear distribution C homolog (A. nidulans) (NUDC), mRNA.	4147	3815	3048	5247	6.42071818337442	6.02392064861871	6.03957710306068	6.18150015170461	-0.167185159994026	0.287083227295065	0.603040289478262
ENSG00000090316	MAEA	protein_coding	Homo sapiens macrophage erythroblast attacher (MAEA)	1824	1502	1371	1816	4.88410945135923	4.33342373372519	4.49569516262407	4.24031432933371	-0.257503241780707	0.203479890272243	0.512095637412916
ENSG00000090372	STRN4	protein_coding	Homo sapiens striatin, calmodulin binding protein 4 (STRN4)	2782	2433	2228	2897	5.3501436020178	5.04919510562227	5.21218021004443	4.88117515534928	-0.214667099687736	0.229265245611378	0.54284550077234
ENSG00000090432	MUL1	protein_coding	Homo sapiens mitochondrial E3 ubiquitin protein ligase 1 (MUL1), nuclear gene encoding mitochondrial protein, mRNA.	751	704	594	826	3.46466826700344	3.09929520433778	3.16832111573972	3.00180224263399	-0.2297836524553	0.227176737438377	0.541256631328838
ENSG00000090447	TFAP4	protein_coding	Homo sapiens transcription factor AP-4 (activating enhancer binding protein 4) (TFAP4), mRNA.	635	606	538	806	4.0496307677246	3.58255600301406	3.54349588342577	3.79493566280354	-0.0883246905001954	0.637718979833283	0.849558389178249
ENSG00000090470	PDCD7	protein_coding	Homo sapiens programmed cell death 7 (PDCD7), mRNA.	517	680	583	916	2.82171021503467	2.97819562968165	3.02147972741045	3.01792190799726	0.133474270252543	0.40482862983239	0.705728078779826
ENSG00000090487	SPG21	protein_coding	Homo sapiens spastic paraplegia 21 (autosomal recessive, Mast syndrome) (SPG21)	1484	2025	1512	2513	5.08746284125034	5.27835652801072	5.14852742516046	5.24640808724638	0.00148614917120773	0.99107826437697	0.997164220648399
ENSG00000090520	DNAJB11	protein_coding	Homo sapiens DnaJ (Hsp40) homolog, subfamily B, member 11 (DNAJB11), mRNA.	2392	2871	2447	3923	6.04351949366274	6.08065766334523	6.11457525112554	6.29020320512607	0.0762720944488162	0.440489494139561	0.729803754802037
ENSG00000090530	LEPREL1	protein_coding	Homo sapiens leprecan-like 1 (LEPREL1)	369	414	276	449	2.17951105027151	2.98185265328974	2.81147103052984	3.16027483140859	-0.314988152410185	0.113698620797657	0.373384896698046
ENSG00000090565	RAB11FIP3	protein_coding	Homo sapiens RAB11 family interacting protein 3 (class II) (RAB11FIP3)	794	637	602	731	3.26753579806873	2.68481873755322	3.00898878322725	2.83592407425437	-0.287655302487576	0.246096035756034	0.559416811131426
ENSG00000090581	GNPTG	protein_coding	Homo sapiens N-acetylglucosamine-1-phosphate transferase, gamma subunit (GNPTG), mRNA.	436	406	378	451	3.70597790168252	3.32624970083746	3.53605290024021	3.20476675065461	-0.196888025688773	0.416818862541448	0.714920772235204
ENSG00000090612	ZNF268	protein_coding	Homo sapiens zinc finger protein 268 (ZNF268)	1175	1312	1690	2424	3.47767732756531	3.25096157353322	3.90400231628369	3.91934008244201	0.537889430430837	4.89887774452075e-06	0.00017223978786935
ENSG00000090615	GOLGA3	protein_coding	Homo sapiens golgin A3 (GOLGA3)	2827	2429	2697	3702	3.90400231628369	3.43295940727611	4.17072627613155	3.78135971352466	0.08555892771764	0.626534986749697	0.84418163073681
ENSG00000090621	PABPC4	protein_coding	Homo sapiens poly(A) binding protein, cytoplasmic 4 (inducible form) (PABPC4)	6272	8157	6330	10618	7.00427665587793	7.31542131594578	7.26922020578009	7.52332671486168	0.0312360221978367	0.763760011288733	0.91171893001377
ENSG00000090661	CERS4	protein_coding	Homo sapiens ceramide synthase 4 (CERS4), mRNA.	215	250	177	312	2.67129337248158	2.63459326844576	2.46205231879643	2.63459326844576	-0.139268700915742	0.578190259098277	0.815086622707711
ENSG00000090674	MCOLN1	protein_coding	Homo sapiens mucolipin 1 (MCOLN1), mRNA.	303	295	330	420	2.63691458035588	2.50080205305716	3.0232553523003	2.67129337248158	0.146369536839827	0.539599353140113	0.792181650237438
ENSG00000090686	USP48	protein_coding	Homo sapiens ubiquitin specific peptidase 48 (USP48)	2777	3512	3185	5185	4.92931759491176	5.02680005934372	5.11935617703968	5.31070365722511	0.214123374987423	0.0352193048871038	0.188606094588733
ENSG00000090776	EFNB1	protein_coding	Homo sapiens ephrin-B1 (EFNB1), mRNA.,	592	497	564	689	2.65764000520782	2.13422093976063	2.62993940943954	2.27798474729977	0.0191643418689161	0.937212456094249	0.978313002344221
ENSG00000090857	PDPR	protein_coding	Homo sapiens pyruvate dehydrogenase phosphatase regulatory subunit (PDPR), mRNA.,	764	1005	668	1060	2.12101540096137	2.15380533607904	2.05311133645956	2.01792190799726	-0.22602965567287	0.124235455838942	0.392341080160886
ENSG00000090861	AARS	protein_coding	Homo sapiens alanyl-tRNA synthetase (AARS), mRNA.,	3675	3953	2325	3829	5.30852106219326	5.26265865507222	4.6507645591169	4.88215391728701	-0.519455768497238	4.58993708915199e-06	0.000163136619593729
ENSG00000090863	GLG1	protein_coding	Homo sapiens golgi glycoprotein 1 (GLG1)	3750	4212	2812	4474	5.10768786931437	5.05398016818765	4.73930807086039	4.70043971814109	-0.33020323639369	0.000721261376146559	0.0107154138843459
ENSG00000090889	KIF4A	protein_coding	Homo sapiens kinesin family member 4A (KIF4A), mRNA.	3269	3668	3723	5920	4.80374366850523	4.68257329734758	5.04788732939655	5.03913839390696	0.272914027285208	0.00474361763795102	0.0467703838612627
ENSG00000090905	TNRC6A	protein_coding	Homo sapiens trinucleotide repeat containing 6A (TNRC6A), mRNA.,	2545	3262	2717	4522	4.06004738366994	4.25474519762921	4.21567859660793	4.3533232911629	0.117516730115559	0.285847489592437	0.602085468037376
ENSG00000090924	PLEKHG2	protein_coding	Homo sapiens pleckstrin homology domain containing, family G (with RhoGef domain) member 2 (PLEKHG2), mRNA.	668	865	667	1139	3.3743439890385	3.00539998774259	3.79493566280354	3.52606881166759	0.0336977126482878	0.830910052146136	0.937493772401252
ENSG00000090932	DLL3	protein_coding	Homo sapiens delta-like 3 (Drosophila) (DLL3)	95	131	131	203	0.678071905112638	0.855989697308481	1.17632277264046	1.14404636961671	0.376446142596988	0.231919239688401	0.544688345347992
ENSG00000090971	NAT14	protein_coding	Homo sapiens N-acetyltransferase 14 (GCN5-related, putative) (NAT14), mRNA.	544	560	486	590	4.68088692071969	4.65992455840238	4.65878273401283	4.37503943134692	-0.20808535480284	0.311642489492447	0.626440669822629
ENSG00000090989	EXOC1	protein_coding	Homo sapiens exocyst complex component 1 (EXOC1)	1426	1694	1443	2192	4.31759350462347	4.19377174339668	4.34269695998193	4.38543103719352	0.0279811803073973	0.796256943843276	0.92374992665669
ENSG00000091009	RBM27	protein_coding	Homo sapiens RNA binding motif protein 27 (RBM27), mRNA.	5418	6006	5444	7949	5.29204549249286	5.18586654531133	5.35120427725799	5.50684309896982	0.0381596240615933	0.674166231835009	0.869262856832152
ENSG00000091039	OSBPL8	protein_coding	Homo sapiens oxysterol binding protein-like 8 (OSBPL8)	7689	9272	9424	12414	5.58616424593091	5.46956042171122	5.81121411751324	5.68957872550933	0.19343704849239	0.0567956020905122	0.252700612159138
ENSG00000091073	DTX2	protein_coding	Homo sapiens deltex homolog 2 (Drosophila) (DTX2)	121	85	95	115	1.11103131238874	1.32768736417605	1.59931779369823	1.15055967657538	-0.164794338575085	0.705577561135559	0.884361843706374
ENSG00000091127	PUS7	nonsense_mediated_decay	Homo sapiens pseudouridylate synthase 7 homolog (S. cerevisiae) (PUS7), mRNA.,	2225	2737	2154	3210	4.81813476081085	4.95698592461258	4.75221336786514	4.74038793246835	-0.0754873851149045	0.436335188948975	0.726180991757138
ENSG00000091129	NRCAM	protein_coding	Homo sapiens neuronal cell adhesion molecule (NRCAM)	1395	1788	1390	2272	3.04264433740849	3.33485426933163	3.07210580048042	3.35755200461808	0.00447296206267979	0.970580831696121	0.988606487058101
ENSG00000091136	LAMB1	protein_coding	Homo sapiens laminin, beta 1 (LAMB1), mRNA.	4387	4681	2976	4615	5.25361115194717	5.19140472885276	4.84197311892718	4.89869207256049	-0.4584720530983	1.23244597121658e-05	0.000369563798817221
ENSG00000091140	DLD	protein_coding	Homo sapiens dihydrolipoamide dehydrogenase (DLD), nuclear gene encoding mitochondrial protein, mRNA.,	5881	7371	5494	8258	6.50652577904312	6.5663585326933	6.45795538004928	6.41869594960205	-0.134352679313215	0.104361042474138	0.355663580237881
ENSG00000091157	WDR7	protein_coding	Homo sapiens WD repeat domain 7 (WDR7)	1204	1549	1346	2057	3.02147972741045	3.46988597627446	3.49185309632967	3.46205231879643	0.117119121314062	0.321600854843685	0.634830743126669
ENSG00000091164	TXNL1	protein_coding	Homo sapiens thioredoxin-like 1 (TXNL1)	1554	2171	2129	3244	5.19455988602261	5.41650199286742	5.64932804098478	5.63662462054365	0.345171349366667	0.0060771810300825	0.0561010257299336
ENSG00000091262	ABCC6	protein_coding	Homo sapiens ATP-binding cassette, sub-family C (CFTR/MRP), member 6 (ABCC6)	61	107	71	101	1.11103131238874	1.66902676550963	1.09761079662642	1.11103131238874	-0.12904422238153	0.763239740944099	0.911698466960002
ENSG00000091317	CMTM6	protein_coding	Homo sapiens CKLF-like MARVEL transmembrane domain containing 6 (CMTM6), mRNA.	4031	5189	4468	6123	5.21295836272829	5.29388543030237	5.42054977211632	5.21994291395413	0.0268560248933776	0.79477868105663	0.923602293288797
ENSG00000091409	ITGA6	protein_coding	Homo sapiens integrin, alpha 6 (ITGA6)	1471	1694	1201	1915	3.5197934862411	3.48284828306847	3.34766565630097	3.37295209791183	-0.223044723905963	0.055009405026338	0.247783855384259
ENSG00000091428	RAPGEF4	processed_transcript	Homo sapiens Rap guanine nucleotide exchange factor (GEF) 4 (RAPGEF4)	494	608	476	721	2.41953889151378	2.62760683812965	2.51853513898218	2.35049724708413	-0.0707669317521034	0.661920198722166	0.862201624938279
ENSG00000091436	MLTK	protein_coding	Homo sapiens sterile alpha motif and leucine zipper containing kinase AZK (ZAK)	2475	3167	2629	3765	4.21645486514476	4.3526172989585	4.49121175600309	4.39094277280254	0.000480647385527366	0.996247145740816	0.998374706484288
ENSG00000091483	FH	protein_coding	Homo sapiens fumarate hydratase (FH), nuclear gene encoding mitochondrial protein, mRNA.	2653	3407	2979	4527	5.85099939471647	6.01636259876089	6.12598165385472	6.04766925139131	0.120805944455593	0.214932137542986	0.526789703515728
ENSG00000091490	SEL1L3	protein_coding	Homo sapiens sel-1 suppressor of lin-12-like 3 (C. elegans) (SEL1L3), mRNA.	657	759	631	909	2.61823865559545	2.83390207666916	2.72246602447109	2.75702324650746	-0.0660869720185503	0.655183814523669	0.858657457715938
ENSG00000091527	CDV3	protein_coding	Homo sapiens CDV3 homolog (mouse) (CDV3)	8149	9990	10089	15141	6.6015479611556	6.5981269599196	6.97773784924282	6.99129507854287	0.287142497082595	0.000135648776286334	0.00277771214737667
ENSG00000091542	ALKBH5	protein_coding	Homo sapiens alkB, alkylation repair homolog 5 (E. coli) (ALKBH5), mRNA.	6471	6887	5329	9258	6.47313748777226	6.38784501296558	6.29314973674186	6.52230689287139	-0.0914379688161932	0.44122239549725	0.730275970925787
ENSG00000091592	NLRP1	protein_coding	Homo sapiens uncharacterized LOC728392 (LOC728392), mRNA.	136	123	116	175	1.58014548442338	1.15055967657538	1.38404980679516	1.33342373372519	-0.0384533347303411	0.908333014280826	0.966418910136957
ENSG00000091640	SPAG7	protein_coding	Homo sapiens sperm associated antigen 7 (SPAG7), mRNA.	1021	1081	720	1278	5.29645740737124	5.09127669436522	4.77768271707355	4.98823022306046	-0.293039066603114	0.0705363614955076	0.287075288407925
ENSG00000091651	ORC6	nonsense_mediated_decay	Homo sapiens origin recognition complex, subunit 6 (ORC6)	1518	1836	1356	1873	5.1106138055009	5.14486214291573	5.02812708231714	4.98139603197215	-0.233634098275894	0.0470868571797493	0.226141739710107
ENSG00000091656	ZFHX4	protein_coding	Homo sapiens zinc finger homeobox 4 (ZFHX4), mRNA.	609	1196	739	1435	2.05311133645956	2.74631276642546	2.70043971814109	2.6507645591169	0.0719930377997172	0.786539499535531	0.920581210515432
ENSG00000091732	ZC3HC1	protein_coding	Homo sapiens zinc finger, C3HC-type containing 1 (ZC3HC1), mRNA.,	964	1035	789	1138	4.3037807481771	4.12598165385472	4.0408924306469	3.88655014732434	-0.244452394989667	0.086313739298945	0.32186289748869
ENSG00000091844	RGS17	protein_coding	Homo sapiens regulator of G-protein signaling 17 (RGS17), mRNA.	670	867	672	912	2.24184018356467	1.98913900736823	1.99638874644762	2.0071955014042	-0.129449135455195	0.407634487045355	0.707602532800468
ENSG00000091947	TMEM101	protein_coding	Homo sapiens transmembrane protein 101 (TMEM101), mRNA.,	862	971	756	1086	4.41953889151378	4.30231905094883	4.26228280642066	4.14893410452634	-0.181187618087033	0.191803485178773	0.496307212987882
ENSG00000091986	CCDC80	protein_coding	Homo sapiens coiled-coil domain containing 80 (CCDC80)	163	163	215	422	1.48026512205446	0.887525270741587	1.97452931248388	2.3305584000308	0.731283184886532	0.0105608114711661	0.0833305602105722
ENSG00000092010	PSME1	protein_coding	Homo sapiens proteasome (prosome, macropain) activator subunit 1 (PA28 alpha) (PSME1)	1146	1487	1105	1915	5.50048340147311	5.58074849176377	5.50874555424447	5.64673869830785	-0.00702794652826859	0.960110437339486	0.984951964138834
ENSG00000092020	PPP2R3C	protein_coding	Homo sapiens protein phosphatase 2, regulatory subunit B'', gamma (PPP2R3C), mRNA.,	980	1245	881	1304	4.66391384211598	4.66789212523023	4.56620629346551	4.39643353125099	-0.211436128328932	0.101264507928729	0.350086753366275
ENSG00000092036	HAUS4	protein_coding	Homo sapiens HAUS augmin-like complex, subunit 4 (HAUS4)	944	1090	615	971	4.79337571126475	4.78816365703777	4.19534759832222	4.42961596420174	-0.557729452730615	5.0235558016485e-05	0.0012248086332094
ENSG00000092068	SLC7A8	protein_coding	Homo sapiens solute carrier family 7 (amino acid transporter light chain, L system), member 8 (SLC7A8)	135	170	106	178	0.632268215499513	1.10433665981474	0.526068811667588	0.722466024471091	-0.304147141606108	0.315918647150397	0.629608225627178
ENSG00000092094	OSGEP	protein_coding	Homo sapiens O-sialoglycoprotein endopeptidase (OSGEP), mRNA.	1081	1385	1214	2098	4.76818432477693	4.99593670350459	5.22419466397043	5.28169825009883	0.220179730036983	0.110664798169279	0.367867387186563
ENSG00000092096	SLC22A17	protein_coding	Homo sapiens solute carrier family 22, member 17 (SLC22A17)	107	116	83	119	1.13750352374993	0.839959587489532	0.526068811667588	0.887525270741587	-0.333006167533689	0.340799601826044	0.651530119627571
ENSG00000092098	RNF31	protein_coding	Homo sapiens ring finger protein 31 (RNF31), mRNA.	728	696	768	901	4.00809242094872	3.62175885670973	4.18189764310839	4.03386345186628	0.0591944272501837	0.777215952940146	0.917134511502738
ENSG00000092108	SCFD1	protein_coding	Homo sapiens sec1 family domain containing 1 (SCFD1)	2424	2917	2586	3777	5.69348695749933	5.68453824857773	5.8109571587378	5.80632405739003	0.0661627386067003	0.482186390906849	0.757058170797898
ENSG00000092140	G2E3	protein_coding	Homo sapiens G2/M-phase specific E3 ubiquitin protein ligase (G2E3), mRNA.,	3083	3818	4331	5944	4.93310047493137	4.98230913012977	5.49569516262407	5.32445060465607	0.398443722261163	6.76610250099544e-05	0.0015620715225307
ENSG00000092148	HECTD1	protein_coding	Homo sapiens HECT domain containing E3 ubiquitin protein ligase 1 (HECTD1), mRNA.	11786	12639	13839	19502	6.19239145691318	6.11831819221838	6.48992821940518	6.51080372035832	0.260698588307978	0.00743000557290634	0.0653079465586188
ENSG00000092199	HNRNPC	protein_coding	Homo sapiens heterogeneous nuclear ribonucleoprotein C (C1/C2) (HNRNPC)	33827	46396	34383	62206	9.59256915946864	9.79647770615361	9.65785433581572	9.94365765205017	0.059347611754181	0.636794738403393	0.849058004093967
ENSG00000092201	SUPT16H	protein_coding	Homo sapiens suppressor of Ty 16 homolog (S. cerevisiae) (SUPT16H), mRNA.	19563	22020	18930	29567	7.23802251782572	7.15795319466896	7.2667865406949	7.2475478068903	0.021926584412846	0.783973739751017	0.920280189102976
ENSG00000092203	TOX4	protein_coding	Homo sapiens TOX high mobility group box family member 4 (TOX4), mRNA.,	1505	2114	1621	2983	4.29425313644451	4.51285895444998	4.49697358099828	4.78868571061353	0.138507166233278	0.379586203940787	0.684525726956533
ENSG00000092208	GEMIN2	protein_coding	Homo sapiens gem (nuclear organelle) associated protein 2 (GEMIN2)	658	920	659	1016	4.59753117422421	4.81301154860562	4.60940039000643	4.70542503904273	-0.098980662188275	0.537707064976863	0.79089579243202
ENSG00000092330	TINF2	protein_coding	Homo sapiens TERF1 (TRF1)-interacting nuclear factor 2 (TINF2)	652	741	488	756	3.83390207666916	3.90110824301451	3.89336221076387	3.59931779369823	-0.360501799713234	0.0198975697241605	0.128968423229533
ENSG00000092421	SEMA6A	protein_coding	Homo sapiens sema domain, transmembrane domain (TM), and cytoplasmic domain, (semaphorin) 6A (SEMA6A), mRNA.,	831	1124	808	1431	3.17152710603881	3.14241343787374	2.96532254836725	3.5909612413426	-0.00958563424168051	0.952708702348125	0.982546159785914
ENSG00000092439	TRPM7	protein_coding	Homo sapiens transient receptor potential cation channel, subfamily M, member 7 (TRPM7), mRNA.	4094	4730	4337	6164	4.51664555778096	4.44294349584873	4.61412086878925	4.50398470389761	0.0660397339863319	0.466147154363969	0.747068940956458
ENSG00000092445	TYRO3	protein_coding	Homo sapiens TYRO3 protein tyrosine kinase (TYRO3), mRNA.	1666	1641	1290	1752	4.08321336824898	3.93545974780529	3.87970576628229	3.62993940943954	-0.309025938069562	0.0419663043136393	0.210784957996412
ENSG00000092470	WDR76	protein_coding	Homo sapiens WD repeat domain 76 (WDR76)	1768	2397	1971	2826	4.53977919169849	4.83187724119167	4.82119997805645	4.81864608282254	0.0270805570890464	0.822236063450018	0.93400403037067
ENSG00000092531	SNAP23	retained_intron	Homo sapiens synaptosomal-associated protein, 23kDa (SNAP23)	2047	2433	2048	2990	5.78972925137577	5.74119729857143	5.86418614465428	5.94579495674006	-0.0177969311121303	0.857529720353516	0.948083453785291
ENSG00000092621	PHGDH	processed_transcript	Homo sapiens phosphoglycerate dehydrogenase (PHGDH), mRNA.,	5645	5374	4412	7331	6.75848973884366	6.415657274159	6.46237957184102	6.55320688623026	-0.127441499067712	0.361491201167619	0.668872361608661
ENSG00000092820	EZR	protein_coding	Homo sapiens ezrin (EZR)	6423	6386	5199	7803	6.28669636456141	5.98025384598826	5.95535930524299	5.99751823451979	-0.18046151520075	0.130382734745542	0.401724570911988
ENSG00000092841	MYL6	protein_coding	Homo sapiens myosin, light chain 6, alkali, smooth muscle and non-muscle (MYL6)	6700	8396	5645	9198	8.65506555119503	8.70980756397458	8.44509763804318	8.51696065989882	-0.223417407668302	0.0148166450757365	0.10538076246887
ENSG00000092847	AGO1	protein_coding	Homo sapiens argonaute RISC catalytic component 1 (AGO1), mRNA.,	4920	5660	4685	7674	4.10517519226548	3.87282875953489	4.02502879449152	4.1243281350022	0.0192354921373041	0.838768242097217	0.940262371082511
ENSG00000092853	CLSPN	protein_coding	Homo sapiens claspin (CLSPN)	5165	5267	4420	6781	5.76234881564413	5.51790555352995	5.57106999816771	5.52481592835751	-0.100851815073139	0.375153779132652	0.681069391521845
ENSG00000092871	RFFL	protein_coding	Homo sapiens ring finger and FYVE-like domain containing E3 ubiquitin protein ligase (RFFL)	718	834	606	1043	3.03738222200308	3.09085343045111	3.13750352374993	2.75702324650746	-0.122297932286158	0.435554928397293	0.725869232913541
ENSG00000092931	MFSD11	protein_coding	Homo sapiens major facilitator superfamily domain containing 11 (MFSD11)	868	1023	996	1283	4.20241772157518	4.16912328147676	4.43895814789755	4.22727899446832	0.0984361145124346	0.509951584090331	0.774366526527855
ENSG00000092964	DPYSL2	protein_coding	Homo sapiens dihydropyrimidinase-like 2 (DPYSL2)	4164	4683	3600	5443	5.02103547951136	4.94906796585291	4.85798099512757	4.80992886572143	-0.163568108641835	0.0707639328215931	0.287573432446291
ENSG00000092969	TGFB2	protein_coding	Homo sapiens transforming growth factor, beta 2 (TGFB2)	152	185	208	286	0.879705766282288	0.782408564927373	1.11103131238874	1.17632277264046	0.373281672682393	0.148414917131341	0.434258452010142
ENSG00000092978	GPATCH2	protein_coding	Homo sapiens G patch domain containing 2 (GPATCH2), mRNA.,	1455	1836	1569	2412	3.68481873755322	3.86096279785812	3.88557436437143	3.95140129167431	0.0840473745059281	0.445448350651202	0.733482506074497
ENSG00000093000	NUP50	protein_coding	Homo sapiens nucleoporin 50kDa (NUP50)	6843	8631	6079	9441	5.77925972037238	5.83592407425437	5.68088692071969	5.7273759385949	-0.187650702422457	0.0258251512438755	0.152847998513768
ENSG00000093009	CDC45	protein_coding	Homo sapiens cell division cycle 45 (CDC45)	2738	3202	1833	2966	5.77847143419983	5.76977173924945	5.23916887866545	5.46890909211059	-0.50950029316413	6.7254626971645e-07	3.08897659935964e-05
ENSG00000093010	COMT	protein_coding	Homo sapiens catechol-O-methyltransferase (COMT)	1371	1247	510	656	5.56590176680667	5.06781078378962	4.18665901720211	3.6724253419715	-1.35368074114902	5.51682900335738e-12	8.07419981584473e-10
ENSG00000093144	ECHDC1	protein_coding	Homo sapiens enoyl CoA hydratase domain containing 1 (ECHDC1)	3194	4320	3374	5205	5.94860084749336	6.12680770314203	6.02236781302845	6.17512534965772	0.0044509524703848	0.967007293517086	0.987988026681043
ENSG00000093167	LRRFIP2	retained_intron	Homo sapiens leucine rich repeat (in FLII) interacting protein 2 (LRRFIP2)	1242	1351	1216	1922	4.34837407519116	4.26603689399532	4.30669970727279	4.44691786486603	0.0724179155380539	0.56655500079352	0.809257931488247
ENSG00000093183	SEC22C	protein_coding	Homo sapiens SEC22 vesicle trafficking protein homolog C (S. cerevisiae) (SEC22C)	1923	2460	1964	2851	4.45154083301783	4.51916444980607	4.47053686509258	4.33913738491959	-0.0464137392783981	0.66334348474651	0.863107472821295
ENSG00000093217	XYLB	protein_coding	Homo sapiens xylulokinase homolog (H. influenzae) (XYLB), mRNA.,	203	292	213	315	2.06695024392463	2.07382023329167	2.0071955014042	1.790772037862	-0.0853931835393357	0.729710853556964	0.896874141696475
ENSG00000094631	HDAC6	protein_coding	Homo sapiens histone deacetylase 6 (HDAC6), mRNA.	1442	1508	1373	2006	4.73876783680019	4.9518675043269	5.22958792274065	5.24412594328373	0.00113542577862761	0.993028660970341	0.997685465923249
ENSG00000094804	CDC6	protein_coding	Homo sapiens cell division cycle 6 (CDC6), mRNA.	4961	6021	5928	9100	6.20613525340459	6.22881869049588	6.54256760776422	6.66092291396456	0.259825607483817	0.00119432413134303	0.0159292065125137
ENSG00000094841	UPRT	processed_transcript	Homo sapiens uracil phosphoribosyltransferase (FUR1) homolog (S. cerevisiae) (UPRT)	478	617	522	838	3.18586654531133	3.34482849699744	3.46988597627446	3.42894634476948	0.117803609942644	0.475839139987169	0.753232232756607
ENSG00000094880	CDC23	protein_coding	Homo sapiens cell division cycle 23 (CDC23), mRNA.	4185	4899	4219	6219	5.8040019151793	5.762880292917	5.83567147948162	5.77135740899056	0.0111823494916538	0.894633817072726	0.962308648972069
ENSG00000094914	AAAS	protein_coding	Homo sapiens achalasia, adrenocortical insufficiency, alacrimia (AAAS)	2045	2327	1758	2643	5.68173035543585	5.62527048937469	5.48381577726426	5.48252564076792	-0.184063001392461	0.0746805117230763	0.29589959225896
ENSG00000094916	CBX5	protein_coding	Homo sapiens chromobox homolog 5 (CBX5)	16628	20462	13221	20340	6.01055607837421	6.01346225980656	5.79571500650173	5.91790907385298	-0.33639732677711	4.9603685743594e-06	0.000173466615774649
ENSG00000094975	SUCO	protein_coding	Homo sapiens SUN domain containing ossification factor (SUCO)	2887	3403	3166	4526	4.44028782084042	4.34837407519116	4.61058195849253	4.64385618977472	0.105628073388789	0.258341108195937	0.571650642721301
ENSG00000095002	MSH2	protein_coding	Homo sapiens mutS homolog 2, colon cancer, nonpolyposis type 1 (E. coli) (MSH2)	5851	6622	5435	7294	6.06544306293743	5.99457972421575	6.02281165091563	5.81172789780389	-0.148719980452837	0.147878735652861	0.433272737613638
ENSG00000095015	MAP3K1	protein_coding	Homo sapiens mitogen-activated protein kinase kinase kinase 1, E3 ubiquitin protein ligase (MAP3K1), mRNA.	2656	3323	2996	4306	3.7235585614721	3.78450398292957	3.9560566524124	3.83592407425437	0.106523011687517	0.269245385265164	0.583201063666356
ENSG00000095059	DHPS	protein_coding	Homo sapiens deoxyhypusine synthase (DHPS)	1332	1587	1367	2156	5.65849713665648	5.77505054148317	6.00135189299996	5.93781516880342	0.0741513511156478	0.510690328933738	0.774685087221172
ENSG00000095066	HOOK2	processed_transcript	Homo sapiens hook homolog 2 (Drosophila) (HOOK2)	237	248	270	339	2.55336050333533	2.68929916053589	3.19849415363908	3.23572705983806	0.153720214209088	0.534751983172712	0.789502645480347
ENSG00000095139	ARCN1	protein_coding	Homo sapiens archain 1 (ARCN1)	6866	9038	7675	11855	6.10265813136374	6.19239145691318	6.29094040240368	6.30797489711352	0.107747602818696	0.243351364017322	0.556545167719729
ENSG00000095203	EPB41L4B	protein_coding	Homo sapiens erythrocyte membrane protein band 4.1 like 4B (EPB41L4B)	551	768	559	829	2.24184018356467	2.45680614923047	2.26903314645524	2.20476675065461	-0.106681236714015	0.527591306476973	0.78578454004175
ENSG00000095209	TMEM38B	protein_coding	Homo sapiens transmembrane protein 38B (TMEM38B), mRNA.,	2670	3278	2754	3598	4.96486066424585	5.15421053058834	5.09592441999854	5.1243281350022	-0.0747399413304537	0.522043234841265	0.78252493165588
ENSG00000095261	PSMD5	protein_coding	Homo sapiens proteasome (prosome, macropain) 26S subunit, non-ATPase, 5 (PSMD5)	764	963	763	1181	3.16832111573972	3.17632277264046	3.21256933885081	3.40463068421761	-0.0207292600206714	0.880028690722428	0.955953884225795
ENSG00000095319	NUP188	protein_coding	Homo sapiens nucleoporin 188kDa (NUP188), mRNA.	15812	17791	14156	20892	6.93569546303184	6.81583156646482	6.81698362325538	6.75114232472695	-0.13113164053966	0.0984156776612525	0.344811737688256
ENSG00000095321	CRAT	protein_coding	Homo sapiens carnitine O-acetyltransferase (CRAT)	641	556	366	622	3.35191096110308	2.86987140617771	2.75488750216347	2.75488750216347	-0.502966246147418	0.0278077806565715	0.161210973726364
ENSG00000095380	NANS	protein_coding	Homo sapiens N-acetylneuraminic acid synthase (NANS), mRNA.	1318	1532	1155	1835	5.41616416473313	5.37538702682888	5.26716121802226	5.30451104180995	-0.130312429594124	0.268230760286899	0.582685785858511
ENSG00000095397	DFNB31	protein_coding	Homo sapiens deafness, autosomal recessive 31 (DFNB31)	341	336	220	367	2.37295209791183	1.8073549220576	1.60407132366886	1.59931779369823	-0.420550621221286	0.072329405079625	0.290833773076026
ENSG00000095485	CWF19L1	protein_coding	Homo sapiens CWF19-like 1, cell cycle control (S. pombe) (CWF19L1), mRNA.,	1751	2248	1912	2804	4.79025073883523	4.99322146736894	4.96716860753263	4.99095486039699	0.0547036615065425	0.612050136402051	0.833968659691669
ENSG00000095539	SEMA4G	protein_coding	Homo sapiens sema domain, immunoglobulin domain (Ig), transmembrane domain (TM) and short cytoplasmic domain, (semaphorin) 4G (SEMA4G)	134	250	186	287	0.855989697308481	1.86789646399265	2.0703893278914	1.93734439215023	0.131462088936862	0.684556693933035	0.874494657148149
ENSG00000095564	BTAF1	protein_coding	Homo sapiens BTAF1 RNA polymerase II, B-TFIID transcription factor-associated, 170kDa (BTAF1), mRNA.,	6072	7148	6277	9110	5.18745105402733	5.24488705912353	5.35155766245043	5.24640808724638	0.0322645121497879	0.689922167066453	0.877214616162863
ENSG00000095574	IKZF5	protein_coding	Homo sapiens IKAROS family zinc finger 5 (Pegasus) (IKZF5)	1265	1725	1338	2082	3.54596836910529	3.63343121035563	3.75381844317354	3.51349074558812	0.00622692831477517	0.96165879910609	0.985730891693679
ENSG00000095637	SORBS1	protein_coding	Homo sapiens sorbin and SH3 domain containing 1 (SORBS1)	339	430	361	608	1.4276061727819	1.29278174922785	1.46466826700344	1.44360665147561	0.131645708592652	0.495413889895299	0.765388935188236
ENSG00000095739	BAMBI	protein_coding	Homo sapiens BMP and activin membrane-bound inhibitor homolog (Xenopus laevis) (BAMBI), mRNA.	593	785	590	903	3.52230689287139	3.65420637794429	3.55704241526372	3.52982094652869	-0.0716610043390767	0.646282709870597	0.854852376448593
ENSG00000095777	MYO3A	protein_coding	Homo sapiens myosin IIIA (MYO3A), mRNA.,	341	435	415	608	1.25096157353322	1.6915341649192	1.65992455840238	1.59931779369823	0.214732439550965	0.239880878422737	0.552979864009833
ENSG00000095787	WAC	protein_coding	Homo sapiens WW domain containing adaptor with coiled-coil (WAC)	5349	6742	6152	10016	6.08767498668722	6.0496307677246	6.19692173382033	6.46956042171122	0.220581001576452	0.0176823779133962	0.119507221503803
ENSG00000095794	CREM	protein_coding	Homo sapiens cAMP responsive element modulator (CREM)	796	987	896	1344	4.82323984413102	4.83592407425438	4.99819550315325	4.86443379636562	0.140790266455166	0.282008068897974	0.597323746447456
ENSG00000095906	NUBP2	protein_coding	Homo sapiens nucleotide binding protein 2 (NUBP2), mRNA.,	1087	613	569	554	4.92457500339273	3.75702324650746	3.97452931248388	3.27947129564447	-0.772968808239364	0.0343033659671809	0.185021141299975
ENSG00000095951	HIVEP1	protein_coding	Homo sapiens human immunodeficiency virus type I enhancer binding protein 1 (HIVEP1), mRNA.,	869	1078	905	1518	1.82781902461732	2.62527048937469	2.43562859405209	2.37016428054021	0.112610727932092	0.416749942869663	0.714920772235204
ENSG00000096060	FKBP5	protein_coding	Homo sapiens FK506 binding protein 5 (FKBP5)	2369	2740	1973	3834	4.4905701304462	4.38335869538511	4.23342794374847	4.65363331138625	-0.0434482225912865	0.774924526293398	0.916420264820588
ENSG00000096063	SRPK1	protein_coding	Homo sapiens SRSF protein kinase 1 (SRPK1)	8312	10317	7776	11640	6.19731499947382	6.26641176603611	6.18229502502548	6.07510472220949	-0.128080480962282	0.100161490843936	0.348030497221177
ENSG00000096070	BRPF3	protein_coding	Homo sapiens bromodomain and PHD finger containing, 3 (BRPF3), mRNA.,	470	722	661	939	1.81557542886257	2.34198574722862	2.51349074558812	2.21723071622067	0.256043322238351	0.182945391697191	0.48373038806432
ENSG00000096080	MRPS18A	protein_coding	Homo sapiens mitochondrial ribosomal protein S18A (MRPS18A), nuclear gene encoding mitochondrial protein	823	898	783	1266	4.93545974780529	4.8011586560937	4.91073266190291	4.96809075204526	0.0462948632621212	0.749273608343062	0.905710772609295
ENSG00000096092	TMEM14A	protein_coding	Homo sapiens transmembrane protein 14A (TMEM14A), mRNA.	335	488	529	715	3.71369581484336	3.98367769469807	4.41481206056585	4.20711196120771	0.430525921150609	0.0318612599536164	0.175569226673834
ENSG00000096093	EFHC1	protein_coding	Homo sapiens EF-hand domain (C-terminal) containing 1 (EFHC1)	478	572	566	809	2.59693514238723	2.42492208821069	2.56803210477128	2.69821847822441	0.20483164116153	0.200873266101859	0.508478727543692
ENSG00000096384	HSP90AB1	protein_coding	Homo sapiens heat shock protein 90kDa alpha (cytosolic), class B member 1 (HSP90AB1)	36295	45037	35624	62448	8.97707953527251	9.01555443647847	8.99223026496589	9.15999744097329	0.059652619211882	0.564050122160614	0.807537020465706
ENSG00000096401	CDC5L	protein_coding	Homo sapiens cell division cycle 5-like (CDC5L), mRNA.	7482	9069	7957	12433	5.33378150063115	5.33842441478356	5.46466826700344	5.46630082917934	0.105684777813502	0.178159934113366	0.478886267053328
ENSG00000096433	ITPR3	protein_coding	Homo sapiens inositol 1,4,5-trisphosphate receptor, type 3 (ITPR3), mRNA.	523	576	702	1071	1.0071955014042	0.871843648509318	1.46988597627446	1.43295940727611	0.492927303741125	0.00135393036577555	0.0177315940674461
ENSG00000096654	ZNF184	protein_coding	Homo sapiens zinc finger protein 184 (ZNF184), mRNA.,	743	889	725	1101	3.17312743348066	3.15704371014558	3.18428029441938	3.1407786557828	-0.0299060215973858	0.827123320260541	0.936132962409675
ENSG00000096696	DSP	protein_coding	Homo sapiens desmoplakin (DSP)	8954	10076	6539	10643	5.10977842907866	5.01077983875324	4.68818035858693	4.71149490665009	-0.353020281494641	0.000121715162748497	0.0025361862346508
ENSG00000096717	SIRT1	protein_coding	Homo sapiens sirtuin 1 (SIRT1)	3632	4378	3894	5465	5.03386345186628	5.0457050645108	5.19613488076516	5.04832338653781	0.0438561315658221	0.637121720535076	0.849235205667232
ENSG00000096746	HNRNPH3	processed_transcript	Homo sapiens heterogeneous nuclear ribonucleoprotein H3 (2H9) (HNRNPH3)	5856	6236	4209	11509	7.14883244543171	6.93014594790882	6.63618957152566	7.6499746511581	0.0981842959643894	0.819042163418527	0.932244378885631
ENSG00000096872	IFT74	protein_coding	Homo sapiens intraflagellar transport 74 homolog (Chlamydomonas) (IFT74)	984	1145	840	1433	4.09169983413681	4.03826057517535	3.94110631094643	4.06695024392463	-0.114324102190989	0.416750694866002	0.714920772235204
ENSG00000096968	JAK2	protein_coding	Homo sapiens Janus kinase 2 (JAK2), mRNA.,	438	547	495	732	1.8073549220576	1.77399632511117	2.14730669878029	2.02502879449152	0.130682192994932	0.430482401646313	0.723330213458006
ENSG00000097007	ABL1	protein_coding	Homo sapiens c-abl oncogene 1, non-receptor tyrosine kinase (ABL1)	3689	3394	3280	4315	5.05961485629722	4.87872534148011	5.13791332208841	5.03782146543497	-0.0873388025891403	0.580935313913975	0.8164993651057
ENSG00000097021	ACOT7	protein_coding	Homo sapiens acyl-CoA thioesterase 7 (ACOT7)	871	754	597	793	4.53977919169849	4.09339115325301	4.10433665981474	3.93922657772821	-0.418697282122766	0.0499587880948535	0.23293190759214
ENSG00000097033	SH3GLB1	protein_coding	Homo sapiens SH3-domain GRB2-like endophilin B1 (SH3GLB1)	3397	4417	4118	5945	4.97452931248388	5.11894107272351	5.25927248703759	5.33985000288462	0.184950624836051	0.0587593826514835	0.257502933879028
ENSG00000097046	CDC7	protein_coding	Homo sapiens cell division cycle 7 (CDC7)	4126	5235	4192	6339	5.6504773698971	5.70680679859753	5.66419836929191	5.67016051412663	-0.0180011528851749	0.839322194266775	0.940640837014848
ENSG00000097096	SYDE2	protein_coding	Homo sapiens synapse defective 1, Rho GTPase, homolog 2 (C. elegans) (SYDE2), mRNA.	811	1053	947	1237	2.78450398292957	2.95419631038688	3.0496307677246	2.84599177066457	0.0614742821988345	0.686583976183254	0.875462162478737
ENSG00000099139	PCSK5	protein_coding	Homo sapiens proprotein convertase subtilisin/kexin type 5 (PCSK5)	684	768	494	670	2.06350294230616	1.97452931248388	1.62293035092018	1.36176835941915	-0.500244344095418	0.00222557178975006	0.0261064374330035
ENSG00000099194	SCD	protein_coding	Homo sapiens stearoyl-CoA desaturase (delta-9-desaturase) (SCD), mRNA.	17493	21902	14708	22280	6.82489511420639	6.87627136055013	6.61691636257881	6.5737986435893	-0.279823156088439	0.00019895714320856	0.00378308597086364
ENSG00000099203	TMED1	protein_coding	Homo sapiens transmembrane emp24 protein transport domain containing 1 (TMED1), mRNA.	731	527	495	549	4.38543103719352	3.63923216324928	3.86393845042397	3.36876834909033	-0.44806803214185	0.130388675690251	0.401724570911988
ENSG00000099204	ABLIM1	protein_coding	Homo sapiens actin binding LIM protein 1 (ABLIM1)	4763	5769	5652	8404	4.89675621847481	4.87627136055013	5.15946772926677	5.14526985665051	0.228019829052441	0.00450661883235292	0.0449421529428222
ENSG00000099219	ERMP1	nonsense_mediated_decay	Homo sapiens endoplasmic reticulum metallopeptidase 1 (ERMP1), mRNA.,	1865	2276	1860	2766	3.86690797814317	3.82476785314329	3.96347412397489	3.94016675048282	-0.0282945607122453	0.778999612926739	0.918215827622032
ENSG00000099246	RAB18	protein_coding	Homo sapiens RAB18, member RAS oncogene family (RAB18)	1952	2477	2518	3717	5.46074256378964	5.51947900230724	5.77978500530113	5.81224149518948	0.308648102288294	0.00218347536997342	0.0258450569200846
ENSG00000099250	NRP1	protein_coding	Homo sapiens neuropilin 1 (NRP1)	2932	3340	2541	3753	4.71863561627134	4.51159454153741	4.8011586560937	4.81044310384517	-0.18614264381986	0.0503039899972511	0.233777641205607
ENSG00000099256	PRTFDC1	protein_coding	Homo sapiens phosphoribosyl transferase domain containing 1 (PRTFDC1), mRNA.,	195	243	118	162	2.01077983875324	1.97085365434048	1.27500704749987	1.0496307677246	-0.82325509236071	0.00270564327871943	0.0306357733746669
ENSG00000099282	TSPAN15	protein_coding	Homo sapiens tetraspanin 15 (TSPAN15), mRNA.	414	408	371	559	3.5385381636298	3.43562859405209	3.41006969175638	3.82680268428583	-0.0238188129991098	0.906771767934277	0.965781900950005
ENSG00000099284	H2AFY2	protein_coding	Homo sapiens H2A histone family, member Y2 (H2AFY2), mRNA.	2211	2599	1223	1875	5.34837407519116	5.29865831556452	4.52669484554198	4.50080205305716	-0.828898018412095	1.47302338579106e-15	4.46839931261827e-13
ENSG00000099290	FAM21A	protein_coding	Homo sapiens family with sequence similarity 21, member A (FAM21A), mRNA.	3133	3612	2689	4619	4.77452352959023	5.1606782132205	4.83541884047548	5.21994291395413	-0.0955884064867399	0.396315465984758	0.697737743056442
ENSG00000099326	MZF1	retained_intron	Homo sapiens myeloid zinc finger 1 (MZF1)	531	626	1011	1382	2.81147103052984	2.8073549220576	3.77294133783134	3.611172380044	0.869663572014472	2.98067154335659e-09	2.46075187414832e-07
ENSG00000099330	OCEL1	protein_coding	Homo sapiens occludin/ELL domain containing 1 (OCEL1), mRNA.	65	68	48	81	2.26603689399532	2.32768736417605	1.73984810269933	2.17632277264046	-0.255857543197648	0.566021594405471	0.80876171293953
ENSG00000099331	MYO9B	protein_coding	Homo sapiens myosin IXB (MYO9B)	1628	1607	1311	2050	3.38404980679516	3.36597242759338	3.35755200461808	3.66106547980695	-0.152490160868483	0.290586673718479	0.606854398332347
ENSG00000099341	PSMD8	protein_coding	Homo sapiens proteasome (prosome, macropain) 26S subunit, non-ATPase, 8 (PSMD8), mRNA.	4981	5916	4888	9119	7.23131719715266	7.21596974625896	7.26162483557912	7.52544250601812	0.140740873884321	0.275270373003279	0.590078347650744
ENSG00000099364	FBXL19	protein_coding	Homo sapiens F-box and leucine-rich repeat protein 19 (FBXL19)	2178	1492	1389	1506	4.81557542886257	3.70376517879341	4.01435529297707	3.51853513898218	-0.520639547980183	0.0582543834693766	0.256193586640104
ENSG00000099381	SETD1A	protein_coding	Homo sapiens SET domain containing 1A (SETD1A), mRNA.,	979	1179	873	1532	2.57046293102604	2.80529245560071	2.58255600301406	2.90110824301451	-0.0542920377579796	0.708971501230709	0.885298129624101
ENSG00000099385	BCL7C	protein_coding	Homo sapiens B-cell CLL/lymphoma 7C (BCL7C), mRNA.	1071	851	704	960	4.51222688651396	3.9126498648972	3.92124588858559	3.74953426766926	-0.410125533355974	0.0724371082409235	0.290993845803739
ENSG00000099622	CIRBP	protein_coding	Homo sapiens cold inducible RNA binding protein (CIRBP)	3493	4916	2917	4959	6.53060141451683	6.70404195482129	6.32984117653063	6.46368784220126	-0.292240049265164	0.0245222098588826	0.147968026315096
ENSG00000099624	ATP5D	protein_coding	Homo sapiens ATP synthase, H+ transporting, mitochondrial F1 complex, delta subunit (ATP5D), nuclear gene encoding mitochondrial protein	610	419	359	472	5.19849415363908	4.37712374912949	4.40122086216022	4.16671544496642	-0.514091836482934	0.0883410341864175	0.326343939373444
ENSG00000099783	HNRNPM	protein_coding	Homo sapiens heterogeneous nuclear ribonucleoprotein M (HNRNPM)	12823	13153	10137	18042	8.24365004189697	8.23218105768664	8.12287974975524	8.69400957842186	-0.107074164118385	0.402087238441128	0.703059777242101
ENSG00000099785	MARCH2	protein_coding	Homo sapiens membrane-associated ring finger (C3HC4) 2, E3 ubiquitin protein ligase (MARCH2)	174	204	116	194	2.18903382439002	2.03210084316702	1.64616265715789	1.70487196445635	-0.490615788706288	0.0806765221989555	0.310792839800111
ENSG00000099795	NDUFB7	protein_coding	Homo sapiens NADH dehydrogenase (ubiquinone) 1 beta subcomplex, 7, 18kDa (NDUFB7), nuclear gene encoding mitochondrial protein, mRNA.	1350	879	602	730	6.81826260830447	5.92647391125607	5.69543711040537	5.33163356717103	-0.940685295056471	0.0013531660524475	0.0177315940674461
ENSG00000099797	TECR	retained_intron	Homo sapiens trans-2,3-enoyl-CoA reductase (TECR)	3145	2859	1916	3588	6.7679195858018	6.39746072605472	6.12391445900198	6.50016467949217	-0.364038880307937	0.0414554686578709	0.209672405262997
ENSG00000099800	TIMM13	protein_coding	Homo sapiens translocase of inner mitochondrial membrane 13 homolog (yeast) (TIMM13), nuclear gene encoding mitochondrial protein, mRNA.	2718	1911	1726	2159	7.03913839390696	6.19475685442225	6.29884157311203	6.12039341559244	-0.450226173915747	0.0663262955153903	0.276762699521034
ENSG00000099804	CDC34	protein_coding	Homo sapiens cell division cycle 34 (CDC34), mRNA.	1635	1407	1255	1709	5.97384083953315	5.4032677223393	5.49185309632967	5.39059890555246	-0.234568253960252	0.216160225733447	0.528148056441794
ENSG00000099810	MTAP	protein_coding	Homo sapiens methylthioadenosine phosphorylase (MTAP), mRNA.,	2612	3144	2728	3669	4.88166461932035	5.06220807756025	5.09929520433777	4.82222027162153	-0.0225995931910267	0.835348325386378	0.939088910561285
ENSG00000099814	CEP170B	protein_coding	Homo sapiens centrosomal protein 170B (CEP170B)	749	462	285	288	2.01077983875324	1.20163386116965	0.790772037862	0.722466024471091	-1.25572154846239	0.000515468269748493	0.00822982632876297
ENSG00000099817	POLR2E	processed_transcript	Homo sapiens polymerase (RNA) II (DNA directed) polypeptide E, 25kDa (POLR2E), mRNA.,	3001	2117	1655	2099	6.34482849699744	5.8799507684126	5.75060650483559	5.73633427697511	-0.646449398648554	0.00762145068854466	0.0662382062769906
ENSG00000099821	POLRMT	protein_coding	Homo sapiens polymerase (RNA) mitochondrial (DNA directed) (POLRMT), nuclear gene encoding mitochondrial protein, mRNA.	2409	1671	1976	2192	5.38577613826941	4.95837871156634	5.5837597536395	5.06091204958787	-0.149888216044911	0.73402494806771	0.899025485689691
ENSG00000099822	HCN2	protein_coding	Homo sapiens hyperpolarization activated cyclic nucleotide-gated potassium channel 2 (HCN2), mRNA.	318	317	231	317	1.72246602447109	1.44890095114513	1.31034012061215	1.11769504266975	-0.402113992072457	0.0881885747278183	0.326017934786409
ENSG00000099840	IZUMO4	protein_coding	Homo sapiens IZUMO family member 4 (IZUMO4)	46	57	60	69	0.799087306074004	0.659924558402378	1.0071955014042	0.713695814843359	0.169599698151932	0.724480461167939	0.894035691846858
ENSG00000099849	RASSF7	protein_coding	Homo sapiens Ras association (RalGDS/AF-6) domain family (N-terminal) member 7 (RASSF7)	187	130	99	94	2.20789285164133	1.33342373372519	1.28095631383106	0.782408564927373	-0.878429515386686	0.048914021795041	0.230753887990783
ENSG00000099860	GADD45B	retained_intron	Homo sapiens growth arrest and DNA-damage-inducible, beta (GADD45B), mRNA.	213	192	284	394	2.611172380044	2.13093086982645	3.18586654531133	2.93922657772821	0.547754178640593	0.0376398096097875	0.195763028927459
ENSG00000099864	PALM	protein_coding	Homo sapiens paralemmin (PALM)	617	350	279	322	3.17791779219584	2.08406426478847	1.98185265328974	1.60880924267552	-0.885093996911716	0.0181099353762144	0.121374229639094
ENSG00000099875	MKNK2	protein_coding	Homo sapiens MAP kinase interacting serine/threonine kinase 2 (MKNK2)	2119	1908	1621	2025	4.94906796585291	4.56071495447448	4.63923216324928	4.31542131594578	-0.325528435295853	0.0745115498695217	0.295704516123614
ENSG00000099889	ARVCF	protein_coding	Homo sapiens armadillo repeat gene deleted in velocardiofacial syndrome (ARVCF), mRNA.	433	231	237	221	2.61353165291793	2.08406426478847	2.0036022366802	1.13093086982645	-0.708290566507725	0.105385525110435	0.357608946290455
ENSG00000099899	TRMT2A	protein_coding	Homo sapiens tRNA methyltransferase 2 homolog A (S. cerevisiae) (TRMT2A)	1766	1490	1060	1300	5.94579495674006	5.50430258316317	5.39506279951758	5.04483123344781	-0.648054171676583	0.00195996114657942	0.0240271174582166
ENSG00000099901	RANBP1	protein_coding	Homo sapiens RAN binding protein 1 (RANBP1), mRNA.,	9424	11037	6747	10750	8.62811741045916	8.5783726913608	8.17072627613155	8.24963495731019	-0.425865094647884	2.08737359387251e-07	1.08046433168544e-05
ENSG00000099904	ZDHHC8	protein_coding	Homo sapiens zinc finger, DHHC-type containing 8 (ZDHHC8)	377	317	229	289	3.25398926623079	3.24640808724638	2.95791459863299	2.89917563048051	-0.610510616222805	0.0288592357467563	0.164834431364179
ENSG00000099910	KLHL22	protein_coding	Homo sapiens kelch-like family member 22 (KLHL22)	616	597	317	396	3.86789646399265	3.85099939471647	3.22650852980868	3.0496307677246	-0.945984427926251	1.40004353576545e-05	0.000413171219016391
ENSG00000099917	MED15	protein_coding	Homo sapiens mediator complex subunit 15 (MED15)	560	615	460	727	2.93545974780529	3.14404636961671	2.97452931248388	3.13093086982645	-0.187111403193872	0.261207694080229	0.575477403079217
ENSG00000099940	SNAP29	protein_coding	Homo sapiens synaptosomal-associated protein, 29kDa (SNAP29), mRNA.	945	1400	871	1579	3.62410089462811	3.78135971352466	3.6667565918848	4.05658352836637	-0.14002284626791	0.434874058763165	0.725518651284504
ENSG00000099942	CRKL	protein_coding	Homo sapiens v-crk sarcoma virus CT10 oncogene homolog (avian)-like (CRKL), mRNA.	5977	7013	5245	7792	5.28835856219366	5.24526746651951	5.13955135239879	5.07081863753328	-0.184990069573137	0.0204606283546101	0.131149108726061
ENSG00000099949	LZTR1	processed_transcript	Homo sapiens leucine-zipper-like transcription regulator 1 (LZTR1), mRNA.,	1894	2030	2002	2472	4.96855160336395	5.16309613843601	5.19810120932482	5.03430376776804	0.0194515142542466	0.895022907459253	0.962308648972069
ENSG00000099954	CECR2	protein_coding	Homo sapiens cat eye syndrome chromosome region, candidate 2 (CECR2), mRNA.,	1806	2059	1589	2535	3.32048467801769	3.38266725274504	3.13422093976063	3.42492208821069	-0.107768744805711	0.327227900383256	0.639397109865062
ENSG00000099956	SMARCB1	protein_coding	Homo sapiens SWI/SNF related, matrix associated, actin dependent regulator of chromatin, subfamily b, member 1 (SMARCB1)	2572	3060	1743	3373	5.83769100042856	5.84423498775875	5.38335869538511	5.69181329717138	-0.364327269651182	0.0151028264059706	0.106717913130813
ENSG00000099958	DERL3	retained_intron	Homo sapiens derlin 3 (DERL3)	226	241	175	254	2.04614178164472	1.86393845042397	1.70487196445635	1.81147103052984	-0.31515053300292	0.208050311436532	0.516440034130554
ENSG00000099968	BCL2L13	processed_transcript	Homo sapiens BCL2-like 13 (apoptosis facilitator) (BCL2L13), nuclear gene encoding mitochondrial protein	1753	2081	1257	1869	4.49249415167943	4.52042224852645	4.09085343045111	4.04701481951759	-0.484240385506706	6.26971991952907e-06	0.000207043611722373
ENSG00000099974	DDTL	protein_coding	Homo sapiens D-dopachrome tautomerase-like (DDTL), mRNA.	241	340	256	350	2.53356334821451	2.75488750216347	2.65992455840238	2.46988597627446	-0.108693065399272	0.642202001892177	0.852175270872997
ENSG00000099977	DDT	protein_coding	Homo sapiens D-dopachrome tautomerase (DDT)	1037	1109	688	973	6.17831627170145	6.27854238244459	5.92671109909728	5.88801258540283	-0.558959911648615	0.000133289813855494	0.00273369863511174
ENSG00000099984	GSTT2	protein_coding	Homo sapiens glutathione S-transferase theta 2 (GSTT2), mRNA.,	164	192	119	204	2.53356334821451	2.53356334821451	2.15055967657538	2.24184018356467	-0.348030849535901	0.222452457088069	0.535561065016016
ENSG00000099991	CABIN1	protein_coding	Homo sapiens calcineurin binding protein 1 (CABIN1)	2151	2119	1557	2212	4.03210084316702	3.89627184880738	3.5909612413426	3.68257329734758	-0.374802929597845	0.00801326915412735	0.0687665018726561
ENSG00000099992	TBC1D10A	protein_coding	Homo sapiens TBC1 domain family, member 10A (TBC1D10A)	169	137	73	113	1.72246602447109	1.15055967657538	0.22650852980868	0.871843648509318	-0.934882765998883	0.0123058557837851	0.0927311281592683
ENSG00000099995	SF3A1	protein_coding	Homo sapiens splicing factor 3a, subunit 1, 120kDa (SF3A1)	3993	5139	3596	7071	5.90857275875175	5.80426011563474	5.54689445988764	5.89287670006069	0.000471751339190641	0.997488949634132	0.998882539120021
ENSG00000099999	RNF215	protein_coding	Homo sapiens ring finger protein 215 (RNF215), mRNA.,	224	244	161	234	2.65306001710456	2.71369581484336	2.06004738366994	2.22032995487956	-0.436417740092328	0.0837112134734986	0.31595785202266
ENSG00000100003	SEC14L2	protein_coding	Homo sapiens SEC14-like 2 (S. cerevisiae) (SEC14L2)	193	218	147	225	1.51096191927738	1.94860084749336	1.33342373372519	1.41142624572646	-0.339827407507155	0.192938255357394	0.49766395152894
ENSG00000100014	SPECC1L	protein_coding	Homo sapiens sperm antigen with calponin homology and coiled-coil domains 1-like (SPECC1L)	3811	4201	3185	4849	4.65306001710456	4.65992455840238	4.60821785302146	4.60880924267552	-0.193396969609657	0.0450889917639212	0.220419617472336
ENSG00000100023	PPIL2	processed_transcript	Homo sapiens peptidylprolyl isomerase (cyclophilin)-like 2 (PPIL2)	1344	1530	957	1368	4.03121873061072	4.09592441999854	3.60407132366886	3.60050764534579	-0.492915955406996	6.27109937538401e-05	0.00147920832283018
ENSG00000100027	YPEL1	protein_coding	Homo sapiens yippee-like 1 (Drosophila) (YPEL1), mRNA.,	194	289	171	284	0.659924558402378	1.31034012061215	0.713695814843359	1.03562390973072	-0.277087461119956	0.298834242192485	0.615505108978174
ENSG00000100028	SNRPD3	protein_coding	Homo sapiens small nuclear ribonucleoprotein D3 polypeptide 18kDa (SNRPD3), mRNA.,	5231	6750	4312	8130	7.63669711596041	7.71018652700972	7.43011797489203	7.7033499151664	-0.16324912015034	0.229847333414401	0.543237654839183
ENSG00000100029	PES1	protein_coding	Homo sapiens pescadillo ribosomal biogenesis factor 1 (PES1)	3720	3954	2693	4263	6.09950561709114	6.04810537444206	5.79025073883523	5.854993016757	-0.346736259183566	0.00154166829575501	0.0197928358758153
ENSG00000100030	MAPK1	protein_coding	Homo sapiens mitogen-activated protein kinase 1 (MAPK1)	6971	8291	6262	8693	6.18030701996943	6.13483699344912	6.03298241669943	5.85449441815488	-0.209115161754061	0.0184956640421947	0.123114650135916
ENSG00000100034	PPM1F	protein_coding	Homo sapiens protein phosphatase, Mg2+/Mn2+ dependent, 1F (PPM1F), mRNA.	2362	1953	1341	1576	4.21645486514476	3.62993940943954	3.44625622988956	2.85798099512757	-0.743689663380665	0.000531977703534724	0.00841105110897811
ENSG00000100038	TOP3B	protein_coding	Homo sapiens topoisomerase (DNA) III beta (TOP3B), mRNA.,	1277	1437	878	1182	4.45022149589718	4.58014548442338	4.29865831556452	4.3212065669699	-0.577679199022302	2.34737293529246e-05	0.000650087740296281
ENSG00000100056	DGCR14	protein_coding	Homo sapiens DiGeorge syndrome critical region gene 14 (DGCR14), mRNA.	824	708	591	732	3.4944156103975	2.91838623444635	2.90689059560852	2.46205231879643	-0.395727562677964	0.0806315328978958	0.310711289548051
ENSG00000100058	CRYBB2P1	processed_transcript	Homo sapiens crystallin, beta B2 pseudogene 1 (CRYBB2P1)	444	496	446	825	3.66220549965362	3.5837597536395	3.66220549965362	3.94860084749336	0.213647935781931	0.275657525406638	0.590714105701361
ENSG00000100065	CARD10	protein_coding	Homo sapiens caspase recruitment domain family, member 10 (CARD10), mRNA.,	323	260	157	193	1.92599941855622	1.37295209791183	1.02147972741045	0.632268215499513	-0.924307318670638	0.00332850607431742	0.035763618808399
ENSG00000100075	SLC25A1	protein_coding	Homo sapiens solute carrier family 25 (mitochondrial carrier; citrate transporter), member 1 (SLC25A1), nuclear gene encoding mitochondrial protein	1440	1163	672	930	5.04701481951759	4.45811948117451	3.96439863220318	3.83995958748953	-0.903819905353085	3.2930947648278e-05	0.000859102562248276
ENSG00000100077	ADRBK2	protein_coding	Homo sapiens adrenergic, beta, receptor kinase 2 (ADRBK2), mRNA.,	1678	1891	1425	2070	3.19219416528334	3.14241343787374	3.1811025507538	2.93734439215023	-0.219862957824354	0.0504240429712864	0.233901691661253
ENSG00000100083	GGA1	protein_coding	Homo sapiens golgi-associated, gamma adaptin ear containing, ARF binding protein 1 (GGA1)	1290	1436	1037	1247	4.59215800212536	4.63981097771678	4.41886457739032	4.30012372456901	-0.419767653906982	0.00994212537047874	0.0800525205756325
ENSG00000100084	HIRA	protein_coding	Homo sapiens histone cell cycle regulator (HIRA), mRNA.,	2061	2170	1654	2308	4.26753579806874	4.04526821513853	3.99548451887751	3.85299758761332	-0.282990389099719	0.0245126179297471	0.147968026315096
ENSG00000100092	SH3BP1	nonsense_mediated_decay	Homo sapiens SH3-domain binding protein 1 (SH3BP1), mRNA.,	227	262	172	291	2.01435529297707	1.85598969730848	1.98185265328974	1.71808758396052	-0.285868585732508	0.243196867416117	0.556536831329094
ENSG00000100097	LGALS1	protein_coding	Homo sapiens lectin, galactoside-binding, soluble, 1 (LGALS1), mRNA.	118	75	85	118	3.21101219348551	2.26002565596146	2.75915583380027	2.59454854955035	-0.143212667715385	0.755144930828556	0.908912078310155
ENSG00000100099	HPS4	protein_coding	Homo sapiens Hermansky-Pudlak syndrome 4 (HPS4)	1281	1634	1135	1502	3.81966818349646	3.9174317553901	3.6915341649192	3.55704241526372	-0.314450812717957	0.0204419077692006	0.131149108726061
ENSG00000100101	NOL12	nonsense_mediated_decay	Homo sapiens TRIO and F-actin binding protein (TRIOBP)	729	829	435	733	4.78240856492737	4.58856473740135	3.95419631038688	4.12598165385472	-0.623425438706968	0.000118357734625912	0.00248608420363993
ENSG00000100104	SRRD	protein_coding	Homo sapiens SRR1 domain containing (SRRD), mRNA.,	1091	1314	890	1230	4.56559717585422	4.72137265947682	4.49121175600309	4.32984117653063	-0.361404087626485	0.00576153675347926	0.0541842000089282
ENSG00000100105	PATZ1	protein_coding	Homo sapiens POZ (BTB) and AT hook containing zinc finger 1 (PATZ1)	1360	1506	1437	1830	3.96624587322494	3.88362081628567	4.06091204958787	3.81352468929781	0.0164104802114652	0.908744544723802	0.966432073526005
ENSG00000100106	TRIOBP	protein_coding	Homo sapiens TRIO and F-actin binding protein (TRIOBP)	744	662	364	523	3.27052894238072	2.90689059560852	2.44095219802964	2.43829285157915	-0.867094612860188	5.2105488107027e-05	0.00126097214632293
ENSG00000100109	TFIP11	protein_coding	Homo sapiens tuftelin interacting protein 11 (TFIP11)	1720	1805	1374	2007	4.53543091487128	4.39506279951758	4.18189764310839	4.47767732756531	-0.254776537088219	0.044297506972868	0.217306010136927
ENSG00000100116	GCAT	protein_coding	Homo sapiens glycine C-acetyltransferase (GCAT), nuclear gene encoding mitochondrial protein	541	461	292	325	3.76659516172927	3.28243980500639	2.94110631094643	2.45680614923047	-0.870500264142769	0.00157719235653384	0.0201497523003207
ENSG00000100124	ANKRD54	protein_coding	Homo sapiens ankyrin repeat domain 54 (ANKRD54)	845	921	573	865	3.94485844580754	3.8499992594661	3.43962313755712	3.40190347160796	-0.492954578442746	0.00088396798533281	0.0125467664860513
ENSG00000100129	EIF3L	protein_coding	Homo sapiens eukaryotic translation initiation factor 3, subunit L (EIF3L)	14722	19029	11756	18566	9.12319024045716	9.26063731632224	8.89293739783468	8.78783727759586	-0.347356638592087	6.31039329093305e-05	0.00148224813877371
ENSG00000100138	NHP2L1	protein_coding	Homo sapiens NHP2 non-histone chromosome protein 2-like 1 (S. cerevisiae) (NHP2L1)	4859	5793	4182	7397	7.38784501296558	7.31034012061215	7.11290859962941	7.23572705983806	-0.0932111138196878	0.413262157731222	0.71256993859168
ENSG00000100139	MICALL1	protein_coding	Homo sapiens MICAL-like 1 (MICALL1), mRNA.	2533	2320	1905	2434	4.72082566608984	4.55581615506164	4.54596836910529	4.15946772926677	-0.345789890040153	0.0432306906388283	0.214166778842718
ENSG00000100142	POLR2F	protein_coding	Homo sapiens polymerase (RNA) II (DNA directed) polypeptide F (POLR2F), mRNA.,	1377	1466	975	1536	6.41447383643093	6.24488705912353	6.00247750360624	6.00045077177086	-0.382815799197807	0.00386788785314605	0.0400418485368549
ENSG00000100147	CCDC134	protein_coding	Homo sapiens coiled-coil domain containing 134 (CCDC134), mRNA.,	266	304	193	336	2.98002530023873	2.90110824301451	2.56071495447448	2.73768676140986	-0.318898349935238	0.173982404727582	0.472715921429809
ENSG00000100150	DEPDC5	protein_coding	Homo sapiens DEP domain containing 5 (DEPDC5)	657	835	611	976	3.22032995487956	3.88947354253111	3.40053792958373	3.49185309632967	-0.105949242729118	0.479002524766034	0.755194726916244
ENSG00000100151	PICK1	protein_coding	Homo sapiens protein interacting with PRKCA 1 (PICK1)	750	754	537	774	4.1407786557828	4.10517519226548	4.00629802390037	4.12101540096137	-0.393470130484433	0.0221029001739969	0.138013513580477
ENSG00000100154	TTC28	protein_coding	Homo sapiens tetratricopeptide repeat domain 28 (TTC28), mRNA.	1568	1886	1276	2311	2.799087306074	3.04614178164472	2.77188557851537	2.98913900736823	-0.160913531220478	0.250267811435485	0.562868313516382
ENSG00000100162	CENPM	protein_coding	Homo sapiens centromere protein M (CENPM)	935	685	506	618	5.28651155766423	4.6046644151637	4.45549162062847	4.16832111573972	-0.719222723640662	0.00811219384992035	0.0693417146647189
ENSG00000100167	2003-09-01	protein_coding	Homo sapiens septin 3 (SEPT3)	471	700	539	942	2.06695024392463	2.38681094647222	2.17951105027151	2.41683974191283	0.140661272383675	0.476343983551784	0.753650596392166
ENSG00000100196	KDELR3	protein_coding	Homo sapiens KDEL (Lys-Asp-Glu-Leu) endoplasmic reticulum protein retention receptor 3 (KDELR3)	396	499	300	515	3.32768736417605	3.40599235967584	2.85598969730848	3.13586316536868	-0.339324254519075	0.0828687151522155	0.314737557487355
ENSG00000100201	DDX17	protein_coding	Homo sapiens DEAD (Asp-Glu-Ala-Asp) box helicase 17 (DDX17)	25350	32095	26380	36762	7.72580930942179	7.82292130511737	7.8948783794732	7.82260269575654	-0.039656010555774	0.645205192079014	0.854161831470482
ENSG00000100207	TCF20	protein_coding	Homo sapiens transcription factor 20 (AR1) (TCF20)	3775	4268	3231	5041	4.29425313644451	4.20398416585599	4.13586316536868	4.15299460549244	-0.158632612290403	0.0878984841881065	0.32544644557186
ENSG00000100209	HSCB	protein_coding	Homo sapiens HscB iron-sulfur cluster co-chaperone homolog (E. coli) (HSCB), mRNA.	222	261	137	188	3.16027483140859	3.3305584000308	2.80529245560071	2.37016428054021	-0.752440502436132	0.00370262989265253	0.0387617209628889
ENSG00000100211	CBY1	retained_intron	Homo sapiens chibby homolog 1 (Drosophila) (CBY1)	488	673	348	663	4.16992500144231	4.32192809488736	3.66106547980695	3.99457972421575	-0.412483346165581	0.0500407882730549	0.233072576165079
ENSG00000100216	TOMM22	protein_coding	Homo sapiens translocase of outer mitochondrial membrane 22 homolog (yeast) (TOMM22), nuclear gene encoding mitochondrial protein, mRNA.	3104	4239	2279	4510	6.56453060081634	6.77649883231434	6.14323013477689	6.48800077083407	-0.333777504881017	0.0391244953562179	0.201476477468024
ENSG00000100218	RTDR1	protein_coding	Homo sapiens rhabdoid tumor deletion region gene 1 (RTDR1), mRNA.,	6	19	2	6	-1.15200309344505	1.23878685958712	-1.88896868761126	-1.39592867633114	-1.85067652832227	0.170760503093464	0.467627872937591
ENSG00000100219	XBP1	protein_coding	Homo sapiens X-box binding protein 1 (XBP1)	1588	2076	1369	2165	4.97682185236069	5.06307144984268	4.77663042305105	4.81301154860562	-0.244276715475419	0.0391140960154789	0.201476477468024
ENSG00000100220	RTCB	protein_coding	Homo sapiens RNA 2',3'-cyclic phosphate and 5'-OH ligase (RTCB), mRNA.,	3874	4667	3055	4502	6.16510798514454	6.14608493861619	5.86641348112345	5.83794324189103	-0.364147508443288	2.74678791601061e-05	0.000732701463730927
ENSG00000100221	JOSD1	protein_coding	Homo sapiens Josephin domain containing 1 (JOSD1), mRNA.	2178	2682	2114	2926	4.65935375917005	4.62117275268344	4.53480866123175	4.32840565895857	-0.125300606668042	0.242750484291133	0.556037531386333
ENSG00000100225	FBXO7	nonsense_mediated_decay	Homo sapiens F-box protein 7 (FBXO7)	2966	3900	2827	4726	5.79960542245267	5.90544717873885	5.74227574754027	5.87258254483322	-0.0619768574354418	0.585482017154759	0.818840965362689
ENSG00000100226	GTPBP1	protein_coding	Homo sapiens GTP binding protein 1 (GTPBP1), mRNA.	2300	2624	1636	2322	4.59931779369823	4.77557736093065	4.43562859405209	4.21723071622067	-0.500941602276512	2.80115171762244e-06	0.000105601800591523
[truncated: 11,432 more rows]
