# Supplementary material for: THAP11F80L cobalamin disorder-associated mutation reveals normal and pathogenic THAP11 functions in gene expression and cell proliferation
Source: PLoS One. 2020 Jan 6;15(1):e0224646. doi: 10.1371/journal.pone.0224646 (PMC6944463; doi:10.1371/journal.pone.0224646)
Supplement: S6 Table — Complete results of the KEGG, GO, BIOCARTA and REACTOME analyses performed on the expressed genes downregulated (first sheet) or upregulated (second sheet) in the THAP11F80L cells. Relative to Fig 9B. (XLSX) [file pone.0224646.s015.xlsx]

## Sheet: downregulated
KEGG pathways terms
GO term	Ontology description	Genes in genome	% in genome	Genes in list	% in list	Pvalue	Genes
hsa05322	Systemic lupus erythematosus	135	0.57 %	34	6.5 %	1.31202e-25	HIST1H2AH ; HIST1H2AE ; H2AFY2 ; HIST1H2AM ; HIST1H2AG ; HIST2H2AB ; HIST1H2AD ; HIST1H2AK ; HIST1H2AI ; HIST1H2AJ ; HIST1H2AL ; HIST1H2BN ; HIST1H2BH ; HIST1H2BM ; HIST2H2BF ; HIST1H2BB ; HIST1H2BL ; HIST1H2BE ; HIST3H2BB ; HIST1H2BF ; HIST1H3D ; HIST1H3I ; HIST1H3H ; HIST1H3B ; HIST1H3F ; HIST4H4 ; HIST2H4B ; HIST1H4F ; HIST1H4K ; HIST1H4J ; HIST1H4L ; HIST2H4A ; HIST1H4A ; ACTN1 ;
hsa05034	Alcoholism	179	0.76 %	37	7.07 %	3.30512e-25	MAOA ; HIST1H2AH ; HIST1H2AE ; H2AFY2 ; HIST1H2AM ; HIST1H2AG ; HIST2H2AB ; HIST1H2AD ; HIST1H2AK ; HIST1H2AI ; HIST1H2AJ ; HIST1H2AL ; HIST1H2BN ; HIST1H2BH ; HIST1H2BM ; HIST2H2BF ; HIST1H2BB ; HIST1H2BL ; HIST1H2BE ; HIST3H2BB ; HIST1H2BF ; HIST1H3D ; HIST1H3I ; HIST1H3H ; HIST1H3B ; HIST1H3F ; HIST4H4 ; HIST2H4B ; HIST1H4F ; HIST1H4K ; HIST1H4J ; HIST1H4L ; HIST2H4A ; HIST1H4A ; GNB2 ; HRAS ;…
hsa05203	Viral carcinogenesis	205	0.87 %	23	4.39 %	1.97106e-10	HRAS ; HIST1H2BN ; HIST1H2BH ; HIST1H2BM ; HIST2H2BF ; HIST1H2BB ; HIST1H2BL ; HIST1H2BE ; HIST3H2BB ; HIST1H2BF ; HIST4H4 ; HIST2H4B ; HIST1H4F ; HIST1H4K ; HIST1H4J ; HIST1H4L ; HIST2H4A ; HIST1H4A ; ATP6V0D1 ; GSN ; ACTN1 ; VAC14 ; HLA-C ;
hsa04740	Olfactory transduction	415	1.77 %	1	0.19 %	0.000730436	CALM1 ;
Total genes found in KEGG pathways : 42 (over 523)
GO biological process terms
GO term	Ontology description	Genes in genome	% in genome	Genes in list	% in list	Pvalue	Genes
GO_0006334	nucleosome assembly	83	0.35 %	11	2.1 %	2.01435e-06	H2AFY2 ; HIST1H1D ; HIST1H1E ; HIST1H2BB ; HIST1H2BH ; HIST1H2BL ; HIST1H2BM ; HIST1H2BN ; HIST1H4A ; HIST2H2BF ; HIST3H2BB ;
GO_0006342	chromatin silencing	38	0.16 %	7	1.33 %	1.67187e-05	H2AFY2 ; HIST1H2AD ; HIST1H2AG ; HIST1H2AH ; HIST1H2AJ ; HIST2H2AB ; TNRC18 ;
GO_0055114	oxidation-reduction process	660	2.81 %	28	5.35 %	0.000512185	AKR7A2 ; ALDH1A3 ; ALDH6A1 ; ALKBH1 ; BMP2 ; CPOX ; CYB5B ; CYB5R3 ; CYBA ; CYP1B1 ; CYP4X1 ; DCXR ; DUS1L ; DUS2 ; ECSIT ; FADS2 ; GPX1 ; HSD17B8 ; IDH2 ; MAOA ; MMACHC ; OGFOD1 ; PTGR2 ; PYCRL ; RDH11 ; RTN4IP1 ; SCO2 ; TXNRD2 ;
GO_0003007	heart morphogenesis	31	0.13 %	5	0.95 %	0.000515071	COL5A1 ; EPHB4 ; FLRT2 ; GAA ; TAB1 ;
GO_0007015	actin filament organization	66	0.28 %	7	1.33 %	0.000552496	ACTN1 ; BCAR1 ; CDC42EP2 ; DBN1 ; SORBS2 ; TMOD1 ; TMOD2 ;
GO_0007186	G-protein coupled receptor signaling pathway	937	3.99 %	8	1.52 %	0.000590679	AKT1 ; BCAR1 ; CALM1 ; CELSR1 ; DNAJC25-GNG10 ; FZD1 ; GNAZ ; GNB2 ;
GO_0006955	immune response	502	2.14 %	2	0.38 %	0.000714037	HLA-C ; PTGER4 ;
Total genes found in GO biological process : 66 (over 523)
GO molecular function terms
GO term	Ontology description	Genes in genome	% in genome	Genes in list	% in list	Pvalue	Genes
GO_0005515	protein binding	8741	37.28 %	247	47.22 %	5.88512e-07	ACD ; ACTN1 ; ADAM22 ; ADAP1 ; ADM ; AGTRAP ; AHSA1 ; AKT1 ; AMFR ; AMOT ; ANXA1 ; AP1B1 ; AP2A1 ; APOBEC3C ; ARHGDIA ; ASB13 ; ATP13A2 ; ATP6V0D1 ; ATXN3 ; AURKAIP1 ; BACE1 ; BCAR1 ; BCKDK ; BMP2 ; BRD3 ; BSG ; BTBD2 ; C9orf142 ; CA2 ; CALM1 ; CARD10 ; CBX6 ; CCDC22 ; CCPG1 ; CD151 ; CDC42EP2 ; CDC45 ; CDCA4 ; CDK10 ; CDT1 ; CHMP1A ; CHTF18 ; CIAPIN1 ; CINP ; CKB ; CLU ; COA3 ; COG4 ; COG8 ; COM…
GO_0004930	G-protein coupled receptor activity	675	2.87 %	2	0.38 %	2.43774e-05	CELSR1 ; FZD1 ;
GO_0003824	catalytic activity	175	0.74 %	12	2.29 %	0.000426362	ACSF3 ; BCHE ; DUS2 ; EML5 ; GAA ; GCAT ; GPT2 ; GSTZ1 ; ITPK1 ; MED16 ; MUTYH ; TKT ;
Total genes found in GO molecular function : 255 (over 523)
GO cellular component terms
GO term	Ontology description	Genes in genome	% in genome	Genes in list	% in list	Pvalue	Genes
GO_0005739	mitochondrion	1276	5.44 %	68	13 %	1.57258e-11	AARS ; ABAT ; ACSF3 ; ADCK1 ; AKR7A2 ; AKT1 ; ALDH6A1 ; ALKBH1 ; ARG2 ; ATP5SL ; AURKAIP1 ; BCKDK ; BSG ; CHCHD10 ; CKB ; CLU ; COA3 ; COMT ; COQ9 ; COX4I1 ; CPOX ; CTU2 ; CYB5R3 ; CYBA ; CYP1B1 ; DCAF5 ; DDX28 ; DLST ; DUS2 ; ECSIT ; EMC8 ; GADD45GIP1 ; GCAT ; GCSH ; GPX1 ; GSTZ1 ; HSCB ; IDH2 ; MACROD1 ; MAOA ; MAPK12 ; MAVS ; MMACHC ; MPST ; MRPL41 ; MRPS26 ; MUTYH ; MYOM2 ; NDUFA11 ; NDUFB7 ;…
GO_0000786	nucleosome	61	0.26 %	14	2.67 %	5.09876e-11	H2AFY2 ; HIST1H1D ; HIST1H1E ; HIST1H2AD ; HIST1H2AG ; HIST1H2AH ; HIST1H2AJ ; HIST1H2BB ; HIST1H2BH ; HIST1H2BL ; HIST1H2BM ; HIST1H2BN ; HIST1H4A ; HIST2H2AB ;
GO_0005743	mitochondrial inner membrane	428	1.82 %	32	6.11 %	2.15135e-09	AURKAIP1 ; COQ10A ; COQ9 ; COX4I1 ; CPOX ; CYB5B ; CYB5R3 ; ECSIT ; GATM ; GCAT ; IDH2 ; MRPL19 ; MRPL41 ; MRPL4 ; MRPL54 ; MRPS26 ; NDUFA11 ; NDUFAF3 ; NDUFB1 ; NDUFB7 ; NIPSNAP1 ; ROMO1 ; SCO2 ; SFXN5 ; SLC1A3 ; SLC25A10 ; SLC25A11 ; SLC25A1 ; SLC25A6 ; TIMM17B ; TST ; UQCR10 ;
GO_0070062	extracellular exosome	2776	11.84 %	103	19.69 %	5.69229e-08	AARS ; ABAT ; ACTN1 ; AHSA1 ; AKR7A2 ; ALDH1A3 ; ALDH6A1 ; ANXA1 ; APRT ; ARHGDIA ; ATP6V0D1 ; BSG ; C9orf142 ; CA2 ; CAD ; CALM1 ; CDC42BPB ; CHMP1A ; CKB ; CLU ; COL5A1 ; COMT ; COX4I1 ; CPNE2 ; CYB5R3 ; DCXR ; DDT ; DLST ; DNM1 ; DNPH1 ; DYNC1H1 ; EDF1 ; EIF2S1 ; EML5 ; ENTPD5 ; EPHB4 ; FLRT2 ; GAA ; GALK1 ; GALNT16 ; GATM ; GFRA1 ; GGH ; GNAZ ; GNB2 ; GPX1 ; GRN ; GSN ; H2AFY2 ; HIST1H1E ; HI…
GO_0000788	nuclear nucleosome	27	0.11 %	7	1.33 %	1.50323e-06	HIST1H2BB ; HIST1H2BH ; HIST1H2BL ; HIST1H2BM ; HIST1H2BN ; HIST2H2BF ; HIST3H2BB ;
GO_0005634	nucleus	5251	22.39 %	160	30.59 %	2.60554e-06	ACD ; ADAP1 ; AKT1 ; ALPK3 ; AMFR ; ANGEL1 ; ANXA1 ; APOBEC3C ; ARHGDIA ; ATXN3 ; AURKAIP1 ; BRD3 ; C9orf142 ; CAD ; CALM1 ; CBX6 ; CDC45 ; CDCA4 ; CDT1 ; CENPBD1 ; CINP ; CLU ; CMTR2 ; COX4I1 ; CPNE2 ; CTNNBIP1 ; DCXR ; DDX28 ; DESI1 ; DGCR6 ; DGCR6L ; DHX38 ; DLST ; DNPH1 ; DUSP1 ; DUSP4 ; E2F4 ; ECSIT ; EDC4 ; EDF1 ; EEF1A2 ; EIF2S1 ; EMC8 ; EN2 ; ESRP2 ; FANCA ; FHOD1 ; FSD1 ; GADD45GIP1 ; GG…
GO_0005829	cytosol	3363	14.34 %	111	21.22 %	4.27795e-06	AARS ; ACOT1 ; ACTN1 ; ADM ; AHSA1 ; AKR7A2 ; AKT1 ; ALDH1A3 ; AMOT ; ANAPC2 ; ANGEL1 ; AP1B1 ; AP2A1 ; APRT ; ARHGDIA ; ATXN3 ; BCAR1 ; CA2 ; CAD ; CALM1 ; CD151 ; CDC42EP2 ; CDT1 ; CKB ; CLU ; COMT ; COPE ; CORO7 ; CTNNBIP1 ; CTU2 ; DOCK6 ; DUS1L ; DUS2 ; DYNC1H1 ; EDC4 ; EIF2B2 ; EIF2S1 ; EIF4EBP1 ; EML1 ; EPHB2 ; EPHB4 ; GALK1 ; GET4 ; GGH ; GNAZ ; GNB2 ; GPX1 ; GRN ; GSN ; GSTZ1 ; HAUS4 ; HR…
GO_0005874	microtubule	307	1.3 %	19	3.63 %	4.63806e-05	CEP170B ; DNAH11 ; DNM1 ; DYNC1H1 ; EML1 ; EML5 ; FSD1 ; GAS8 ; HAUS4 ; KATNB1 ; KIF26A ; KIF3C ; KIFC3 ; KLC1 ; MTA1 ; SNTB2 ; TUBB2B ; TUBB4B ; TUBGCP6 ;
GO_0005737	cytoplasm	5014	21.38 %	146	27.91 %	6.7994e-05	AARS ; ACD ; ACTN1 ; ADAMTS1 ; ADAP1 ; ADM ; AGTRAP ; AHSA1 ; AKT1 ; ALDH1A3 ; AMOT ; ANXA1 ; APOBEC3C ; APRT ; ARHGDIA ; ATXN3 ; BCAR1 ; CA2 ; CALM1 ; CARD10 ; CCDC88C ; CDC42BPB ; CDC42EP2 ; CDC45 ; CEP170B ; CHTF18 ; CIAPIN1 ; CKB ; CLU ; CMTR2 ; CPNE2 ; CPOX ; CTNNBIP1 ; CTU2 ; CYB5R3 ; DBN1 ; DBNDD1 ; DDT ; DDX28 ; DESI1 ; DHX38 ; DNAH11 ; DNPH1 ; DOCK6 ; DPF1 ; DUS2 ; DUSP1 ; ECSIT ; EDC4 ;…
GO_0005759	mitochondrial matrix	326	1.39 %	19	3.63 %	9.87912e-05	ABAT ; ACSF3 ; ALDH6A1 ; ARG2 ; ATXN3 ; BCKDK ; DLST ; GADD45GIP1 ; GCSH ; GPT2 ; GPX1 ; HSD17B8 ; IDH2 ; ISCA2 ; PDK3 ; PUS1 ; SCO2 ; TST ; TXNRD2 ;
GO_0005886	plasma membrane	4116	17.55 %	65	12.42 %	0.000268305	ACTN1 ; ADAM22 ; ADAP1 ; AGTRAP ; AKT1 ; ANXA1 ; AP2A1 ; BACE1 ; BCAR1 ; BSG ; CA2 ; CALM1 ; CD151 ; CDC42BPB ; CDC42EP2 ; CELSR1 ; CERCAM ; COMT ; CPNE2 ; CYBA ; DBN1 ; DCXR ; DLST ; DNER ; DNM1 ; EPHB2 ; EPHB4 ; FLRT2 ; FZD1 ; GFRA1 ; GNAZ ; GNB2 ; GSN ; HLA-C ; HRAS ; HSD17B8 ; HSP90AA1 ; ITGA8 ; KATNB1 ; MPP5 ; MYH9 ; NAE1 ; NUMB ; PIEZO1 ; PLCG2 ; PLXNA2 ; PSKH1 ; PTGER4 ; RABAC1 ; RLTPR ; S…
GO_0043234	protein complex	355	1.51 %	19	3.63 %	0.000275084	AKT1 ; AMFR ; ANXA1 ; CAD ; CLU ; CTU2 ; EIF4EBP1 ; GNB2 ; HIST1H4A ; HSP90AA1 ; MAPK8IP2 ; MPP5 ; MYH9 ; PPM1F ; SNTA1 ; SNTB2 ; SPTB ; SREBF1 ; UBE2D1 ;
GO_0005925	focal adhesion	391	1.66 %	20	3.82 %	0.000338747	ACTN1 ; ANXA1 ; BCAR1 ; BSG ; CD151 ; FLRT2 ; FZD1 ; GNB2 ; GSN ; ITGA8 ; MYH9 ; NUMB ; PNMA1 ; SNTB2 ; SORBS2 ; TNC ; TRIOBP ; TRIP6 ; VIM ; ZFYVE21 ;
GO_0005654	nucleoplasm	2739	11.68 %	85	16.25 %	0.000352847	ACD ; AGTRAP ; AKT1 ; ALDH6A1 ; ANAPC2 ; ANXA1 ; APRT ; ATXN3 ; AURKAIP1 ; BRF1 ; CAD ; CALM1 ; CBX6 ; CDC45 ; CDT1 ; CELSR1 ; CHTF18 ; CIAPIN1 ; COPE ; CPSF2 ; CTNNBIP1 ; DHX38 ; DUSP4 ; DUSP5 ; E2F4 ; ECSIT ; EDC4 ; EIF4EBP1 ; ESRP2 ; FANCA ; GCAT ; GINS2 ; GPS1 ; H2AFY2 ; HAND1 ; HIST1H2BB ; HIST1H2BH ; HIST1H2BL ; HIST1H2BM ; HIST1H2BN ; HIST1H4A ; HIST2H2BF ; HIST3H2BB ; HSP90AA1 ; IRF2BPL ;…
GO_0043209	myelin sheath	152	0.64 %	11	2.1 %	0.000467078	CA2 ; CKB ; DLST ; DNM1 ; EEF1A2 ; GNB2 ; GSN ; HSP90AA1 ; SEPT8 ; TKT ; TUBB4B ;
GO_0016020	membrane	2081	8.87 %	66	12.61 %	0.000833758	AARS ; ALG12 ; AMFR ; AP2A1 ; ATP6V0D1 ; BCHE ; BSG ; CAD ; CD151 ; CDC42EP2 ; CHTF18 ; COG8 ; COMT ; CORO7 ; COX4I1 ; CPSF2 ; CYB5B ; CYB5R3 ; CYBA ; DHX38 ; DLST ; DPM3 ; DYNC1H1 ; EDC4 ; EIF2S1 ; EMC8 ; EN2 ; FADS2 ; FHOD1 ; FYCO1 ; GAA ; GALK1 ; GNB2 ; HERPUD1 ; HIST1H4A ; HLA-C ; HSP90AA1 ; KATNB1 ; KLC1 ; KREMEN1 ; LMF2 ; MCM5 ; MED16 ; MOGS ; MYH9 ; NCAPH2 ; NUCB1 ; NUP93 ; PFKP ; PRIM1 ; …
Total genes found in GO cellular component : 395 (over 523)
BIOCARTA pathways terms
GO term	Ontology description	Genes in genome	% in genome	Genes in list	% in list	Pvalue	Genes
Total genes found in BIOCARTA pathways : 0 (over 523)
REACTOME pathways terms
GO term	Ontology description	Genes in genome	% in genome	Genes in list	% in list	Pvalue	Genes
REACTOME_471	RNA POL I PROMOTER OPENING	62	0.26 %	24	4.58 %	5.83746e-24	HIST4H4 ; HIST3H2BB ; HIST1H2AE ; HIST1H2AD ; HIST1H2BB ; HIST2H4B ; HIST1H2AJ ; HIST1H2BL ; HIST1H2BN ; HIST1H2BM ; HIST1H2BF ; HIST1H2BE ; HIST1H2BH ; HIST1H3D ; HIST1H3I ; HIST1H3H ; HIST1H3B ; HIST1H4A ; HIST1H4F ; HIST1H4K ; HIST1H4J ; HIST1H4L ; HIST2H4A ; HIST1H3F ;
REACTOME_641	PACKAGING OF TELOMERE ENDS	48	0.2 %	21	4.01 %	1.7341e-22	HIST4H4 ; HIST3H2BB ; HIST1H2AE ; HIST1H2AD ; HIST1H2BB ; HIST2H4B ; ACD ; TERF2 ; HIST1H2AJ ; HIST1H2BL ; HIST1H2BN ; HIST1H2BM ; HIST1H2BF ; HIST1H2BE ; HIST1H2BH ; HIST1H4A ; HIST1H4F ; HIST1H4K ; HIST1H4J ; HIST1H4L ; HIST2H4A ;
REACTOME_640	AMYLOIDS	83	0.35 %	25	4.78 %	9.03588e-22	HIST4H4 ; HIST3H2BB ; GSN ; HIST1H2AE ; HIST1H2AD ; HIST1H2BB ; HIST2H4B ; HIST1H2AJ ; HIST1H2BL ; HIST1H2BN ; HIST1H2BM ; HIST1H2BF ; HIST1H2BE ; HIST1H2BH ; HIST1H3D ; HIST1H3I ; HIST1H3H ; HIST1H3B ; HIST1H4A ; HIST1H4F ; HIST1H4K ; HIST1H4J ; HIST1H4L ; HIST2H4A ; HIST1H3F ;
REACTOME_207	RNA POL I TRANSCRIPTION	89	0.37 %	25	4.78 %	6.15405e-21	HIST4H4 ; HIST3H2BB ; HIST1H2AE ; HIST1H2AD ; HIST1H2BB ; HIST2H4B ; HIST1H2AJ ; HIST1H2BL ; HIST1H2BN ; HIST1H2BM ; HIST1H2BF ; HIST1H2BE ; HIST1H2BH ; HIST1H3D ; HIST1H3I ; HIST1H3H ; HIST1H3B ; HIST1H4A ; HIST1H4F ; HIST1H4K ; HIST1H4J ; HIST1H4L ; HIST2H4A ; HIST1H3F ; TAF1C ;
REACTOME_446	RNA POL I RNA POL III AND MITOCHONDRIAL TRANSCRIPTION	122	0.52 %	28	5.35 %	1.10706e-20	HIST4H4 ; HIST3H2BB ; BRF1 ; HIST1H2AE ; HIST1H2AD ; HIST1H2BB ; POLR2E ; POLR2L ; HIST2H4B ; HIST1H2AJ ; HIST1H2BL ; HIST1H2BN ; HIST1H2BM ; HIST1H2BF ; HIST1H2BE ; HIST1H2BH ; HIST1H3D ; HIST1H3I ; HIST1H3H ; HIST1H3B ; HIST1H4A ; HIST1H4F ; HIST1H4K ; HIST1H4J ; HIST1H4L ; HIST2H4A ; HIST1H3F ; TAF1C ;
REACTOME_642	TELOMERE MAINTENANCE	75	0.31 %	23	4.39 %	2.47468e-20	RUVBL2 ; HIST4H4 ; HIST3H2BB ; HIST1H2AE ; HIST1H2AD ; HIST1H2BB ; HIST2H4B ; PRIM1 ; ACD ; TERF2 ; HIST1H2AJ ; HIST1H2BL ; HIST1H2BN ; HIST1H2BM ; HIST1H2BF ; HIST1H2BE ; HIST1H2BH ; HIST1H4A ; HIST1H4F ; HIST1H4K ; HIST1H4J ; HIST1H4L ; HIST2H4A ;
REACTOME_47	MEIOSIS	116	0.49 %	27	5.16 %	3.67335e-20	HIST4H4 ; HIST3H2BB ; HIST1H2AE ; HIST1H2AD ; HIST1H2BB ; HIST2H4B ; ACD ; TERF2 ; HIST1H2AJ ; HIST1H2BL ; HIST1H2BN ; HIST1H2BM ; HIST1H2BF ; HIST1H2BE ; HIST1H2BH ; HIST1H3D ; HIST1H3I ; HIST1H3H ; HIST1H3B ; HIST1H4A ; HIST1H4F ; HIST1H4K ; HIST1H4J ; HIST1H4L ; HIST2H4A ; HIST1H3F ; REC8 ;
REACTOME_550	MEIOTIC RECOMBINATION	86	0.36 %	24	4.58 %	4.44941e-20	HIST4H4 ; HIST3H2BB ; HIST1H2AE ; HIST1H2AD ; HIST1H2BB ; HIST2H4B ; HIST1H2AJ ; HIST1H2BL ; HIST1H2BN ; HIST1H2BM ; HIST1H2BF ; HIST1H2BE ; HIST1H2BH ; HIST1H3D ; HIST1H3I ; HIST1H3H ; HIST1H3B ; HIST1H4A ; HIST1H4F ; HIST1H4K ; HIST1H4J ; HIST1H4L ; HIST2H4A ; HIST1H3F ;
REACTOME_628	MEIOTIC SYNAPSIS	73	0.31 %	22	4.2 %	2.54219e-19	HIST4H4 ; HIST3H2BB ; HIST1H2AE ; HIST1H2AD ; HIST1H2BB ; HIST2H4B ; ACD ; TERF2 ; HIST1H2AJ ; HIST1H2BL ; HIST1H2BN ; HIST1H2BM ; HIST1H2BF ; HIST1H2BE ; HIST1H2BH ; HIST1H4A ; HIST1H4F ; HIST1H4K ; HIST1H4J ; HIST1H4L ; HIST2H4A ; REC8 ;
REACTOME_322	TRANSCRIPTION	210	0.89 %	32	6.11 %	8.01862e-18	NUDT21 ; HIST4H4 ; HIST3H2BB ; BRF1 ; HIST1H2AE ; HIST1H2AD ; HIST1H2BB ; CPSF2 ; POLR2E ; POLR2L ; HIST2H4B ; TCEB2 ; HIST1H2AJ ; HIST1H2BL ; HIST1H2BN ; HIST1H2BM ; HIST1H2BF ; HIST1H2BE ; HIST1H2BH ; HIST1H3D ; HIST1H3I ; HIST1H3H ; HIST1H3B ; HIST1H4A ; HIST1H4F ; HIST1H4K ; HIST1H4J ; HIST1H4L ; HIST2H4A ; HIST1H3F ; TAF1C ; DHX38 ;
REACTOME_460	DEPOSITION OF NEW CENPA CONTAINING NUCLEOSOMES AT THE CENTROMERE	64	0.27 %	19	3.63 %	9.88775e-17	HIST4H4 ; HIST3H2BB ; HIST1H2AE ; HIST1H2AD ; HIST1H2BB ; HIST2H4B ; HIST1H2AJ ; HIST1H2BL ; HIST1H2BN ; HIST1H2BM ; HIST1H2BF ; HIST1H2BE ; HIST1H2BH ; HIST1H4A ; HIST1H4F ; HIST1H4K ; HIST1H4J ; HIST1H4L ; HIST2H4A ;
REACTOME_459	CHROMOSOME MAINTENANCE	122	0.52 %	24	4.58 %	2.78102e-16	RUVBL2 ; HIST4H4 ; HIST3H2BB ; HIST1H2AE ; HIST1H2AD ; HIST1H2BB ; HIST2H4B ; PRIM1 ; ACD ; TERF2 ; HIST1H2AJ ; HIST1H2BL ; HIST1H2BN ; HIST1H2BM ; HIST1H2BF ; HIST1H2BE ; HIST1H2BH ; HIST1H4A ; HIST1H4F ; HIST1H4K ; HIST1H4J ; HIST1H4L ; HIST2H4A ; REC8 ;
REACTOME_63	CELL CYCLE	421	1.79 %	37	7.07 %	1.15451e-12	TUBB4B ; RUVBL2 ; HIST4H4 ; HIST3H2BB ; DYNC1H1 ; E2F4 ; ANAPC2 ; HIST1H2AE ; HIST1H2AD ; HIST1H2BB ; HSP90AA1 ; MCM5 ; GINS2 ; PPP2R5C ; HIST2H4B ; PRIM1 ; RANGAP1 ; ACD ; TERF2 ; UBE2D1 ; CDT1 ; CDC45 ; HIST1H2AJ ; HIST1H2BL ; HIST1H2BN ; HIST1H2BM ; HIST1H2BF ; HIST1H2BE ; HIST1H2BH ; HIST1H4A ; HIST1H4F ; HIST1H4K ; HIST1H4J ; HIST1H4L ; HIST2H4A ; TUBGCP6 ; REC8 ;
REACTOME_511	FACTORS INVOLVED IN MEGAKARYOCYTE DEVELOPMENT AND PLATELET PRODUCTION	132	0.56 %	11	2.1 %	0.000145656	KIF26A ; ITPK1 ; KIF3C ; KLC1 ; DOCK6 ; MAFK ; HIST1H3D ; HIST1H3I ; HIST1H3H ; HIST1H3B ; HIST1H3F ;
REACTOME_573	HEMOSTASIS	466	1.98 %	23	4.39 %	0.000216242	CLU ; AKT1 ; KIF26A ; GNB2 ; HRAS ; ITPK1 ; KIF3C ; KLC1 ; PLCG2 ; PPP2R5C ; DOCK6 ; BSG ; TGFB1 ; MAFK ; CALM1 ; SLC7A5 ; HIST1H3D ; HIST1H3I ; HIST1H3H ; HIST1H3B ; ACTN1 ; HIST1H3F ; BCAR1 ;
REACTOME_172	MHC CLASS II ANTIGEN PRESENTATION	91	0.38 %	8	1.52 %	0.000779453	AP2A1 ; AP1B1 ; DNM1 ; DYNC1H1 ; KIF26A ; KIF3C ; KLC1 ; LGMN ;
Total genes found in REACTOME pathways : 72 (over 523)

## Sheet: upregulated
KEGG pathways terms in DESeq_changing_protein_coding_genes_T11F80L_8_37_vs_WT_37_padj_05_fc_05 genes
GO term	Ontology description	Genes in genome	% in genome	Genes in list	% in list	Pvalue	Genes
Total genes found in KEGG pathways : 0 (279 genes in DESeq_changing_protein_coding_genes_T11F80L_8_37_vs_WT_37_padj_05_fc_05)
GO biological process terms in DESeq_changing_protein_coding_genes_T11F80L_8_37_vs_WT_37_padj_05_fc_05 genes
GO term	Ontology description	Genes in genome	% in genome	Genes in list	% in list	Pvalue	Genes
GO_0006355	regulation of transcription, DNA-templated	1651	7.04 %	71	25.44 %	4.99195e-22	BNC1 ; CRABP2 ; FHIT ; HMGB3 ; MKX ; MORF4L2 ; MZF1 ; PHF6 ; STAT6 ; TSC22D3 ; ZFP14 ; ZFP28 ; ZNF100 ; ZNF134 ; ZNF174 ; ZNF211 ; ZNF221 ; ZNF224 ; ZNF22 ; ZNF230 ; ZNF253 ; ZNF25 ; ZNF260 ; ZNF263 ; ZNF268 ; ZNF26 ; ZNF274 ; ZNF275 ; ZNF324B ; ZNF329 ; ZNF350 ; ZNF37A ; ZNF416 ; ZNF417 ; ZNF419 ; ZNF420 ; ZNF426 ; ZNF432 ; ZNF436 ; ZNF449 ; ZNF461 ; ZNF473 ; ZNF502 ; ZNF506 ; ZNF527 ; ZNF529 ; …
GO_0006351	transcription, DNA-templated	1899	8.09 %	76	27.24 %	8.55969e-22	BNC1 ; CALCOCO1 ; FHIT ; HMGB3 ; HTATSF1 ; MECP2 ; MORF4L2 ; NKRF ; PHF6 ; SMARCA1 ; STAT6 ; TCEAL1 ; TCEANC2 ; TP53INP1 ; ZBTB33 ; ZFP14 ; ZFP28 ; ZNF100 ; ZNF134 ; ZNF174 ; ZNF211 ; ZNF221 ; ZNF224 ; ZNF22 ; ZNF230 ; ZNF253 ; ZNF256 ; ZNF25 ; ZNF260 ; ZNF263 ; ZNF268 ; ZNF26 ; ZNF274 ; ZNF275 ; ZNF280C ; ZNF324B ; ZNF329 ; ZNF350 ; ZNF37A ; ZNF416 ; ZNF417 ; ZNF419 ; ZNF420 ; ZNF426 ; ZNF432 ; …
Total genes found in GO biological process : 82 (279 genes in DESeq_changing_protein_coding_genes_T11F80L_8_37_vs_WT_37_padj_05_fc_05)
GO molecular function terms in DESeq_changing_protein_coding_genes_T11F80L_8_37_vs_WT_37_padj_05_fc_05 genes
GO term	Ontology description	Genes in genome	% in genome	Genes in list	% in list	Pvalue	Genes
GO_0003676	nucleic acid binding	889	3.79 %	49	17.56 %	1.71084e-19	ENOX2 ; HTATSF1 ; RBMX2 ; UBXN8 ; ZFP14 ; ZFP28 ; ZNF100 ; ZNF211 ; ZNF221 ; ZNF224 ; ZNF230 ; ZNF253 ; ZNF263 ; ZNF268 ; ZNF26 ; ZNF274 ; ZNF275 ; ZNF324B ; ZNF350 ; ZNF417 ; ZNF419 ; ZNF420 ; ZNF426 ; ZNF432 ; ZNF461 ; ZNF473 ; ZNF506 ; ZNF527 ; ZNF529 ; ZNF530 ; ZNF532 ; ZNF540 ; ZNF549 ; ZNF559 ; ZNF565 ; ZNF567 ; ZNF583 ; ZNF585A ; ZNF614 ; ZNF625 ; ZNF649 ; ZNF684 ; ZNF695 ; ZNF724P ; ZNF77…
GO_0046872	metal ion binding	2037	8.68 %	70	25.08 %	1.69995e-16	BNC1 ; CYB5D1 ; IDS ; MZF1 ; POLK ; THAP2 ; TIMM8A ; TRABD2A ; ZBTB33 ; ZFP14 ; ZFP28 ; ZNF100 ; ZNF134 ; ZNF174 ; ZNF211 ; ZNF221 ; ZNF224 ; ZNF230 ; ZNF253 ; ZNF256 ; ZNF25 ; ZNF260 ; ZNF263 ; ZNF268 ; ZNF26 ; ZNF274 ; ZNF275 ; ZNF280C ; ZNF324B ; ZNF329 ; ZNF350 ; ZNF37A ; ZNF416 ; ZNF417 ; ZNF419 ; ZNF420 ; ZNF426 ; ZNF432 ; ZNF436 ; ZNF449 ; ZNF461 ; ZNF473 ; ZNF502 ; ZNF506 ; ZNF527 ; ZNF52…
GO_0003700	transcription factor activity, sequence-specific DNA binding	948	4.04 %	44	15.77 %	7.23752e-15	BNC1 ; MECP2 ; MNT ; MZF1 ; STAT6 ; TCEAL1 ; TSC22D3 ; ZBED6CL ; ZFP14 ; ZFP28 ; ZNF134 ; ZNF174 ; ZNF211 ; ZNF224 ; ZNF256 ; ZNF260 ; ZNF263 ; ZNF268 ; ZNF26 ; ZNF274 ; ZNF275 ; ZNF37A ; ZNF419 ; ZNF420 ; ZNF432 ; ZNF436 ; ZNF449 ; ZNF461 ; ZNF532 ; ZNF540 ; ZNF549 ; ZNF565 ; ZNF567 ; ZNF583 ; ZNF585A ; ZNF605 ; ZNF649 ; ZNF660 ; ZNF75D ; ZNF773 ; ZNF841 ; ZNF91 ; ZSCAN18 ; ZSCAN20 ;
GO_0003677	DNA binding	1595	6.8 %	51	18.27 %	5.94332e-11	BNC1 ; CHRAC1 ; DFFB ; HMGB3 ; MECP2 ; NKRF ; PHF6 ; SMARCA1 ; STAT6 ; TCEANC2 ; THAP2 ; ZFP14 ; ZFP28 ; ZNF134 ; ZNF221 ; ZNF224 ; ZNF22 ; ZNF230 ; ZNF25 ; ZNF260 ; ZNF268 ; ZNF26 ; ZNF275 ; ZNF280C ; ZNF324B ; ZNF329 ; ZNF350 ; ZNF37A ; ZNF416 ; ZNF417 ; ZNF420 ; ZNF426 ; ZNF432 ; ZNF436 ; ZNF461 ; ZNF473 ; ZNF527 ; ZNF529 ; ZNF530 ; ZNF540 ; ZNF559 ; ZNF565 ; ZNF605 ; ZNF614 ; ZNF625 ; ZNF684 …
GO_0005515	protein binding	8741	37.28 %	142	50.89 %	9.73157e-07	AHCYL2 ; ALG13 ; AMMECR1 ; ARHGEF6 ; ARRDC3 ; ATG4A ; ATP11C ; BEX2 ; BMF ; CALCOCO1 ; CCDC150 ; CD44 ; CDC26 ; CENPI ; CEP97 ; CETN2 ; CHRAC1 ; CLPB ; CPS1 ; CRABP2 ; CTGF ; CUL4B ; CXorf40A ; CXorf57 ; DERL1 ; DOCK11 ; DUSP9 ; EFNA1 ; ELF4 ; EMD ; ENOX2 ; EPHA3 ; F8 ; FAM111B ; FAM127C ; FBXO32 ; FGF13 ; FHIT ; FHL1 ; FMR1 ; GDI1 ; GHR ; GPC3 ; GPR50 ; GRK5 ; HMGB3 ; HNRNPH2 ; HTRA2 ; IFIT1 ; I…
GO_0000977	RNA polymerase II regulatory region sequence-specific DNA binding	196	0.83 %	10	3.58 %	0.000102481	MNT ; ZBED6CL ; ZNF211 ; ZNF256 ; ZNF419 ; ZNF549 ; ZNF583 ; ZNF660 ; ZNF773 ; ZSCAN20 ;
Total genes found in GO molecular function : 191 (279 genes in DESeq_changing_protein_coding_genes_T11F80L_8_37_vs_WT_37_padj_05_fc_05)
GO cellular component terms in DESeq_changing_protein_coding_genes_T11F80L_8_37_vs_WT_37_padj_05_fc_05 genes
GO term	Ontology description	Genes in genome	% in genome	Genes in list	% in list	Pvalue	Genes
GO_0005634	nucleus	5251	22.39 %	118	42.29 %	4.6039e-14	BEX2 ; BNC1 ; CALCOCO1 ; CENPI ; CRABP2 ; DFFB ; DUSP9 ; ELF4 ; FBXO32 ; FGF13 ; FHIT ; FHL1 ; FMR1 ; FUNDC2 ; GHR ; GPC4 ; GRK5 ; HECTD2 ; HMGB3 ; HNRNPH2 ; HTATSF1 ; HTRA2 ; LMO7 ; LPIN3 ; MACROD2 ; MCAM ; MECP2 ; MEX3A ; MGST1 ; MKX ; MNT ; MORF4L2 ; MOSPD1 ; MZF1 ; NKRF ; NREP ; NTAN1 ; OCRL ; PHF6 ; POLK ; PSMD10 ; SMARCA1 ; STAG2 ; STAT6 ; SUMO3 ; TCEAL1 ; TCEANC2 ; TP53INP1 ; TRMT10A ; TRO…
GO_0005622	intracellular	1284	5.47 %	50	17.92 %	7.56136e-14	ARHGEF6 ; CETN2 ; DFFB ; DOCK11 ; GDI1 ; GHR ; MPP1 ; RABL3 ; RAP2C ; SFRP1 ; ZFP14 ; ZFP28 ; ZNF100 ; ZNF211 ; ZNF221 ; ZNF224 ; ZNF230 ; ZNF268 ; ZNF26 ; ZNF274 ; ZNF324B ; ZNF350 ; ZNF417 ; ZNF419 ; ZNF420 ; ZNF426 ; ZNF432 ; ZNF461 ; ZNF473 ; ZNF506 ; ZNF527 ; ZNF529 ; ZNF530 ; ZNF540 ; ZNF549 ; ZNF559 ; ZNF565 ; ZNF567 ; ZNF583 ; ZNF585A ; ZNF614 ; ZNF625 ; ZNF649 ; ZNF684 ; ZNF695 ; ZNF724P…
GO_0030670	phagocytic vesicle membrane	59	0.25 %	5	1.79 %	0.000610606	LAMP2 ; OCRL ; RAB39A ; RAB9B ; VAMP7 ;
Total genes found in GO cellular component : 132 (279 genes in DESeq_changing_protein_coding_genes_T11F80L_8_37_vs_WT_37_padj_05_fc_05)
BIOCARTA pathways terms in DESeq_changing_protein_coding_genes_T11F80L_8_37_vs_WT_37_padj_05_fc_05 genes
GO term	Ontology description	Genes in genome	% in genome	Genes in list	% in list	Pvalue	Genes
Total genes found in BIOCARTA pathways : 0 (279 genes in DESeq_changing_protein_coding_genes_T11F80L_8_37_vs_WT_37_padj_05_fc_05)
REACTOME pathways terms in DESeq_changing_protein_coding_genes_T11F80L_8_37_vs_WT_37_padj_05_fc_05 genes
GO term	Ontology description	Genes in genome	% in genome	Genes in list	% in list	Pvalue	Genes
REACTOME_203	GENERIC TRANSCRIPTION PATHWAY	352	1.5 %	36	12.9 %	3.67153e-23	ZNF263 ; ZNF256 ; ZNF211 ; ZNF274 ; ZFP28 ; ZNF417 ; ZNF420 ; ZNF565 ; ZNF583 ; CTGF ; ZNF567 ; ZNF100 ; ZNF540 ; ZNF585A ; ZNF25 ; ZNF473 ; ZNF530 ; ZNF773 ; ZNF506 ; ZNF416 ; ZNF529 ; ZNF350 ; ZNF649 ; ZNF26 ; ZNF37A ; ZNF221 ; ZNF224 ; ZNF230 ; ZNF426 ; ZNF419 ; ZNF614 ; ZNF436 ; ZNF559 ; ZNF605 ; ZNF625 ; ZNF432 ;
Total genes found in REACTOME pathways : 36 (279 genes in DESeq_changing_protein_coding_genes_T11F80L_8_37_vs_WT_37_padj_05_fc_05)
