# Supplementary material for: THAP11F80L cobalamin disorder-associated mutation reveals normal and pathogenic THAP11 functions in gene expression and cell proliferation
Source: PLoS One. 2020 Jan 6;15(1):e0224646. doi: 10.1371/journal.pone.0224646 (PMC6944463; doi:10.1371/journal.pone.0224646)
Supplement: S7 Table — Complete results of the KEGG, GO, BIOCARTA and REACTOME analyses performed on the expressed genes changing in the mutant THAP11F80L cells whose promoter is directly bound by THAP11WT but not THAP11F80L. Relative to Fig 10. (XLSX) [file pone.0224646.s016.xlsx]

## Sheet: F80L absent changing
KEGG pathways terms
GO term	Ontology description	Genes in genome	% in genome	Genes in list	% in list	Pvalue	Genes
Total genes found in KEGG pathways : 0 (over 55)
GO biological process terms
GO term	Ontology description	Genes in genome	% in genome	Genes in list	% in list	Pvalue	Genes
GO_0006355	regulation of transcription, DNA-templated	1651	7.04 %	13	23.63 %	6.95357e-05	DPF1 ; FHIT ; ZNF174 ; ZNF229 ; ZNF239 ; ZNF285 ; ZNF33A ; ZNF461 ; ZNF485 ; ZNF568 ; ZNF717 ; ZNF74 ; ZNF829 ;
GO_0006351	transcription, DNA-templated	1899	8.09 %	14	25.45 %	6.97578e-05	BRD3 ; DPF1 ; FHIT ; ZNF174 ; ZNF229 ; ZNF239 ; ZNF285 ; ZNF33A ; ZNF461 ; ZNF485 ; ZNF568 ; ZNF717 ; ZNF74 ; ZNF829 ;
Total genes found in GO biological process : 14 (over 55)
GO molecular function terms
GO term	Ontology description	Genes in genome	% in genome	Genes in list	% in list	Pvalue	Genes
GO_0003677	DNA binding	1595	6.8 %	14	25.45 %	1.07553e-05	CENPBD1 ; CHRAC1 ; MUTYH ; TOP3B ; ZNF229 ; ZNF239 ; ZNF285 ; ZNF33A ; ZNF461 ; ZNF485 ; ZNF568 ; ZNF717 ; ZNF74 ; ZNF829 ;
GO_0003676	nucleic acid binding	889	3.79 %	10	18.18 %	3.05877e-05	DPF1 ; TRMT2A ; ZNF229 ; ZNF285 ; ZNF33A ; ZNF461 ; ZNF485 ; ZNF568 ; ZNF717 ; ZNF74 ;
GO_0046872	metal ion binding	2037	8.68 %	14	25.45 %	0.000143554	CYB5D1 ; DPF1 ; MUTYH ; ZNF174 ; ZNF229 ; ZNF239 ; ZNF285 ; ZNF33A ; ZNF461 ; ZNF485 ; ZNF568 ; ZNF717 ; ZNF74 ; ZNF829 ;
GO_0003700	transcription factor activity, sequence-specific DNA binding	948	4.04 %	9	16.36 %	0.000269517	ZNF174 ; ZNF229 ; ZNF239 ; ZNF33A ; ZNF461 ; ZNF568 ; ZNF717 ; ZNF74 ; ZNF829 ;
Total genes found in GO molecular function : 18 (over 55)
GO cellular component terms
GO term	Ontology description	Genes in genome	% in genome	Genes in list	% in list	Pvalue	Genes
GO_0005634	nucleus	5251	22.39 %	26	47.27 %	2.85326e-05	BAG5 ; BRD3 ; CDC45 ; CENPBD1 ; EMC8 ; FHIT ; GGH ; GRK5 ; MRPL19 ; MUTYH ; NEIL1 ; OGFOD1 ; TOP3B ; TRMT10A ; WARS ; XRRA1 ; ZNF174 ; ZNF229 ; ZNF239 ; ZNF285 ; ZNF33A ; ZNF461 ; ZNF485 ; ZNF568 ; ZNF717 ; ZNF829 ;
GO_0005622	intracellular	1284	5.47 %	10	18.18 %	0.000553823	ARL10 ; ASB13 ; ZNF229 ; ZNF285 ; ZNF33A ; ZNF461 ; ZNF485 ; ZNF568 ; ZNF717 ; ZNF74 ;
Total genes found in GO cellular component : 29 (over 55)
BIOCARTA pathways terms
GO term	Ontology description	Genes in genome	% in genome	Genes in list	% in list	Pvalue	Genes
Total genes found in BIOCARTA pathways : 0 (over 55)
REACTOME pathways terms
GO term	Ontology description	Genes in genome	% in genome	Genes in list	% in list	Pvalue	Genes
Total genes found in REACTOME pathways : 0 (over 55)
